# Supplementary material for: In silico-driven protocol for hit-to-lead optimization: a case study on PDE9A inhibitors
Source: J Comput Aided Mol Des. 2025 Dec 19;40(1):24. doi: 10.1007/s10822-025-00729-7 (PMC12715073; doi:10.1007/s10822-025-00729-7)
Supplement: Supplementary file 2 — Supplementary Material 2: SMILES data of compounds (XLSX): Selected R-groups, Assessment of NES performance, R-groups of H pocket in Step 1, NES calculations in Step 2, and NES calculations in Step 3 [file 10822_2025_729_MOESM2_ESM.xlsx]

## Sheet: Selected_R-group_30477
Title	SMILES
1	*C
2	*c1ccccc1
5	*C(C)NCC
6	*C1CCN(C)CC1
7	*NCC(=O)O
8	*CCCCC
11	*Nc1cnoc1C
12	*CC#N
13	*OCC1CCCN1C
15	*Oc1cccnc1
16	*C(C)NC1CC1
18	*CCN(C)C
21	*CCCC(=O)O
22	*CCC
24	*Cn1cnnn1
27	*CCCCCC
31	*c1cccs1
32	*NCCN
33	*n1cccn1
34	*n1nc(C)cc1C
36	*C(C)NC(C)C
37	*CCN1CCOCC1
39	*Nc1ccncc1
40	*OC(C)C
42	*Nc1nc(=O)[nH]s1
43	*Nc1cccnc1
46	*Nc1nc(C)cs1
48	*NCCCN
49	*C(O)c1ccccc1
50	*Nc1cccc(C)n1
53	*C(C)NCCC
54	*Cn1cnnc1
55	*CCCCCCC
56	*n1cnnc1N
57	*C(C)c1cccnc1
62	*OCC
63	*NC(C)CO
66	*NCCC(=O)O
67	*C(C)NC1CCC1
69	*C1CC1C(=O)O
71	*OCCCC
75	*NCCCC
76	*Cn1ccnc1
79	*C(F)F
82	*CC(N)=O
83	*NCCC
84	*N1CC2CNCC2C1
87	*c1cn[nH]c1
89	*c1ccccn1
90	*Nc1ccccn1
91	*N
93	*C(C)C
94	*OCc1ccccc1
95	*Nc1ccc(C)cn1
98	*CNC(C)C
100	*Nc1nncs1
102	*CCN1CCCCC1
104	*O
106	*OC
107	*C1CCNCC1
108	*C(F)(F)F
109	*C(C)NC(C)(C)C
110	*c1ccccc1O
111	*C(C)N(C)C
113	*NCCO
114	*C(C)N(CC)CC
115	*NC
117	*CCO
118	*CC(N)C(=O)O
120	*CCCC
121	*n1[nH]c(C)cc1=O
122	*C(=O)O
123	*NCCCO
124	*OCC1CCCCO1
127	*CC(C)C
129	*NC(C)C
131	*n1ncc(=O)[nH]c1=O
132	*c1n[nH]c(C(N)=O)c1O
133	*c1n[nH]c2cncnc12
135	*n1cnc(C(N)=O)c1N
137	*n1nnc(C(=O)O)c1N
138	*n1cc(-c2ccc(OC)cc2)nn1
139	*n1cnc2c1NS(=O)(=O)NC2=O
141	*n1ncc(C(=O)O)c1N
143	*C#N
146	*CC
147	*CC1CC2CCC(C1)N2C
148	*CCCN1CCN(C)CC1
149	*c1cccc(CC)c1
150	*c1cccc(C#N)c1
154	*NCC(N)C(=O)O
155	*NCC
157	*OCCN
158	*CO
161	*c1ccc(C2CCCN2C)o1
164	*c1ccccc1F
165	*F
166	*c1cccc(C)c1
168	*n1ncnn1
169	*c1cccc(CCC)c1
170	*CCn1ccnc1
171	*n1ccnn1
172	*C(C)CC
173	*c1ccc(OC)cc1F
176	*c1ccc(C#N)cc1
178	*C(N)=O
179	*c1ccc(F)cc1
180	*c1ccc(F)c(F)c1
182	*N(C)C
184	*C1CC2CCC(C1)N2C
185	*C1CCCCC1
186	*c1cccc(C)c1F
187	*C(=O)NC1CN2CCC1CC2
188	*CCCN
191	*n1cncn1
192	*CCCN1CCNCC1
193	*c1ccc(C)cc1
194	*c1cccc(C(C)C)c1
195	*CCC1CC2CCC(C1)N2C
198	*c1ccc(OC)cc1
199	*c1cccc(OC)c1
200	*c1cccc(C(N)=O)c1
201	*C(C(C)C)N1CCOCC1
202	*c1cccc(O)c1
203	*c1cccc(F)c1
204	*n1ccnc1
205	*NS(=O)(=O)c1ccc(OC)cc1
206	*Oc1ccccc1C(=O)O
213	*C(=O)N(CC)Cc1ccccc1
214	*Oc1cccc(CC(=O)O)c1
216	*c1nnccc1N
217	*c1ncncc1N
220	*c1ncccc1CN
221	*NS(=O)(=O)c1ccc(C)cc1
222	*C(C)(C)C
225	*c1nccnc1NCC
226	*c1ccc(C#N)c(F)c1
229	*C(=O)NC(c1ccccc1)C1CC1
230	*C(=O)N1CCc2ccccc21
231	*c1nccnc1NCC(=O)O
233	*c1nccc(C(N)=O)c1O
234	*c1nc2ccccc2[nH]c1=O
235	*c1nccnc1NCCCO
236	*C(=O)NCCO
237	*C(=O)Nc1cc(C)ccc1C
239	*c1nccnc1N
240	*c1ncccn1
245	*c1nccnc1NCCO
246	*c1nc(NCCO)ncc1O
247	*c1nc2ccccc2s1
248	*c1nccnc1NC
249	*Cn1nnnc1C1CC1
250	*C(=O)NC(CC)c1ccccc1
251	*c1nccc2ccccc12
252	*C(=O)NCc1ccccc1
253	*NS(=O)(=O)c1ccc(F)cc1
259	*Oc1cccc(F)c1C(=O)O
261	*Cn1nnnc1C
262	*c1ncccc1N
263	*S(N)(=O)=O
265	*OC(F)F
269	*c1ncc(C)nc1NCCO
270	*c1ncccc1OC
275	*c1nc(NC)ncc1O
276	*c1ncccc1COC
278	*C(=O)NC(C)c1ccccc1
281	*C(=O)NCCc1ccccc1
282	*c1ncccc1CO
284	*c1cc(OC)ccn1
287	*c1nc(N)ncc1O
288	*CNc1cnc2ccccc2c1
289	*N1CCCC1
292	*c1nnn(-c2ccc(OC)cc2)n1
293	*NS(=O)(=O)c1ccccc1
294	*N(C)S(C)(=O)=O
295	*Nc1cc(F)c(F)cc1C(=O)O
300	*NC(=O)CCCN(C)C
301	*C1CC1NCC(=O)NC1CC1
302	*CNC1CC1c1ccccc1
303	*Cc1ccc2ccccc2c1O
305	*CNCc1ccccc1
309	*C(=O)N1CCN(C)C(=O)C1
313	*c1nc2c(C(=O)O)cccc2[nH]1
315	*CN1CCCCC1
316	*CCN
319	*n1[nH]c2cc(=O)n(C)c(C)c2c1=O
320	*CCNc1ccncc1
321	*CNCC(N)=O
325	*n1cc(C(=O)O)nn1
328	*CNC(C(N)=O)c1ccccc1
333	*CCN1CCCC1C
336	*Cc1cnc(N)nc1N
337	*c1cc(=O)cc(N2CCOCC2)o1
338	*CNc1nn[nH]n1
343	*NC(=O)c1ccccn1
344	*c1ccc(C(=O)O)c(O)c1
348	*NC(C)=O
350	*Cn1nc(C)c(CC(=O)O)c1C
351	*CN1CCc2ccccc2C1
354	*c1cc2cc(C)ccc2oc1=O
358	*Nc1ncnn2ccc(C)c12
359	*OCCCN(C)C
360	*CC(N)C(=O)N1CC(F)CC1C#N
363	*NC(=O)CCCNC
365	*CNc1ccc(S(N)(=O)=O)cc1
366	*OCC1CCCN(C)C1
368	*Cn1nc(OC)oc1=O
369	*CNCCO
372	*NC(=O)C(C)N
375	*CNC1CCCC1
378	*C(O)c1nnc(-c2ccccc2)o1
381	*OCCOCCOCCF
382	*N1CC(NC(C)=O)CC1=O
386	*OC1CCN(C(C)C)C1
387	*CC(C)N
389	*Nc1cc(C)nc2ncnn12
391	*c1c(N)n[nH]c1C
393	*OCCCCN1CCCCC1
394	*NC(=O)CC(N)C(=O)O
404	*CNC(C)c1ccccc1
406	*c1ccc(O)c(C(=O)O)c1
407	*CN1CC(C(=O)O)C1
408	*CN
410	*NC(=O)CN
415	*Nc1ccccc1C(=O)O
417	*CCCNC(C)=O
418	*CNC(CO)C(N)=O
419	*c1ccc2sc(C)nc2c1
422	*NC(=O)CCC(N)C(N)=O
424	*NC(=O)C(N)CC(=O)O
428	*c1nc2cc(C(N)=O)ccc2[nH]1
429	*NC(=O)C(N)Cc1cnc[nH]1
430	*CCCCCCCS(C)(=O)=O
432	*CC(CO)N(C)CC(=O)O
435	*c1ccc2ccc(C)nc2c1
437	*Cc1c[nH]c2c(=O)[nH]c(N)nc12
439	*CC(C)N(C)CC(=O)O
440	*C1CC1NCc1ccccc1OC
442	*Cc1sc(=O)[nH]c1O
446	*CCN1CCCC1
449	*N1CCCC1CC(=O)O
450	*C(O)Cn1ccnc1
452	*NC(=O)c1cccnc1
457	*NC(=O)C(N)CCCCN
459	*CCOC
462	*OCCF
464	*Nc1ccccc1C(N)=O
465	*c1cc(C(=O)O)no1
467	*c1cc(O)nc(N)n1
470	*CNCc1ccncc1
471	*C1CC1NCc1ccccn1
475	*CC(CC#N)N(C)CC(=O)O
477	*OCCOCCF
480	*c1cc(=O)[nH]c(N)n1
481	*CCC(=O)O
482	*CNc1ccc(O)cc1
483	*Nc1ncnc2cc[nH]c12
485	*CCCNC(=O)CC
486	*c1ccnc(N)n1
489	*CC(N)C(=O)NC(C)C(=O)O
491	*CNC(C)C(N)=O
495	*NC(=O)CCCN
496	*C(=O)N(C)C
501	*N(Cc1cnc[nH]1)C(C)C
503	*c1cn2c(n1)CCC2
505	*Nc1ccncn1
506	*COc1cnc(N)nc1N
507	*NC(=O)c1ccncc1
508	*c1nc2ccccc2c(=O)[nH]1
510	*c1nc(N)nc(N)n1
511	*C(=O)N1CC(NC)C1
512	*C(=O)N1CCNCC1
514	*c1nnn[nH]1
515	*CNc1ccccc1
516	*C(=O)NCCCC
518	*C(=O)N1CCCCC1
521	*C(=O)NCCN(C)C
526	*c1ccccc1OC
527	*C(=O)Nc1ccccc1
529	*C(=O)Nc1cccnc1
530	*CN(C)c1ccccc1
532	*c1cccnc1
533	*C(=O)NCCCCCO
534	*C(=O)N1CC(CCO)C1
535	*CCN1CCC(C)CC1
541	*C(=O)NC
542	*CC(N)CC1CC1
548	*CC(N)CC1CCCC1
549	*C(=O)NC1CCC1
550	*C(=O)NC1CCCC1
551	*CC(CCC(N)C(=O)O)NCCC
554	*Cn1nc(C)cc1C
557	*C(=O)NC(C)C
559	*C(=O)N1CCOCC1
560	*C(=O)NC1CC1
561	*C(=O)NCCN
562	*CC(=O)NC
572	*C(=O)N(C)CCCC
574	*C(=O)NCCCCC
575	*C(=O)NCC1CC1
576	*c1ccon1
577	*CN(C)CCC(N)=O
581	*CC(N)CCC(N)C(=O)O
584	*CNCCC
585	*CC(N)CC1CCCCC1
587	*C(=O)NCC
591	*CNCC
594	*CN(C)CCN
601	*c1nnn(CC)n1
603	*CC(N)CC1CCC1
604	*C(=O)NCC(F)(F)F
605	*CCC(CCN)NCCCCN
607	*CN(CCCN)CCC(N)C(=O)O
608	*COC(C)(C)c1ccccc1
611	*C(=O)NCCc1cccc(F)c1
613	*C(=O)NCc1cccc(F)c1
615	*C(=O)NCCC(C)C
617	*CN(C)C
618	*CN(C)CCCN
622	*C(=O)N(CC)CC
624	*CNC
629	*C(=O)NCCC
630	*CF
632	*CN(C)C(C)C
636	*COC
637	*C(=O)NC1CCCCC1
643	*c1cccc(C(F)(F)F)c1
644	*c1ccc(C#N)n1CC#N
645	*C(O)CC(C)C
648	*c1sccc1C
650	*CN1CCCC1
651	*OCCCN1CCCCC1
652	*c1ccc(C)s1
653	*c1ccc(C#N)s1
654	*OC1CC2CCC(C1)N2
655	*OCCCNC(C)C
656	*OCCN1CCCCC1
657	*OCCC
659	*CCC(C)C
662	*OCCN1CCCC1
663	*c1ccco1
664	*c1cc(F)cc(F)c1
665	*OCCCN1CCCC1
667	*c1ccc(C#N)n1CC
668	*c1ccc(C#N)[nH]1
669	*OC(F)(F)F
674	*OCCCN(CC)CC
675	*OCCN(CC)CC
676	*c1ccc(N(C)C)cc1
677	*CN(CC)CC
678	*CN1CCNCC1
679	*CNCCc1ccccc1
680	*CNCCCCC
681	*CN1CCC(C)CC1
683	*CN1CCN(C)CC1
685	*CNCC(C)C
687	*CCc1ccccc1
688	*CC(=O)Nc1cccc(C)c1
691	*Cc1cccc(OC)c1
692	*Cc1ccccc1
693	*CNc1ccc(CC)cc1
695	*Cc1c(C)noc1C
696	*CNc1ccc(C)cc1
697	*CNc1cc(C)c(C)cc1C
699	*CN1CCOCC1
700	*CCOc1cccc(C)c1
701	*CCCc1ccccc1
702	*C1CCN(CCC)CC1
704	*Cc1cc2ccccc2s1
705	*Cc1cc(C)ccc1C
706	*S(C)(=O)=O
707	*C(CC)CC
708	*OCC1CC1
709	*Oc1cccc(N(C)C)c1
710	*C(=O)NCC1CCC1
711	*OCC(F)(F)F
713	*OCCOC
714	*C1CCC1
715	*C(=O)N1CCCC(C)C1
717	*C1CC1
718	*CS(=O)(=O)c1ccc(C)cc1
719	*C1(O)CC1
720	*Cn1nc(C(N)=O)cc1C
721	*Cn1nc(C(=O)NC(C)C)cc1C
722	*Cn1nc(C(=O)O)cc1C
724	*C1CCN(S(C)(=O)=O)C1
725	*Cc1c[nH]cn1
726	*CC(=O)N1CCC(CN)CC1
727	*CCNC(C)=O
728	*CC(=O)N1CCC(N)CC1
729	*CC(O)C(F)(F)F
730	*CCC(=O)NC1CCCCC1
731	*c1cc(C(N)=O)n(C)c1
732	*C(C)c1ccccc1
734	*n1cnnc1
737	*CC(COCC(C)C)N1CCCC1
738	*c1ccc(O)cc1
739	*CCC(=O)NC(C)(C)C
740	*C1CCN(C)C1
742	*CC1CNC1
743	*CC1CNCC1Cc1ccccc1
744	*Cc1cnc[nH]1
747	*CCC(=O)N1CCOCC1
750	*C1CC(=O)N(CC)C1
751	*C1CNC1
753	*C1CC(=O)N(C)C1
755	*c1nccnc1F
756	*c1ncc(C)o1
757	*c1nccn1C
758	*c1ccno1
759	*n1nccn1
760	*c1cnc(C)cn1
761	*C1CCCO1
762	*c1cc(C)no1
763	*c1cscn1
766	*c1ccc(C)cn1
768	*C(C)OC
769	*c1ncco1
770	*c1cncs1
771	*N1CCOCC1
774	*c1cnn(C)c1
775	*c1ncc(C)s1
776	*c1cncc(F)n1
777	*c1coc(C)n1
780	*COCCOC
781	*c1cnc(C)o1
782	*c1cncnc1
783	*c1cocn1
784	*c1cc[nH]n1
785	*c1nc(C)cs1
786	*c1ncc[nH]1
787	*c1ccncc1F
788	*c1cnc(C)s1
789	*c1cnccn1
790	*c1ncccc1F
792	*C1(F)COC1
794	*c1nccs1
795	*C1(F)CCC1
796	*c1ccc(OC)nc1
797	*c1cc(C)ns1
798	*C(C)O
799	*C(C)(C)O
800	*c1cnc(F)nc1
801	*c1nc(C)co1
802	*c1cncc(F)c1
803	*c1ccncc1
804	*c1cnc(F)cn1
808	*c1ccc(-c2cn[nH]c2)cc1
810	*C(=O)NCCCCCC
812	*C(C)CC(=O)O
813	*CC(=O)O
815	*CC(C)C(=O)O
816	*c1cncc(OC)c1
817	*CC(O)C(=O)O
818	*c1cc(C)nc2ccc(OC)cc12
819	*c1cc(C)nc2ccccc12
820	*Cc1ccc(C)cc1
821	*S(=O)(=O)CCC
822	*S(=O)(=O)c1ccc(C)cc1
824	*Cc1cccc(C)c1
826	*Cc1cccc(F)c1
827	*c1ncccc1C(F)(F)F
833	*c1cc(C)nc2ccc(F)cc12
834	*Cc1ccc(F)cc1
836	*Cc1ccccc1C
837	*S(=O)(=O)C1CC1
838	*S(=O)(=O)CC(F)(F)F
840	*S(=O)(=O)CC
841	*Cc1ccccc1F
842	*S(=O)(=O)c1ccccc1
843	*S(=O)(=O)CCCC
853	*c1ncon1
854	*S(=O)(=O)NC1CC1
855	*S(=O)(=O)NC
856	*c1nc(C)no1
857	*N1CCN(C)CC1
858	*c1noc(C)n1
859	*C(O)(C(F)(F)F)C(F)(F)F
860	*N1CCS(=O)(=O)CC1
861	*S(=O)(=O)NCCO
862	*Cc1ccco1
863	*CCCCC1CCCCC1
868	*C(=O)n1cncn1
870	*C(=O)n1nnc2ncccc21
873	*Cc1cncc(C)c1
878	*C(=O)n1nnc2ccccc21
880	*C1C2CC3CC(C2)CC1C3
884	*C(O)CC
900	*COCC
901	*Oc1cccc2ccccc12
902	*CS(C)(=O)=O
903	*CCC(=O)Nc1ccccc1CC
905	*CC1CCc2ccc(OC)cc2C1
906	*CCNC(=O)c1ccccc1C
907	*CC(C)C(O)c1ccc(O)cc1
908	*c1ncnc2sccc12
910	*Cc1nc2ccc(O)cc2[nH]1
911	*C(C)C(O)c1ccc(N)cc1
913	*Cc1coc2ccccc2c1=O
914	*S(=O)(=O)Cc1ccccc1
915	*CCC(=O)Nc1ccccc1F
916	*CCCNCc1cccnc1
917	*CCNCc1ccc(O)c(OC)c1
919	*CCc1ccc(C)cc1
920	*CCc1ccc(F)cc1
922	*CC1CCc2cccc(OC)c2C1
924	*Cc1c[nH]c2ccccc12
927	*C1Cc2ccccc2CC1O
930	*C(=O)NC1C2CC3CC(C2)CC1C3
935	*C(=O)n1oc(=O)c(C(C)C)c1C
940	*CC(O)c1ccc(O)cc1
943	*CCNC(=O)c1ccccc1
945	*c1ccncc1S(N)(=O)=O
949	*CCCCc1ccc(C)cc1
950	*Cc1cc2ccc(O)cc2[nH]1
951	*CC1CCc2ccccc2O1
953	*C(=O)N(C)CCN1CCCCC1
954	*CC(O)CNC
955	*S(=O)(=O)Cc1cccc(C)c1
956	*CCCOCCCc1ccccc1
961	*CCc1ccc2c(c1)sc(=O)n2C
963	*C1CCCCC1O
964	*CCc1ccccc1OC
965	*CCc1cccc(OC)c1
969	*CC1COc2ccccc2C1
970	*CC1COc2ccccc2O1
971	*CCc1ccc(OC)cc1
973	*C(C)C(O)c1ccc(O)cc1
974	*CCNCc1cccnc1
976	*c1ncnc2[nH]ccc12
977	*CCC(C)(O)c1ccccc1
980	*CCNC
981	*CCC(=O)Nc1ccccc1OC
982	*Cc1nc2cc(O)ccc2[nH]1
984	*CCCCNCc1cccnc1
985	*CCC(C)c1cccc(OC)c1
986	*CCNCC
987	*CC1Cc2ccccc2C1
988	*S(=O)(=O)CCc1ccccc1
989	*CCC(C)c1ccc(OC)cc1
995	*CCCN1CCCCC1
996	*CCCCc1ccccc1
997	*C1CCc2ccccc2CC1
999	*CCC(=O)Nc1ccccc1
1006	*C(=O)N1CCN(C(C)C)CC1
1008	*CC1CCc2ccccc2C1
1012	*CCn1ccc(C)n1
1013	*CCC(C)c1ccccc1
1014	*C(=O)Nc1ccc(O)cc1
1015	*c1ccc2c(c1)OCCO2
1016	*Cc1nc(-c2ccccc2)no1
1024	*Cc1nnc(-c2ccccc2)o1
1025	*c1cccc2c1CC(=O)N2
1028	*C(=O)n1cccn1
1030	*CCCNS(=O)(=O)c1ccccc1
1031	*Cc1cc2ccccc2o1
1032	*CCC(=O)Nc1nccs1
1034	*C(=O)n1cc(C)cn1
1035	*CC(=O)N(C)c1ccccc1
1037	*c1nc(C)cc(COC)c1C#N
1040	*CC1CCCCC1
1043	*S(=O)(=O)c1ccccc1C
1044	*S(=O)(=O)c1ccccc1F
1045	*CC(O)COc1ccc(F)cc1
1047	*C(=O)Nc1ccc(S(N)(=O)=O)cc1
1051	*c1cccc2[nH]c(C(F)(F)F)nc12
1052	*CC(=O)N1CCc2ccccc21
1053	*c1nc2ncccc2n2cccc12
1054	*c1ncc(C(N)=O)s1
1055	*C1Cc2ccccc2N(C)C1=O
1059	*CCN1C(=O)c2ccccc2C1=O
1061	*c1cccc2[nH]c(O)nc12
1062	*Cc1ccccc1O
1063	*Cc1ccc(OC)cc1
1066	*S(=O)(=O)c1ccc(F)cc1
1068	*S(=O)(=O)c1ccc(OC)cc1
1070	*c1cccc2[nH]cnc12
1071	*c1cccc2[nH]ccc12
1073	*CC(=O)Nc1nnc(S(N)(=O)=O)s1
1075	*C(=O)n1cc(C#N)cn1
1076	*C(=O)N1CCCC1
1084	*C(=O)Nc1cccc(F)c1
1086	*c1ccc(S(N)(=O)=O)cc1
1087	*C(=O)Nc1ccccn1
1088	*C(=O)N1CCC1
1093	*c1nc2ccccc2c(=O)n1C
1095	*c1ccc(C(=O)O)cc1
1098	*C(=O)Nc1ccncc1
1102	*C(=O)Nc1ccc(F)cc1
1104	*C(=O)Nc1ccc(OC)cc1
1106	*C(=O)Nc1ccc(CC)cc1
1110	*C1CNCCC1F
1113	*CCCOc1ccccc1
1115	*CC1CC1
1116	*CCCO
1117	*CC(F)F
1118	*CCF
1119	*CC(F)(F)F
1123	*c1nc2cc(C)c(C)cc2[nH]1
1124	*c1cc(CC)no1
1126	*c1ncc(-c2ccc(F)cc2)s1
1127	*c1nc(-c2ccccc2)no1
1128	*c1cc(-c2ccc(C)cc2)no1
1130	*c1cc(-c2ccccc2)no1
1131	*c1ncc(-c2ccccc2)s1
1135	*c1nnc(-c2ccccc2)o1
1138	*C(=O)NCCF
1140	*C(C)COC
1141	*C1CCCC1
1142	*C1CCOCC1
1144	*S(=O)(=O)C(C)C
1145	*CCCCC(=O)O
1147	*CCCCCC(=O)O
1150	*c1nc2ccccc2n1C
1152	*C(=O)N(C)c1ccccc1
1153	*S(=O)(=O)Nc1ccccc1
1154	*C(=O)Nc1ccccc1F
1155	*C(=O)Nc1ccccc1OC
1156	*C(=O)N1CCN(C)CC1
1159	*C(=O)Nc1cccc(OC)c1
1167	*C(=O)N1CCC(O)CC1
1182	*C(=O)N(C)CCO
1189	*C(=O)N1CCN(C(C)=O)CC1
1196	*Cc1nc2ccccc2n1C
1200	*c1nccc(C(F)(F)F)n1
1203	*c1nc(C)cc(C(=O)O)n1
1207	*CC(=O)N(C)C
1210	*Cc1ccccn1
1212	*Cc1cccnc1
1214	*S(=O)(=O)N(C)C
1216	*S(=O)(=O)Cc1ccon1
1224	*S(=O)(=O)C1CCCCC1
1225	*S(=O)(=O)N1CCCCC1
1226	*C1CCOC1
1227	*S(=O)(=O)N1CCCC1
1228	*S(=O)(=O)N1CCOCC1
1231	*c1cc(C)on1
1232	*c1cc(C)ccn1
1234	*c1ccnc2[nH]ccc12
1235	*S(=O)(=O)c1cccc2cccnc12
1236	*c1cc(C)nc(NC)n1
1237	*c1nc(C)cc(NC)n1
1238	*C1CCC(C(C)(C)C)CC1
1239	*c1nc(C)nc(NC)n1
1240	*c1cc(C)cc(NC)c1
1241	*c1nc(NC)nc(NC)n1
1242	*C1CCC(C(C)C)CC1
1243	*c1cc(C)nc(NC)c1
1244	*c1nc(CC)nc(NC)n1
1245	*S(=O)(=O)N1CCC(C)CC1
1246	*c1cc(NC)nc(C)n1
1247	*c1cc(C)cc(NC)n1
1248	*c1nc(C)nc(NC(C)C)n1
1249	*c1nc(C)nc(NCCOC)n1
1250	*C(C)c1cccc2ccccc12
1251	*c1cc(N)ccn1
1252	*c1nc(C)nc(N(C)C)n1
1255	*C(=O)NC(C)(C)C
1258	*c1nnc2n1CCCCC2
1259	*C(O)(CC)CC
1260	*CCCCN(C)Cc1ccccc1
1261	*CN1CCN(c2ccccc2)CC1
1262	*c1cncc(N)c1C
1265	*CNCC1CCCCC1
1266	*CCCN(C)Cc1ccccc1
1268	*Oc1cccc(O)c1
1269	*c1cccc(N)c1C
1278	*C(=O)NC(=O)c1ccccc1
1279	*NS(C)(=O)=O
1280	*S(=O)(=O)Nc1ccccn1
1282	*S(=O)(=O)Nc1ncccn1
1283	*S(=O)(=O)Nc1nccs1
1285	*c1ccc2ccccc2c1
1286	*c1nc2ccccc2o1
1287	*c1ccc2[nH]c(C)cc2c1
1288	*CCCCO
1295	*C(=O)NC(C)CC
1309	*C(=O)NC1CCC(O)C1
1313	*C(=O)NCC(C)O
1318	*C(=O)NCC(C)(C)O
1319	*c1nc[nH]n1
1320	*CC(C)(C)O
1321	*c1nn[nH]n1
1322	*c1nnnn1C
1327	*CC12CC3CC(CC(C3)C1)C2
1328	*C(=O)Nc1ccc(C)cc1
1329	*CCc1cccc(C#N)c1
1331	*CCc1ccc(C#N)cc1
1333	*c1nc(N)nc2scnc12
1337	*C(=O)NCc1cn[nH]n1
1346	*C(=O)NCCC#N
1348	*C(=O)N(C)CCC#N
1349	*C(=O)NCC#N
1350	*C(=O)N(C)CC#N
1355	*CCC#N
1356	*C(O)C(C)C
1357	*c1cnc[nH]1
1358	*C1(C)CC1
1359	*C1CC1C
1360	*C(C)(C)F
1361	*c1cnon1
1362	*C1(C#N)CC1
1364	*N(C)CC
1365	*c1cnco1
1366	*C1(C)COC1
1368	*c1ncn[nH]1
1369	*c1cc[nH]c1
1370	*C1CCNC1
1371	*C(COC)COC
1372	*C1CCN(CC)CC1
1373	*CCC(F)(F)F
1375	*C1CCN(C(C)C)CC1
1376	*C(O)CCC
1379	*C(C)(C)CC
1391	*CCC(C)(C)C
1392	*OCC(C)C
1393	*COCC(F)(F)F
1394	*c1nnc(C)s1
1396	*c1nnc(CF)s1
1398	*c1nnc(C(F)(F)F)s1
1400	*C(=O)NC(C)(C)CC
1401	*C(=O)NCCC(C)(C)C
1403	*C(=O)NC(C)(C)CC(C)(C)C
1404	*C(=O)NC12CC3CC(CC(C3)C1)C2
1406	*C(=O)NCC(C)(C)C
1410	*C(CO)CO
1411	*C(O)CO
1413	*C1CCN(C(C)=O)CC1
1414	*CCS(C)(=O)=O
1417	*CC(C)(C)C
1418	*CCS(=O)(=O)CC
1419	*c1ccncn1
1420	*c1ncc(F)cc1F
1421	*c1ccc(F)cc1F
1422	*C1CCC(F)(F)CC1
1423	*CCc1c[nH]cn1
1424	*CCc1c[nH]c2ccc(F)cc12
1425	*CCc1ccsc1
1426	*CCc1c[nH]c2ccccc12
1427	*C(CC)n1ccnc1
1428	*N(CC)CC
1430	*C(OC(F)F)C(F)(F)F
1431	*C(C#N)CC
1432	*C(CC)OC
1433	*CCCF
1434	*c1nc2ccccc2[nH]1
1435	*Cc1cc[nH]n1
1436	*Cc1cn[nH]c1
1440	*n1sccc1=O
1448	*Nc1ccccc1
1451	*C1CCCCN1
1452	*N1CCNCC1
1455	*Cc1c[nH]c(N)n1
1456	*C(CC)NC
1461	*C(N)CCC
1462	*CNC(C)=O
1464	*NS(N)(=O)=O
1467	*C(C)N
1468	*C(N)C(N)=O
1469	*c1cnc(N)s1
1475	*S(=O)(=O)NC(C)C
1483	*C(C)NC
1486	*c1c[nH]cn1
1489	*n1ccnc1C
1490	*CC(C)O
1491	*C(N)C(=O)O
1492	*C(N)CC
1509	*c1c[nH]c(N)n1
1511	*CCNCCC
1524	*NCc1ccc[nH]1
1534	*Oc1ccccn1
1535	*C(=O)NCc1cnn(C)c1
1536	*NC(=O)C1CC1
1538	*NC(=O)c1ccco1
1539	*NCc1ccc(OC)cc1
1540	*Cn1nnc2ccccc2c1=O
1541	*NC(=O)CCc1ccccc1
1542	*Cn1c(=O)oc2ccccc2c1=O
1544	*CNC(=O)C1CCCC1
1545	*CNc1ccc(OC)c(OC)c1
1546	*CNc1ccc(OC)nc1
1547	*c1ncccc1C#N
1548	*OCc1ccccn1
1550	*COc1ccccc1OC
1551	*CNC(=O)c1cc2ccccc2s1
1552	*CNCCN
1553	*c1ncccc1NC(C)=O
1554	*CNC(=O)c1ccc2nccn2c1
1556	*N1CCCCC1
1557	*CN1Cc2ccccc2C1=O
1558	*c1ncccc1C(=O)O
1559	*C1CCN(Cc2ccccc2)CC1
1560	*n1cnnn1
1561	*c1ncc(CN2CCC2)cc1F
1563	*OCC1CCCO1
1565	*CNS(=O)(=O)N(C)C
1566	*Nc1ncc(C)c(C)n1
1568	*CNC(=O)CCC
1569	*CNc1nccc(-c2ccn[nH]2)n1
1570	*CN(C)CC
1571	*c1ccoc1
1572	*Oc1ccc(C)cc1
1573	*C(N)C(=O)N(C)C
1574	*NC(=O)c1cc(F)ccc1C
1575	*CNc1ccncc1
1576	*c1ncc(CN2CCC2)cc1C
1579	*CNCCN(C)C
1580	*N1C(=O)c2ccccc2C1=O
1582	*c1ncccc1NCCC
1583	*OC(F)(F)C(F)F
1584	*Oc1ccccc1
1586	*NC(=O)C1CC1c1ccccc1
1587	*S(=O)(=O)N(CCC)CCC
1589	*c1ncccc1OCCC
1590	*CNC(=O)c1cc2cnccc2s1
1592	*c1ncc(CNCC)s1
1593	*c1nn(C)c(=O)c2ccccc12
1594	*CNC(=O)c1cc2cnccc2[nH]1
1596	*CNc1nccc(-c2ccsc2)n1
1597	*NCc1ccncc1
1598	*Cn1c(C)nc2ccccc2c1=O
1599	*NC(=O)Cc1ccccc1
1602	*COc1ccc(F)cc1
1603	*CNC(=O)C1CC1
1604	*NCc1cccnc1
1606	*CNc1nc(C)cc(C)n1
1607	*CNC(=O)C(C)(C)C
1609	*CNc1cccc(OC)n1
1610	*Nc1cc(O)cc(OC)c1
1611	*CNCc1cccs1
1614	*Cn1cnc2ccccc2c1=O
1615	*c1ncccc1NS(C)(=O)=O
1616	*CNC(=O)C1CCCN1
1617	*CN(C)C1CCOC1
1619	*Oc1cccc(C)c1
1620	*Oc1ccc(C(F)(F)F)cn1
1621	*CN(C)CCCNC
1622	*OCc1ccc2ccccc2n1
1623	*CNC(=O)c1cc2ccccc2o1
1624	*CNC(=O)C1CCC1
1625	*CNc1ncnc2ccccc12
1626	*S(=O)(=O)N1CC(C)CC(C)C1
1628	*Nc1ccnc2ccccc12
1629	*c1cc(-c2nnc(C)o2)ccc1C
1631	*C(=O)Nc1ccccc1C(=O)O
1632	*CNC(=O)c1ccc2cncn2c1
1633	*CNCCNC(C)C
1635	*Nc1nccc(-c2cccnc2)n1
1636	*NC(=O)C(C)c1ccccc1
1637	*c1ncccc1C
1638	*N1CCC1
1639	*NC(=O)C(CC)c1ccccc1
1640	*n1cccc1
1641	*c1ccc(S(=O)(=O)CC(=O)O)cc1
1643	*CNCC1CC1
1646	*Cn1cnc2ccsc2c1=O
1649	*CNCc1nc(-c2cccs2)no1
1650	*c1noc(C(F)(F)F)n1
1652	*CNc1ccc(OC)cc1
1654	*Oc1cc(CN)ccn1
1657	*c1cc(C(=O)NC2CC2)ccc1C
1658	*c1ncccc1-c1nnco1
1659	*NC(=O)Cc1ccc(F)cc1
1660	*CNc1nc(OC)cc(OC)n1
1663	*NCc1ccccc1
1666	*Cn1c(=O)[nH]c2ccsc2c1=O
1667	*CNC(=O)CC
1668	*CNC(=O)c1cc2cccnc2[nH]1
1670	*CNc1nc(N)nc2[nH]cnc12
1671	*COc1nc(C)ccc1C#N
1674	*CN1C(=O)c2ccccc2C1=O
1675	*Nc1ncc(C)c(-c2ccoc2)n1
1677	*CNc1ncccn1
1678	*c1ncccc1CN(C)C
1679	*NCc1ccc(OC)c(OC)c1
1680	*CNC(=O)c1cnc2cn[nH]c2c1
1682	*CNc1nccc(-c2nccs2)n1
1683	*CNCCC(C)C
1684	*N1CCC(C)CC1
1685	*NC1CCCCC1
1687	*CNC(C)COC
1689	*Nc1ncc(C)c(C2CC2)n1
1691	*NCc1cccs1
1692	*c1ncccc1-c1ncc[nH]1
1693	*c1ncc(CNCCC)s1
1694	*c1ncc(CN2CCCCC2)s1
1696	*CNC(=O)c1cc2ccncc2[nH]1
1697	*N1CCN(c2ccncc2)CC1
1701	*CNC(=O)C(C)C
1702	*CNCC(=O)O
1703	*c1ncccc1CNCCC
1705	*CN1CCc2ccccc21
1706	*CNC1CC1
1707	*c1ncc(CN2CCC2)cc1C#N
1708	*c1ccc(C)c(C)c1
1709	*NC1CCCC1
1710	*C12CC3CC(CC(C3)C1)C2
1711	*CN(C)CCNC
1712	*CNc1cc(OC)ncn1
1713	*CCn1cc(-c2cccnc2)nn1
1715	*Cn1c(=O)[nH]c2ccccc2c1=O
1717	*NC(=O)C(c1ccccc1)C(C)C
1718	*CNC(=O)CC(C)C
1721	*c1noc(-c2ccccc2OC)n1
1723	*CCNC(=O)C(F)(F)F
1725	*CNC(=O)CN1CCC1
1726	*c1noc(C2CCCCN2CC)n1
1727	*c1nc(N2CCN(C)CC2)no1
1728	*c1noc(-c2c(C)noc2C)n1
1729	*CNC(=O)CS(C)(=O)=O
1730	*C(C)NC(=O)CN(C)C
1732	*CNC(=O)CN1CCCCC1
1734	*CNC(=O)C(COC)N(C)C
1736	*CNC(=O)C(C)N(C)C
1737	*c1noc(-c2ccc(OC)cc2)n1
1738	*c1nc(CN2CCOCC2)cs1
1739	*c1nc(CN2CCN(C)CC2)no1
1740	*CNC(=O)CCN(C)C
1742	*C1CN(C(=O)c2ccoc2)CCO1
1743	*C1CN(CCCCCC#N)CCO1
1745	*C1CN(Cc2ccccc2)CCO1
1746	*C1CN(C2CCOCC2)CCO1
1747	*CNC(=O)CCN(CC)CC
1748	*c1nc(C2CCCN2CC)no1
1750	*C1CN2CCCCC2C(=O)N1
1752	*CNC(=O)CN1CCN(C)CC1
1753	*CCN1CCCCC1C
1755	*C1CN(CCCCCCC)CCO1
1756	*C1CN(C(=O)CCC(C)C)CCO1
1757	*c1csc(C2CCN(CC)CC2)n1
1758	*CCNC(=O)CS(C)(=O)=O
1762	*CNC(=O)c1cccs1
1763	*c1csc(N2CCN(C)CC2)n1
1764	*CNC(=O)CN(CC)CC
1765	*C(NC(=O)CN(C)C)C(C)C
1767	*c1csc(C2CCCN(C)C2)n1
1769	*CCN1CCN(C)CC1
1770	*c1csc(C2CCCCN2CC)n1
1772	*CNC(=O)C1CCCN1C(C)=O
1773	*c1nccn1Cc1ccccc1
1774	*C(C)NC(=O)CCN(CC)CC
1775	*c1csc(C2CCCN(CC)C2)n1
1777	*CCN(CC)CCO
1778	*c1csc(N2CCN(CC)CC2)n1
1779	*C1CN(CCCCCCO)CCO1
1780	*CNC(=O)CN(C)C
1781	*CCN1CCCC1C(F)(F)F
1782	*c1csc(C2CCCN2CC)n1
1783	*C(=O)NCCN(CC)CC
1784	*CNC(=O)CC(C)N(C)C
1785	*c1nc(CN2CCOCC2)no1
1786	*c1nnc(-c2ccc(C)cc2)o1
1787	*C1CN2CCCC2C(=O)N1C
1788	*C1CN(Cc2ccccn2)CCO1
1789	*c1nc(CN2CCN(C)CC2)cs1
1791	*C1CCN(C(=O)CN(C)C)CC1
1793	*CNC(=O)CN1CCOCC1
1794	*c1csc(C2CCN(C)CC2)n1
1795	*C1CN(CC2CCCCC2)CCO1
1796	*C(C)(C)NC(=O)CN(C)C
1797	*C1CN(C2CCN(C)CC2)CCO1
1799	*CNC(=O)C1CCCN1C
1800	*CNC(=O)C(CO)N(C)C
1802	*CNC(=O)CN(C)CC
1803	*CNC(=O)C(C)CN(C)C
1804	*C(CC)NC(=O)CN(C)C
1805	*C1CN(CCC(C)C)CCCO1
1806	*c1noc(C2CCCN2CC)n1
1807	*CNC(=O)CCN1CCCCC1
1809	*c1csc(C2CCCCN2C)n1
1810	*C1CN(C(=O)C2CCCC2)CCO1
1811	*C1CCN(C(=O)C(F)(F)F)CC1
1812	*CCN(CC)CC
1813	*CNC(=O)CN1CCCC1
1815	*CCNC(=O)CN(C)C
1816	*C1CN(C(=O)CCCCC)CCO1
1817	*C1CN(C(=O)C(C)CCC)CCO1
1818	*C1CN(CCCCCC)CCO1
1819	*c1csc(CN2CCOCC2)n1
1820	*C1CN(C(=O)C(C)(C)C)CCO1
1821	*C1CN(CCOCCO)CCO1
1822	*CNC(=O)c1ccc[nH]1
1823	*C1CN(CC(CC)CC)CCCO1
1826	*CNC(=O)CCCN(C)C
1827	*C1CN(CC(CC)CC)CCO1
1828	*CNC(=O)CCOC
1835	*CCCCN
1841	*C1CCC(N(C)C)C1
1842	*c1ccsc1
1847	*C1CC1CN(C)C
1848	*CCC(N)=O
1850	*C(C)CNC(C)=O
1851	*CCC1CCCN1
1854	*CCCC(=O)NC
1858	*CCCC(N)=O
1859	*Cc1ccc(N)cc1
1862	*CC1CCCN1C
1863	*c1nc(N)ncc1C
1865	*c1cncn1CC
1868	*CCc1cccnc1
1871	*C1CCC(NC)C1
1873	*c1nc(C#N)c(NC)o1
1874	*CCCC#N
1875	*CCC1CCNCC1
1878	*C(=O)NCCOC
1882	*CCCC(=O)NCC
1883	*Cc1nc(C)no1
1884	*CCC(N)CN
1885	*CCNCCO
1887	*C1CC(=O)NC1=O
1888	*C1CCC(N)C1
1890	*CC(C)N(C)C
1893	*CCCCC(N)=O
1895	*CCCCCN
1896	*Cc1ncc(C)o1
1898	*CCc1nnco1
1899	*CCCNCCO
1901	*Cc1nnc(C)o1
1904	*CCCN(C)C
1905	*Cc1n[nH]c(=O)o1
1910	*CC(N)CC
1911	*c1ccnc(N)c1
1912	*CNS(N)(=O)=O
1915	*c1ccc2cc[nH]c2c1
1916	*Nc1nnc(C)c(O)n1
1917	*CC(C)F
1921	*CCCCCc1c[nH]cn1
1922	*CC(=O)N1CCCCC1
1924	*Nc1ccc(C)cc1
1926	*c1cccc2nsnc12
1928	*CCCc1c[nH]cn1
1929	*c1nc(N)n[nH]1
1931	*c1cccc2cccnc12
1932	*c1cc(NC)nc(N)n1
1934	*c1nncs1
1935	*c1nnc(S(N)(=O)=O)s1
1936	*CCCCc1c[nH]cn1
1939	*CC(C)(F)F
1941	*C(C)CCC
1943	*CCC(F)F
1944	*C(C(=O)O)C(N)C(=O)O
1945	*c1nccnc1OC
1947	*CC(=O)NC(C)C
1949	*CC(C)(C)F
1950	*c1cnc2ccccc2c1
1951	*Nc1cccc(C)c1
1952	*c1cc(F)ccc1OC
1953	*c1ccc2[nH]ccc2c1
1954	*c1cccnc1OC
1955	*c1cc2ccccc2n1C
1956	*c1ccc(C(F)(F)F)cc1
1957	*c1c(F)cccc1OC
1958	*c1cc(OC)c(OC)cc1F
1959	*C(=O)N1CCC(N(C)C)C1
1960	*c1ccc(NC(C)=O)cc1
1961	*c1ccc(C(N)=O)cc1
1963	*c1ccc(C(F)(F)F)cn1
1964	*C(=O)NC(C)CN(C)C
1965	*c1cccc2c1OCCCO2
1966	*c1ccc2c(c1)CCO2
1967	*c1cccc(OC)n1
1968	*c1ccc(OC)c(F)c1
1969	*c1ccc(OC)c(C)c1C
1970	*c1cccnc1N
1971	*c1ccc2c(c1)OCCCO2
1972	*c1ccc(OC)c(OC)c1
1973	*C(=O)N1CCN(CC)CC1
1974	*CN1CCC(N(C)C)C1
1975	*c1ccc(C(C)(C)C)cc1
1976	*c1ncccc1O
1977	*C(=O)N1CCC(N)C1
1979	*c1cc(C)c(OC)cc1C
1980	*c1c(F)cc(OC)cc1F
1983	*C(=O)NC1CCNC1
1986	*c1ccc(C(F)(F)F)nc1
1987	*c1ccc2ccccc2n1
1988	*c1ccc(OC)cc1C
1989	*c1cccc(C)n1
1990	*c1ccc(S(=O)(=O)NC)cc1
1991	*C(=O)NCC1CCNCC1
1992	*c1ccc(CC)cc1
1993	*c1ccc(OC(F)(F)F)cc1
1994	*c1ccc(OC)c(C)c1
1995	*CC1CCN(CCCC)CC1
1996	*CC1CCCNC1
1997	*CC1CCNCC1
1998	*C1CCCN(C)C1
1999	*C1CC2CCCC(C1)N2C
2000	*CC1CCNC1
2001	*C1CN2CCC1CC2
2002	*CC1CCCCN1
2003	*C1CCCNC1
2004	*C1CN(C)C1
2005	*CC1CCN(C)CC1
2007	*CCCC(=O)NS(=O)(=O)CCC
2009	*CCNS(=O)(=O)c1ccc(C)cc1
2010	*CCCC(=O)NS(N)(=O)=O
2013	*CC(=O)N(C)CCCCCC
2014	*CCCC(=O)NS(=O)(=O)C(C)C
2015	*C(C)C(=O)N(CCC)CCC
2017	*CCCC(=O)NS(=O)(=O)NC
2022	*C1CC2CCC(C1)N2
2024	*C1CCCN(Cc2ccccc2)C1
2025	*CC(=O)N(CC)CC
2026	*CCC(=O)N(CCC)CCC
2028	*CCCC(=O)NS(=O)(=O)N(C)C
2029	*CC(=O)NCCCCCC
2031	*CCCC(=O)NS(C)(=O)=O
2032	*CCCC(=O)NS(=O)(=O)CC
2033	*CC(=O)N1CCCC1
2035	*CC(=O)N(CCC)CCC
2038	*C1CCCCN1C
2043	*CC(=O)N(CCCC)CCCC
2045	*Cn1cncn1
2046	*C(CC)CN(C)C
2048	*CN(C)CCOC
2050	*c1nc2c(C)ncc(C)n2n1
2051	*CNC(C)(C)C
2052	*C(C)(C)CN
2053	*C(CCC)N(C)C
2054	*C(CC)N(C)C
2055	*CN(C)CCO
2056	*C(C)(C)N
2057	*C(C)(C)N(C)C
2059	*CN(C)CC#N
2060	*C(F)CN(C)C
2061	*C(C)(C)CN(C)C
2063	*c1nc2c(C)nccn2n1
2065	*c1cn(-c2ccccc2O)nn1
2067	*c1cn(C(C)C(=O)O)nn1
2068	*C1(O)CCN(C)CC1
2069	*c1c[nH]nn1
2070	*c1c(F)c(N)nc(N)c1F
2071	*C1(O)CCNCC1
2072	*c1cn(CC(=O)O)nn1
2074	*c1ccc(N)cc1
2078	*c1ccccc1S(C)(=O)=O
2080	*C1CCC(C)CC1
2081	*c1cn(C(C)(C)C(=O)O)nn1
2082	*c1ccc(S(C)(=O)=O)cc1
2083	*C(C)(C)CNS(C)(=O)=O
2085	*c1ccc(CN(C)C)cc1
2087	*c1ccc(NS(C)(=O)=O)cc1
2088	*c1ccc(CN)cc1
2090	*c1ccc(OCCCN(C)C)cc1
2093	*c1cn(CCO)nn1
2095	*c1cn(CC(=O)NCCO)nn1
2103	*C1(O)CCC1
2106	*c1ccc2ccccc2c1F
2108	*C1(O)CCCCCC1
2110	*c1cccc(S(C)(=O)=O)c1
2112	*c1ccc(OCCN(C)C)cc1
2113	*c1c(F)cccc1F
2114	*C1(O)CCCC1
2116	*C1(O)CCCCC1
2117	*c1cc(C)c(O)c(C)c1
2119	*c1cn(C(CC(=O)O)C(=O)O)nn1
2120	*c1ccc(CNS(C)(=O)=O)cc1
2121	*c1ccc(C(C)C)cc1
2122	*c1cn(C2CCNCC2F)nn1
2125	*C(=O)NCCCN(C)C
2127	*c1ccc(-c2noc(C)n2)cc1
2128	*c1ccc(-c2noc(O)n2)cc1
2133	*c1cnnn1CC(=O)O
2136	*NCc1cccc(N)c1
2137	*NCC1CCCO1
2138	*NCCc1c[nH]cn1
2140	*c1ccc(N)nc1
2141	*NCc1nc(CC)[nH]c1C
2142	*NC(C)c1ccccn1
2143	*NCc1ccc(S(N)(=O)=O)cc1
2145	*NCc1nccs1
2146	*NCc1cn(C)cn1
2147	*NCc1nc[nH]c1CC
2148	*C(=O)NCC1CCOCC1
2149	*NCc1nc[nH]c1C(C)C
2154	*NCc1ccnn1C
2158	*NCc1ccccn1
2160	*NCc1c[nH]c(CC)n1
2161	*NCc1cnc[nH]1
2162	*NCc1ccco1
2163	*NCc1cnc2ccccn12
2166	*NCC(=O)Nc1cccnc1
2168	*NCc1cccc(C#N)c1
2169	*NCc1cncn1C
2170	*NC(=O)c1ccccc1
2171	*NCc1nc[nH]c1CCC
2173	*S(=O)(=O)C1CCCC1
2174	*c1ccc(O)c(OC)c1
2175	*N1CCCN(C)CC1
2176	*c1ccnn1C
2177	*NCc1cccc(C)n1
2179	*N1CCC(O)CC1
2181	*OCCCN1CCOCC1
2182	*NCc1nn[nH]n1
2183	*NCc1cnn(C)c1
2187	*NCc1nc(C)[nH]c1C
2188	*NCC1CCCN1
2189	*NC(=O)CCN(C)C
2190	*NCc1c[nH]nn1
2191	*NCc1nc[nH]c1C
2194	*NCc1c[nH]cn1
2196	*NCc1c(C)ncn1C
2197	*NCCN1CCOCC1
2198	*NCc1cc[nH]n1
2199	*NCc1ncn(C)c1C
2201	*NCC(O)CO
2202	*N1CCC(N2CCOCC2)CC1
2203	*N1CCC(N(C)C(C)=O)C1
2204	*N1CCC(N2CCCC2)CC1
2207	*N1CCN(CCO)CC1
2208	*N1CCN(C(C)=O)CC1
2210	*N(C)CCN(C)C
2211	*N1CCN(CC(=O)NC)CC1
2214	*N1CCCC1=O
2215	*N1CCC(N(C)C)CC1
2216	*N1CCC(CN2CCC2)CC1
2217	*N1CCC(NCC)C1
2220	*Oc1ccc(NS(C)(=O)=O)cc1
2221	*N1CCC(C(N)=O)CC1
2222	*OCC(=O)N1CCOCC1
2223	*OCCCN1CCN(CC)CC1
2225	*N1CCN(C(=O)CO)CC1
2226	*N(C)C1CCN(C)CC1
2228	*N1CCC(N2CCCCC2)C1
2229	*OCC(=O)NCC(=O)O
2232	*N(CCOC)CCOC
2233	*Oc1ccnc(C(=O)NC)c1
2234	*NC(=O)CN(CCOC)CCOC
2236	*C(C)(C)CNC
2237	*C(C)(C)C#N
2238	*N1CCC(N2CCN(C)CC2)CC1
2239	*c1cnn(C2CCNCC2)c1
2240	*N1CCC(N(C)C)C1
2241	*OCC(C)(C)CN(C)C
2242	*OCCO
2243	*CCC(=O)NCCN(CC)CC
2244	*CC(=O)N1CCOCC1
2246	*N1CCCC(C(N)=O)C1
2247	*N1CCCOCC1
2248	*OC1CCN(C)CC1
2249	*N1CCN(C2CCN(C)CC2)CC1
2250	*N1CCC(NC)CC1
2251	*C(=O)NCCN1CCOCC1
2253	*C(C)(C)NC
2256	*OC1CCN(C)C1
2258	*OCC(=O)N(CCOC)CCOC
2259	*C1CCNC(=O)C1
2260	*OCCCN1CCN(C)CC1
2261	*C1CCN(CCCC)CC1
2262	*C1CCN(CC2CCCCC2)CC1
2263	*C1CCN(CC2CCC2)CC1
2264	*C1CCN(CC2CCCC2)CC1
2265	*C1CCN(CCCCC)CC1
2267	*C1CCN(CC2CC2)CC1
2269	*CCCN(CC)CC
2270	*C1CCN(Cc2ccncc2)CC1
2272	*N1CCN(S(=O)(=O)CC)CC1
2273	*N1CCC(Cc2ccccc2)CC1
2274	*N1CCN(S(C)(=O)=O)CC1
2275	*c1cccc(F)c1F
2277	*c1cccc(C(C)(C)C)c1
2279	*N1CCN(c2cccc(F)c2)CC1
2280	*c1cc(F)c(F)c(F)c1
2281	*c1ccc(NC(=O)C(C)(C)C)cc1
2283	*NC(=O)C1CCC1
2284	*c1ccc(-c2ccccc2)cc1
2285	*c1cc(F)ccc1F
2286	*CN(C)S(=O)(=O)c1ccccc1
2287	*N1CCN(c2ccccc2)CC1
2288	*C1CCN(S(=O)(=O)CC)CC1
2289	*C1CCN(S(C)(=O)=O)CC1
2291	*c1ccc2c(c1)CN(C)C2
2292	*c1ccc2c(c1)CNC2
2293	*c1ccc2c(c1)CNCC2
2294	*c1cccc2ncccc12
2295	*NC(C)c1ccccc1
2296	*N(C)c1ccccc1
2297	*N(C)Cc1ccccc1
2298	*N(C)C(C)C1CCCCC1
2299	*NCc1cccc(O)c1
2301	*CCCn1ccnc1
2302	*CCCNC
2303	*CCCCCN(C)C
2304	*CCCN1CCCC1
2306	*CCCCN(C)C
2307	*C(O)C(F)(F)F
2308	*CC1COC1
2309	*CC1CCOCC1
2310	*CC1CCCCO1
2311	*CC1CCC1
2312	*CCOCC
2313	*CC1COCCO1
2315	*C1(OC)CCCCC1
2316	*CC1CCC(OC)C1
2317	*Cc1cc(C)no1
2318	*CC1(O)CCC1
2319	*c1ccc(C)nc1
2321	*CC(C)OC
2322	*CC(O)CC
2323	*C1(C(F)(F)F)CC1
2324	*C1CCS(=O)(=O)C1
2325	*CC1CCCO1
2326	*CCC(=O)N(C)C
2327	*C1CCCOC1
2328	*C1CC1(F)F
2329	*CC1(O)CCCCC1
2330	*CC1CCCOC1
2331	*CC1(O)CCOCC1
2332	*C(OC)C(C)C
2333	*OC(C)(C)C
2335	*N(C(C)C)C(C)C
2336	*C(C)(C)OC
2337	*CC1CC(O)CO1
2338	*CC1CCC(O)CC1
2339	*c1ccc[nH]1
2340	*C1CCC(C)(O)CC1
2341	*C1(OC)CC1
2342	*Cn1ccnn1
2343	*c1cc(C(F)(F)F)ccn1
2344	*n1ccc(C(F)(F)F)n1
2345	*c1cccc(C(F)(F)F)n1
2346	*c1ccn[nH]1
2347	*n1nc(C(F)(F)F)cc1C
2348	*n1nc(C(F)F)cc1CO
2349	*Cn1cccn1
2350	*Cc1ccn(C(C)(C)C)n1
2351	*c1cccc(N)n1
2352	*n1cnc(C(F)(F)F)c1
2353	*c1cnncc1C
2354	*c1ccnc(CO)c1
2355	*c1ccc2onc(N)c2c1
2356	*c1ncn(C)n1
2357	*c1nnco1
2359	*c1ccccc1C
2360	*c1c[nH]nc1C(F)(F)F
2361	*c1cnn[nH]1
2362	*c1ccnn1CC(=O)O
2363	*c1ccn(C)n1
2364	*c1ccc(CCO)cc1
2365	*C1COC1
2366	*c1ccnn1CC
2367	*c1ccc(N)cn1
2368	*c1cccc(COC)c1
2369	*c1ccnc(CN)c1
2370	*c1c(C)n[nH]c1C
2371	*c1ccnn1CC(F)(F)F
2372	*c1cn[nH]c1C
2373	*c1nccnc1C
2374	*c1sncc1C
2375	*c1ccnn1CCOC
2376	*c1ccnn1C(F)(F)F
2377	*c1c(C)cnn1C
2378	*c1ccnc(N(C)C)c1
2379	*c1c(C)cnn1C(C)(C)C
2380	*Oc1ccccc1C(N)=O
2381	*c1cn[nH]c1N
2382	*c1nn(C)cc1C
2383	*c1cnnn1C
2384	*c1ccnnc1
2385	*CN1CCC(O)C1
2386	*c1ccn(C(C)(C)C)n1
2387	*c1conc1C
2388	*c1ccnn1C1CNC1
2389	*c1[nH]ncc1C
2390	*c1ccncc1C
2391	*c1c[nH]nc1N
2392	*c1ccc(OC(C)C)cc1
2393	*c1ncc2cnccn12
2394	*c1scnc1C
2395	*C1CCCCO1
2396	*c1ccc(C#N)c(OC)c1
2397	*c1c(C)nn(CC)c1C
2398	*c1cnc2n1CCNC2
2399	*c1ccn(C(F)(F)F)n1
2400	*c1cnn(C(F)F)c1
2401	*c1cc(OC)nn1C
2402	*c1cccc2nccn12
2403	*c1cnn(C(C)C)c1
2404	*c1ccc2[nH]cnc2c1
2405	*c1ccnn1C(F)F
2406	*C1CN(C(C)=O)C1
2407	*c1ccc(COC)cc1
2408	*c1ccnn1C1CCC1
2409	*c1cccc(CN)c1
2410	*c1ccc(CO)cc1
2412	*c1csc(C)n1
2413	*c1nncn1C
2414	*c1ccnn1CCO
2415	*c1c[nH]nc1N(C)C
2418	*c1ccc(C#N)cn1
2419	*c1ccsn1
2420	*CN1CCC(F)(F)C1
2421	*Oc1ccc(F)cc1
2422	*c1cccnc1C
2423	*c1ccn(CCOC)n1
2424	*c1cc(N)n[nH]1
2425	*c1cccc(CO)c1
2426	*C1CCC(=O)N1C
2427	*c1cccnn1
2428	*c1ccnn1C(C)(C)C
2429	*c1ccc(=O)n(C)c1
2430	*c1c[nH]nc1OCC
2431	*CN1CCC(F)(F)CC1
2432	*c1cccc(C(=O)O)c1
2433	*c1cccc(CCO)c1
2434	*Oc1ccncc1
2435	*c1cccc(OC(C)C)c1
2436	*c1[nH]ncc1F
2437	*c1c(F)cnn1C
2438	*c1ncnn1C
2439	*Oc1ccc(C#N)cc1
2440	*n1nccc1C
2441	*c1ccnn1C1CC1
2442	*c1c[nH]nc1C
2443	*CC1CCCN1
2444	*C1CCC(N)CC1
2445	*C1CCCC(O)C1
2446	*C1CCC(CN)CC1
2447	*C1CCCC(N)C1
2448	*C1CCCNCC1
2449	*C1CCC(O)CC1
2450	*Cc1ccncc1
2452	*C(O)CN1CCCCC1
2453	*CN1CCC(CO)CC1
2455	*c1cccc(N(C)C)n1
2457	*C(=O)Nc1ncccc1OC
2458	*c1cc(C)n(C)n1
2461	*c1cn[nH]n1
2463	*Cn1ncnc1C
2464	*CCNC(C)(C)CF
2465	*CCN1CC(O)C1
2466	*c1cc2ncccc2o1
2467	*C(O)CNC(C)C
2468	*CCc1ccncc1
2469	*CCN1CCC(C#N)C1
2470	*c1nnc(NCCO)o1
2472	*Cn1nccc1C
2474	*CN1CCC(CCO)CC1
2475	*C1(OC)CCCNC1
2478	*C(OCC(O)C(C)C)C(C)C
2483	*CN1CCC(C#N)C1
2484	*CN1CCCC1CO
2485	*C(C)NCC(F)(F)F
2486	*CNC(=O)C1CCCN(C)C1
2487	*CNCCF
2490	*CN1CC(C)OC(C)C1
2493	*C1COCCN1
2494	*CN1CCC(N(C)C)CC1
2498	*CCc1ncccn1
2500	*CCNS(=O)(=O)N(C)C
2502	*CNC1CC(C)(C)NC(C)(C)C1
2503	*CN1CCCC1C
2504	*CN1CCNC(=O)C1
2506	*CNS(=O)(=O)CC
2507	*CN(Cc1ccc(N)cc1)C(C)C
2508	*CCN1C(C)CCC1C
2509	*CCN1CCS(=O)(=O)CC1
2510	*c1nc(OC)cc(OC)n1
2513	*C1CCN(CC(F)(F)F)CC1
2515	*C(NC(C)C)C(C)C
2516	*CCc1nccc(OC)n1
2518	*CCN1CC(C)NC(C)C1
2519	*C(=O)Nc1cc(O)ccn1
2522	*Cn1c(C)cnc1C
2524	*C1COCC(C)(C)N1
2525	*CN1CC(C)CC(C)C1
2526	*CN1CCCC(N)C1
2527	*CN(CCCN)C(C)C
2528	*CCN1CCC(O)C1
2529	*CCNS(C)(=O)=O
2532	*C(O)CN1CCC(F)(F)C1
2533	*CCn1ccnc1C
2536	*C(=O)NCCN1CCCC1
2537	*CNS(C)(=O)=O
2538	*CC(=O)NCC(F)(F)F
2539	*CCN1CCCC1=O
2540	*CNCC(F)(F)F
2542	*CN1CCN(C(C)=O)CC1
2543	*CNCC(F)F
2544	*c1nccn1S(=O)(=O)N(C)C
2546	*CCN1CCC(N)C1
2548	*C1CC1c1ccccn1
2549	*CNCC1CCCO1
2551	*CCN1CCC(S(C)(=O)=O)C1
2552	*CCc1ncccc1OC
2553	*CCN1CCCC1CC#N
2554	*C1(CNC(C)C)COC1
2556	*CN1CCN(CCO)CC1
2557	*CCN1CCNCC1
2558	*CCN1CCC(F)(F)C1
2559	*CN1C(C)CCCC1C
2560	*CCN1CC(F)(F)C1
2561	*CN1CC2CC1CN2
2563	*CCN1CCC(N2CCCCC2)C1
2564	*Cn1cnc(C)n1
2565	*C(O)CN1CCOCC1
2566	*C(O)CN
2569	*C(O)CNCC(F)(F)F
2571	*CN1CCC(N)C1
2572	*CN1CCCNCC1
2573	*Cn1ccnc1C
2574	*CNS(=O)(=O)C(C)C
2575	*C(O)CNC
2576	*CNCCC(F)(F)F
2577	*CCNCC(F)F
2578	*CC1CCN(C(C)C)CC1
2579	*CCN1CCC(NC)C1
2583	*C(F)CN
2584	*CN1CCC(O)CC1
2586	*c1cc2ncccc2[nH]1
2589	*CN1CCC(N)CC1
2592	*c1cc2ncccc2n1C
2594	*Cn1cc(C)nc1C
2595	*CN1CCN(C(=O)C2CC2)CC1
2597	*CCNC(C)C
2599	*CCN1CC(C)OC(C)C1
2600	*CCNCC(C)(F)F
2602	*C(=O)Nc1nccc(OC)n1
2603	*C(O)COC
2604	*CCNCC(N)=O
2607	*CCN1CCCC1(C)C
2608	*CN(CC)C(C)C
2610	*CCN1CCC(C(F)(F)F)CC1
2612	*CNC1CCN(S(N)(=O)=O)CC1
2615	*CNC(=O)C(F)(F)F
2616	*C1CCCN1
2617	*CCN1CCCC(C#N)C1
2618	*CNC(=O)C(C)(O)C(F)(F)F
2619	*CCn1c(C)cnc1C
2620	*CCN1CCC(OC)CC1
2621	*CN1CCCC1=O
2622	*CCNC(=O)C(C)(O)C(F)(F)F
2623	*c1nccn1CC
2624	*CN1CC2(COC2)C1
2625	*Cc1nnn[nH]1
2627	*CN1CCCCC1C
2628	*Cn1cccc1
2629	*CN1CCCC(C(N)=O)C1
2630	*CCN1CCC(F)C1
2632	*CCNCCC#N
2635	*C1CC1CO
2636	*CN1CCCC(C#N)C1
2637	*CN1CCC(C(C)(C)O)CC1
2639	*CNCCC#N
2640	*CN1C(C)CCC1C
2641	*CN1CCCC1C(=O)O
2642	*C(=O)Nc1cc(C)ccn1
2646	*CCN1CCCC1CO
2647	*CCN1CCCC(C(N)=O)C1
2648	*C(O)CN1CCC(C#N)C1
2651	*c1nnc(N)o1
2654	*CCc1cc(C)ccn1
2655	*C1CC1c1ccncc1
2656	*C1CN(CCO)C1
2657	*CC(O)CO
2658	*CC(=O)N1CCC(O)C1
2659	*CCCN1CCN(CCCO)CC1
2660	*CC(=O)NCCOC
2661	*CC1(OC)CCNCC1
2662	*CC(=O)NCCO
2663	*CC(=O)NCCN1CCCC1
2664	*CCCNCCS(C)(=O)=O
2665	*CC1(O)CCNCC1
2666	*C(C)(C)C(=O)NCCO
2667	*C(C)(C)C(=O)NC
2668	*CCCN1CCN(CCO)CC1
2669	*CC(O)CN1CCCCC1
2670	*C(C)(C)C(=O)N1CCNCC1
2671	*CCCN1CCOCC1
2672	*CCN1CCN(CCO)CC1
2673	*C(C)(C)C(=O)NCCOC
2675	*CC1CCN(C(C)=O)CC1
2677	*CC1(O)CCN(C(C)=O)CC1
2678	*CCc1ccccn1
2679	*c1cc(C#N)ccc1OC
2680	*Cc1ncc[nH]1
2681	*Cc1cc(C)nn1C
2683	*CC1CCCN1C(C)=O
2684	*c1cc(C#N)ncc1OC
2686	*CC(=O)N1CCNC(=O)C1
2687	*c1cc(C(=O)N(C)C)ccc1OC
2688	*CC(=O)N1CCC(O)CC1
2689	*c1cc(C(=O)NC)ccc1OC
2690	*c1cc(C(=O)NC)ccc1C
2691	*c1cc(CNC(C)=O)ccc1OC
2692	*CC(=O)N1CCN(C(C)=O)CC1
2694	*CC(=O)NC1CCN(C(C)=O)CC1
2695	*c1cc(=O)n(C)c(=O)n1C
2696	*Cc1cc(=O)[nH]c2c(C#N)cnn12
2697	*c1ccc(C#N)cc1C
2698	*CC(=O)N1CCC(CCO)CC1
2699	*Cc1cc(=O)[nH]c2ccccc12
2700	*c1cnccc1OC
2701	*Cc1csc(C)n1
2702	*Cc1ccccc1C#N
2703	*c1cc(CN)ccc1OC
2705	*c1ccc(CS(=O)(=O)NC)cc1
2706	*c1cnc(OC)nc1OC
2707	*Cc1cscn1
2709	*c1cc2ccc(F)cc2[nH]1
2710	*Nc1cccc(CCO)c1
2711	*N(Cc1ccc(C)o1)C(C)C
2712	*c1cc2cc(C)ccc2[nH]1
2713	*NCC(=O)N(C)C1CC1
2714	*N1CCC(CCO)CC1
2715	*OC1CC2CCC(C1)N2C
2716	*N(C)Cc1ccc(C)o1
2718	*NCC(=O)N1CCCC1C#N
2719	*c1cc2ccccc2o1
2722	*NC(CCC)CCC
2723	*NC(C)COC
2724	*N1CCCNCC1
2725	*c1cc2c(C)cccc2[nH]1
2726	*N1CCC(CO)CC1
2727	*Nc1ccc(CCO)cc1
2728	*NC1CCc2nc(N)sc2C1
2730	*NCCc1ccccc1
2731	*c1cc2cc(OC)ccc2[nH]1
2732	*NCC(=O)N(C)CCO
2733	*N(Cc1ccco1)C(C)C
2736	*N(C)CCc1ccccc1
2739	*N1CCC(CC(C)O)CC1
2740	*Nc1cccc(C(C)O)c1
2741	*c1cc2c(F)cccc2[nH]1
2742	*NCCCc1ccccc1
2743	*c1cc2cc(O)ccc2[nH]1
2744	*NCC(=O)N(C)C1CCC1
2745	*N1CC(NC)C1
2746	*Nc1ccc(CO)cc1
2747	*N1CCC(CCO)C1
2748	*N1CCC(CC(C)(C)O)CC1
2749	*c1cc2cc(O)ccc2o1
2750	*Nc1ccc(C(C)O)cc1
2751	*NCCNc1ccnc(N)n1
2752	*N(C)Cc1cccs1
2753	*N1CCC(CCCO)CC1
2754	*N1CCCC(CCO)C1
2755	*NCC(=O)N(C)CC(C)C
2756	*N1CC2CN(C)CC2C1
2757	*N1CCC(NC)C1
2758	*NCC(=O)N(C)C(C)(C)C
2759	*c1cc2ccc(C)cc2[nH]1
2760	*NCCCCc1ccccc1
2761	*c1cc2cc(F)ccc2[nH]1
2762	*c1cc2ccc(OC)cc2[nH]1
2763	*c1cc2c(OC)cccc2[nH]1
2764	*N1CCCCC1CCO
2765	*Nc1ncc(C(O)CO)s1
2766	*N1CC(N2CCCC2)C1
2767	*N(C)CCCc1ccccc1
2768	*c1cc2ccccc2[nH]1
2769	*NCC(=O)N(C)CCCC
2770	*N1CCC(CCOC)CC1
2771	*C1CCN(CCCO)CC1
2773	*C1CCN(C(C)C(C)O)CC1
2774	*C1CCN(CC(C)O)CC1
2775	*C1CCN(CCCCCO)CC1
2776	*C1CCN(CC2CNCCO2)CC1
2777	*C1CCCN1CCO
2778	*C1CCN(CCN)CC1
2779	*CN1CCC1
2780	*C1CCN(CC2CCN2C)CC1
2781	*C1CCN(CC(=O)N2CCC2)CC1
2782	*C1CCN(CC(O)COCC)CC1
2783	*C1CCN(C(CO)C(C)O)CC1
2784	*C1CCCN1CC(C)O
2785	*C1CCN(CC(O)COC)CC1
2786	*C1CCN(CCCCO)CC1
2788	*C1CCN(C(C)CN2CCC2)CC1
2789	*C1CCN(CCN2CCC2)CC1
2790	*C1CCN(CC(O)CCC)CC1
2792	*C1CCN(CC(O)CO)CC1
2793	*CCCN(C)CC
2794	*C1CCCN1C
2795	*C1CCN(CCO)CC1
2796	*C1CCN(CC2CC(O)CN2)CC1
2797	*C1CCN(CC(O)CC)CC1
2798	*C1CCN(CC(C)N)CC1
2799	*C1CCN(CC2(N)CC2)CC1
2800	*C(C(C)C)N(C)C
2801	*C1CCN(CCCN)CC1
2802	*C1CCN(CC2CNCCN2)CC1
2803	*C1CCN(CC2(O)CC2)CC1
2804	*C1CCN(CC(O)CCCC)CC1
2805	*C1CCN(C2COC2)CC1
2806	*C1C2COCC12
2807	*C1CCN(C2COC2)C1
2808	*C1CN(C2COC2)C1
2809	*C1CCN(CC#N)CC1
2810	*C1C2CN(C3COC3)CC12
2811	*C1CNC(C)(C)CO1
2813	*C1CCN(CC(=O)N(C)C)CC1
2816	*C1CCCN(CCO)C1
2818	*C1CN(CCN2CCOCC2)C1
2819	*C1CCN(CC2CCOCC2)C1
2820	*C1CCN(CC2CCCOC2)C1
2821	*C1CCN(C(C)=O)C1
2822	*C1CCN(Cc2ccncc2)C1
2823	*C1CCN(CCO)C1
2826	*C1CCN(C2CCNC2)C1
2829	*C1(O)CCOCC1
2831	*C1CNCCO1
2834	*C1CN(S(C)(=O)=O)C1
2835	*C1CCCN(C(C)=O)C1
2838	*C1CC2CN(S(C)(=O)=O)CC2C1
2839	*C1CCN(Cc2ccccn2)C1
2841	*C1CCCN(CCCN)C1
2842	*C1CCN(CCN)C1
2843	*c1cccc(NS(C)(=O)=O)c1
2844	*C1CN(Cc2ccncc2)C1
2845	*C1CN(CCN)C1
2846	*c1cccc(CN(C)C)c1
2847	*C1CN(CC2CCOCC2)C1
2848	*C1CCN(Cc2cccnc2)C1
2849	*C1CCN(CC(N)=O)CC1
2851	*C1CCN(C2CCOCC2)C1
2853	*C1CCCCNC1
2855	*C1CCCN1C(C)=O
2856	*C1CCN(CC(=O)NC)CC1
2857	*C1CCN(C(=O)CO)CC1
2858	*C1CCCN(CCOC)C1
2859	*C1CN(C)CCO1
2864	*C1CCN(CCCOC)CC1
2865	*Cc1ccnc2ccccc12
2866	*C1CCN(C2CC2)CC1
2867	*Cc1ccc(OC)cn1
2868	*Cc1ccncn1
2869	*C(C)c1ccncc1
2870	*Cc1cccc(C#N)c1
2871	*Cc1ccc(OC)c(OC)c1
2872	*C1CCCS(=O)(=O)C1
2873	*C1CCS(=O)(=O)CC1
2874	*Cc1ccc(OC)cc1OC
2877	*Cc1cccc(S(C)(=O)=O)c1
2878	*Cc1cc(OC)cc(OC)c1
2879	*C1CCN(C(=O)C2CC2)CC1
2880	*N1CCN(C2CCOCC2)CC1
2881	*C1CCN(C(=O)CC)CC1
2882	*N1CCN(C2COC2)CC1
2883	*C1CCN(C2CCOCC2)CC1
2884	*c1cncc(C(F)(F)F)c1
2885	*c1cnn(CCC)c1
2886	*N1CC2(CCOCC2)C1
2887	*C1CCN(C(C)(C)C)CC1
2888	*NC1CC(C)(C)N(C)C(C)(C)C1
2889	*NC1CCNCC1
2890	*OC1CCNCC1
2891	*C1CCC(N)C(C)C1
2892	*C1CCC(CNC)C1
2893	*CC(O)CN
2894	*C1CCC(C(=O)NC)C1
2895	*CCCOC
2897	*C1CCCCC1N
2898	*C1CCC(COC)CC1
2899	*C1CCC(CNCC)C1
2900	*CCC1CCCNC1
2901	*C1CCC(OC)CC1
2902	*CCC1CCOCC1
2903	*C1CCC(NCC)CC1
2905	*C1CCCCN(C)C1
2906	*CC1CCCN1CCOC
2907	*CC1CCN(C)C1
2908	*CCC1CCCN1C
2909	*CC1CCCN1CCCC
2910	*C1CCCN(C)CC1
2911	*CCN1CCNC(=O)C1
2912	*CCN1CCC(F)(F)CC1
2913	*C1CCN(CC(=O)O)CC1
2914	*CCN1CCN(C)C(=O)C1
2915	*CCS(=O)(=O)NC(C)=O
2916	*CC(=O)NS(C)(=O)=O
2917	*CC(=O)NS(=O)(=O)N1CCCC1
2918	*CC(=O)NS(N)(=O)=O
2919	*C1CCC(C(=O)O)CC1
2920	*C1CCNCC1F
2921	*CS(=O)(=O)NC(C)=O
2922	*C1CCN(C)CC1F
2923	*CC1COCCN1
2924	*CC(N)CO
2925	*CC(=O)NS(=O)(=O)N(C)C
2926	*C1CCN(C)CC1O
2927	*C1CCNCC1O
2928	*c1ccc(F)c(O)c1
2929	*NCCOC
2930	*NCCN(C)C
2931	*N1CCC(N2CCCCC2)CC1
2932	*OCC1CCCN1
2933	*CC(=O)N1CCN(CC)CC1
2934	*N1CCCC1CO
2935	*C(C)NC(C)=O
2936	*N1CCOC(C)C1
2937	*C1(N)CC1
2938	*N1CCN(CC)CC1
2939	*CCNC1CCN(C)CC1
2940	*N1CCN(C(=O)CNCC)CC1
2941	*CCN1CCN(CC)CC1
2942	*C(C)NS(C)(=O)=O
2943	*S(=O)(=O)CCN1CCN(CC)CC1
2944	*N1CCC(O)C1
2945	*NCCN1CCN(C)CC1
2946	*N1CCN(C2CC2)CC1
2948	*NC1CCN(C)CC1
2949	*N1CC(C)OC(C)C1
2950	*NC1CCNC1
2951	*C1CN(CC)C1
2952	*N1CCC(CO)C1
2953	*S(=O)(=O)CCN1CCOCC1
2954	*S(=O)(=O)CCN(C)C
2955	*CCN1CCOC(C)C1
2956	*OCCN1CCOCC1
2957	*S(=O)(=O)CCN1CCCC1
2958	*C1CCC(N2CCOCC2)CC1
2959	*N1CCC(C)(O)CC1
2960	*NCCN1CCCC1
2961	*NCC(C)O
2962	*N1CCN(C(C)C)CC1
2963	*CCNCCOC
2964	*C1CCC(=O)N1
2965	*n1cnc(C)c1
2966	*NCCCOC
2967	*CN1CCS(=O)(=O)CC1
2968	*C1CCN(CCS(C)(=O)=O)CC1
2969	*C1CCN(CC(N)=O)CC1O
2970	*N1CCN(C)CC1=O
2971	*N1CCN(CC(C)O)CC1
2972	*N1CCN(CCCF)CC1
2973	*N1CCN(CC(C)(C)O)CC1
2974	*N1CCN(CC)CC1=O
2976	*N1CCN(CC(N)=O)CC1
2977	*CCCC(F)(F)F
2979	*C1CC(F)(F)C1
2981	*OC1CCCC1
2983	*C1CC(C)(O)C1
2984	*C1CCN(C2CCN(C)CC2)CC1
2985	*C1CCN(c2ccncc2)CC1
2989	*N1CCN(C)C(CC)C1
2990	*N1CCN(C)C(C)C1
2991	*C(C)(C)C(=O)NCC(=O)O
2992	*C(C)(C)C(=O)NCC(N)=O
2993	*c1ccccc1CC(=O)O
2994	*c1nc(CC(=O)O)cs1
2996	*C(C(=O)O)c1ccccc1
2997	*c1ncc(C(=O)O)s1
2999	*c1nc(CCC(=O)O)cs1
3000	*C1(C(=O)O)CCCCCCC1
3001	*C(C(=O)O)C(C)C
3002	*C(C)(C)C(=O)O
3003	*c1ccccc1C(=O)O
3004	*c1cccc(CC(=O)O)c1
3005	*C1(C(=O)O)CCCCC1
3006	*C(C)(C)C(=O)NCCN(C)C
3007	*C(C)(C)C(=O)N(C)CCO
3008	*c1ncc(CC(=O)O)s1
3009	*Cc1ccc(C(=O)O)cc1
3010	*C(Cc1ccccc1)C(=O)O
3011	*C(C)(C)c1ccccc1
3012	*C(C(=O)O)C1CCCCC1
3013	*C(C)(C)C(=O)NCCCO
3014	*C1(C(=O)O)CCCC1
3016	*c1ccc(CC(=O)O)cc1
3017	*C1CCN(C(=O)C(C)(C)N)CC1
3018	*C1CCN(CCO)CC1O
3021	*C1CCN(CC(O)CF)CC1
3022	*C1CCN(C2CCC2)CC1
3024	*NC(=O)CCN
3026	*C(C(=O)NCC(F)(F)F)C(C)C
3027	*C(CC)C(=O)N1CC(C#N)C1
3028	*C(C(=O)N1CC(C#N)C1)C(C)C
3029	*C1CCCN(C(=O)CC#N)C1
3030	*C(CC)C(=O)NCC(F)(F)F
3032	*C1CCCCCCC1
3033	*C1CCCCCC1
3035	*C1CCN(Cc2ccccc2)C1
3036	*C1CCN(Cc2ccccn2)CC1
3037	*CCCCCC#N
3038	*CS(=O)(=O)c1ccccn1
3039	*c1ccc(F)cn1
3041	*Cc1cccc(C(F)(F)F)c1
3042	*CC1CCCc2ccccc21
3043	*CCc1cccc2ccccc12
3044	*Cc1cccc(-c2ccccc2)c1
3045	*CCN1CCCc2ccccc21
3046	*CCN1CCc2cc(F)ccc21
3047	*C1CCc2ccc(F)cc21
3048	*C1Cc2ccccc2C1
3049	*CCN(C)c1ccccc1
3050	*CCC1CCCCC1
3051	*C1CCc2c(F)cccc21
3052	*C(C)Cc1ccccc1
3053	*CCN(C)CC1CC1
3054	*CCN1CCCc2cc(F)ccc21
3055	*CCn1cccn1
3056	*CCOCCN(C)C
3057	*CCc1ccccc1C
3058	*CC1CCCC1
3059	*Cc1cncn1C
3060	*CCC1CCN(CCC)CC1
3061	*CCC1CCN(C)CC1
3062	*CCC1CCN(CCCN)CC1
3063	*CCC1CCN(CC)CC1
3064	*C1CCNCC1(F)F
3065	*n1c(=O)[nH]c2ccccc21
3068	*CC(C)(C)CN
3069	*CC1CNCCO1
3070	*CC1(F)CCNCC1
3071	*OCCN1CCC(O)CC1
3072	*C1CCN(CCCF)CC1
3073	*OC1CCN(CC)CC1
3074	*C1CCN(CC(C)(C)O)CC1
3075	*C1CN(C(C)C)C1
3076	*C1CN(CC(C)(C)O)C1
3077	*OCCN1CCN(CC)CC1
3078	*CN1CCN(CC)CC1
3079	*CCN1CCC(O)CC1
3080	*OC1CCN(CC(C)O)CC1
3081	*OC1CCN(CCO)CC1
3082	*C1CN(CC(C)O)C1
3083	*C1(F)CCNCC1
3084	*CN1CCC(F)CC1
3085	*CN1CC(O)C(OC)C1
3086	*CN1CC(C)NC(C)C1
3087	*C1CCN(CCc2ncc[nH]2)CC1
3088	*C1CCN(CCc2c[nH]cn2)CC1
3089	*C1CCN(CCc2ccco2)CC1
3092	*C1CCN(CCC2CC2)CC1
3093	*C1CCN(CCc2ccsc2)CC1
3094	*C1CCN(CCc2cccs2)CC1
3097	*CCc1cccs1
3098	*NCc1ccccc1OC
3099	*Nc1cccc(F)c1
3100	*NCc1cccc(OC)c1
3101	*Nc1cccc(CC)c1
3102	*N(C)Cc1cccnc1
3103	*NCc1cc(C)cs1
3104	*Nc1cccc(OC)c1
3105	*NC1CCCCCC1
3106	*Nc1ccccc1OC
3107	*Nc1cccc(C)c1C
3108	*NC(C)C12CC3CC(CC(C3)C1)C2
3109	*N1CCCC(C)C1
3110	*NC(C)Cc1ccccc1
3111	*NC12CC3CC(C)(CC(C)(C3)C1)C2
3112	*Nc1ccc(C)c(C)c1
3114	*N1CCCCCC1
3115	*N(CC)Cc1ccccc1
3116	*Nc1cccc(C(F)(F)F)c1
3117	*Nc1ccc(F)cc1
3118	*NCCC(C)C
3119	*Nc1cc(C)ccc1C
3120	*NCc1ccsc1
3121	*NCc1ccc(F)cc1
3122	*c1nccc(OC)n1
3123	*c1cn(C)cn1
3124	*Cc1[nH]cnc1C
3125	*c1ncc(F)cn1
3126	*c1ccc(C)nc1C
3127	*c1ccc(C)nn1
3128	*c1nccc(C(C)C)n1
3129	*c1ccnc(C)c1
3130	*c1cncn1C
3131	*c1cc(C(F)(F)F)ncn1
3132	*c1cccnc1C#N
3133	*C1C2CCC1CN(C)C2
3134	*C1CC2(CCN(C(C)C)CC2)C1
3135	*CCC(=O)NC
3136	*C1CCC12CCN(C)C2
3137	*CC1C2CCC1CN(C)C2
3138	*C1CC2(CCN(C)C2)C1
3139	*C(C)(C)C1CCN(C)CC1
3140	*c1ccc2nc(N)[nH]c2c1
3141	*C1CC2(CCN(C)CC2)C1
3142	*C1CCN(C)C(=O)C1
3143	*c1ccnc(OC)c1
3144	*C1CCC(N(C)C)CC1
3145	*CC1CCCN(C(C)C)C1
3146	*C1CCCN(C(C)C)C1
3147	*C1CCCN(CCC)C1
3149	*NC1CCOCC1
3150	*S(=O)(=O)N1CCN(C)CC1
3151	*C(=O)N1CCC(N2CCCC2)CC1
3152	*S(=O)(=O)N1CCC(O)CC1
3154	*C(=O)NC1CCN(C)CC1
3155	*CCN(C)CCO
3156	*C1CCCN(S(=O)(=O)C(C)C)C1
3157	*C1CCC(NS(C)(=O)=O)CC1
3158	*C1CCC(N(CC)CC)CC1
3159	*C1CCC(NC2CC2)CC1
3160	*C1CCC(NC(C)C)CC1
3163	*c1cncc(C)c1
3164	*c1ccc(OCC)cc1
3165	*c1ccccc1CC
3166	*CCNC1CCOCC1
3167	*CCNCC(C)C
3168	*c1cccc(OCC)n1
3169	*c1ccc(N2CCCC2=O)cc1
3170	*c1cc(C)nc(C)n1
3171	*Cc1ccccc1N(C)C
3172	*Cc1nc2ccccc2s1
[truncated: 28,478 more rows]

## Sheet: Assessment of NES performance
Title	SMILES
1	Cc1ccc(-c2c3c([nH]c(=O)c2C#N)CCCC3)cc1
2	Cc1ccc(-c2c3c([nH]c(=O)c2C#N)[C@@H](C)CCC3)cc1
3	CC[C@H]1CCCc2c1[nH]c(=O)c(C#N)c2-c1ccc(C)cc1
4	Cc1ccc(-c2c3c([nH]c(=O)c2C#N)[C@@H](C(C)C)CCC3)cc1
5	CCC[C@H]1CCCc2c1[nH]c(=O)c(C#N)c2-c1ccc(C)cc1
6	CCO[C@H]1CCCc2c1[nH]c(=O)c(C#N)c2-c1ccc(C)cc1
7	Cc1ccc(-c2c3c([nH]c(=O)c2C#N)[C@@H](CC(C)C)CCC3)cc1
8	Cc1ccc(-c2c3c([nH]c(=O)c2C#N)[C@@H](CC(F)(F)F)CCC3)cc1
9	CCCC[C@H]1CCCc2c1[nH]c(=O)c(C#N)c2-c1ccc(C)cc1
13	CCC[C@H]1CNCc2c1[nH]c(=O)c(C#N)c2-c1ccc(C)cc1
18	CCC[C@H]1CNCc2c1[nH]c(=O)c(C#N)c2-c1ccc(C#N)cc1
19	CCC[C@H]1CNCc2c1[nH]c(=O)c(C#N)c2-c1ccncc1
20	CCC[C@H]1CNCc2c1[nH]c(=O)c(C#N)c2-c1ccc(C)nc1
21	CCC[C@H]1CNCc2c1[nH]c(=O)c(C#N)c2-c1ccc(CC)cn1
22	CCC[C@H]1CNCc2c1[nH]c(=O)c(C#N)c2-c1cc(CC)no1
23	CCC[C@H]1CNCc2c1[nH]c(=O)c(C#N)c2-c1ncc(CC)s1
27	CCC[C@H]1CNCc2c1[nH]c(=O)c(C#N)c2N1CCC(C)(C)CC1
28	CCC[C@H]1CNCc2c1[nH]c(=O)c(C#N)c2N1CCCCC1
29	CCC[C@H]1CNCc2c1[nH]c(=O)c(C#N)c2N1CCC(C#N)CC1
30	CCC[C@H]1CNCc2c1[nH]c(=O)c(C#N)c2N1CCC2(CC1)CC2
31	CCC[C@H]1CNCc2c1[nH]c(=O)c(C#N)c2N1CCC2(CC2)C(F)(F)C1
32	CCC[C@H]1CNCc2c1[nH]c(=O)c(C#N)c2N1CCC2(CC1)CC2(F)F
33	CCC[C@H]1CNCc2c1[nH]c(=O)c(C#N)c2N1CCC2(CCC2)CC1
34	CCC[C@H]1CNCc2c1[nH]c(=O)c(C#N)c2N1CCC2(CC1)COC2
35	CCC[C@H]1CNCc2c1[nH]c(=O)c(C#N)c2N1CCC2(CCCC2)CC1
36	CCC[C@H]1CNCc2c1[nH]c(=O)c(C#N)c2N1CCC2(CCOC2)CC1

## Sheet: R-groups of H pocket in Step 1
Title	SMILES
R-group 1 (11-1)	*Nc1cnoc1C
R-group 2 (14755-1)	*Nc1ccon1
R-group 3 (15646-1)	*Nc1ncco1
R-group 4 (6209-1)	*c1csc(=O)[nH]1
R-group 5 (31480-1)	*[C@H]1CC[C@H]1O
R-group 6 (7268-1)	*Nc1cc(C)on1
R-group 7 (2339-1)	*c1ccc[nH]1
R-group 8 (4357-1)	*NC(=O)C(C)C
R-group 9 (15508-1)	*N[C@H]1[C@H]2CC[C@@H]1CC2
R-group 10 (11600-1)	*c1[nH]ccc1C
R-group 11 (42047-1)	*[C@]12[C@H]3[C@H]4C5[C@H]3[C@H]1[C@H]5[C@H]42
R-group 12 (2436-1)	*c1[nH]ncc1F
R-group 13 (4372-1)	*NC(=O)CC
R-group 14 (28373-2)	*C(=O)N[C@H]1C[C@H](O)C1
R-group 15 (39967-1)	*N[C@@H]1[C@@H]2COC[C@@H]21
R-group 16 (43655-1)	*CNc1nccs1
R-group 17 (14349-1)	*c1nc(C)c(C)[nH]1
R-group 18 (29038-1)	*Cc1ccc[nH]1
R-group 19 (3511-1)	*NC1(C)COC1
R-group 20 (7509-1)	*Nc1cccnn1
R-group 21 (32010-1)	*CNc1nncs1
R-group 22 (16506-1)	*Nc1ncns1
R-group 23 (31007-1)	*[C@@H]1CC[C@@H](CC)C1
R-group 24 (2389-1)	*c1[nH]ncc1C
R-group 25 (3536-1)	*NC1COC1
R-group 26 (719-1)	*C1(O)CC1
R-group 27 (786-1)	*c1ncc[nH]1
R-group 28 (22674-4)	*C1C[C@H](O)[C@@H](O)C1
R-group 29 (38012-1)	*C(=O)N[C@H](C)C(C)C
R-group 30 (13812-1)	*Nc1ccnn1C
R-group 31 (13563-1)	*Nc1cc[nH]n1
R-group 32 (7511-2)	*NC(=O)[C@H]1C[C@H]1C
R-group 33 (3450-2)	*N[C@H]1C[C@H]1O
R-group 34 (43315-1)	*C[C@]12[C@H]3[C@H]4C5[C@H]3[C@H]1[C@H]5[C@H]42
R-group 35 (1842-1)	*c1ccsc1
R-group 36 (348-1)	*NC(C)=O
R-group 37 (2103-1)	*C1(O)CCC1
R-group 38 (8295-1)	*NC(=O)N(C)C
R-group 39 (5663-1)	*C1C[C@@H](O)C[C@H](O)C1
R-group 40 (33401-1)	*C1(O)CC(F)(F)C1
R-group 41 (34970-1)	*[C@]1(C)CC[C@H](O)CC1
R-group 42 (7587-2)	*O[C@H]1CCCC[C@H]1O
R-group 43 (15049-1)	*Nc1cnoc1
R-group 44 (17915-1)	*NC1CC(F)(F)C1
R-group 45 (7921-3)	*[C@@H](O)[C@H](C)CC
R-group 46 (3450-1)	*N[C@@H]1C[C@H]1O
R-group 47 (836-1)	*Cc1ccccc1C
R-group 48 (7264-1)	*Nc1ccn(C)n1
R-group 49 (35688-1)	*[C@H]1CCOC[C@@H]1F
R-group 50 (15684-1)	*Nc1nccnn1
R-group 51 (1640-1)	*n1cccc1
R-group 52 (40386-2)	*NC(=O)[C@@H](O)CC
R-group 53 (9417-2)	*C1=C[C@H]2CC[C@@H](C1)O2
R-group 54 (4556-1)	*NC(=O)[C@H](C)CC
R-group 55 (9790-1)	*[C@]12CC[C@H](CC1)C2
R-group 56 (14276-1)	*c1occc1CC
R-group 57 (10358-1)	*c1csc(C)c1
R-group 58 (884-2)	*[C@@H](O)CC
R-group 59 (27086-1)	*NC(=O)[C@@H](C)F
R-group 60 (18605-1)	*Cc1cccnc1C
R-group 61 (3438-1)	*NC1CC1
R-group 62 (7587-4)	*O[C@H]1CCCC[C@@H]1O
R-group 63 (9786-4)	*[C@@H]1CCC[C@@H]1OCc1ccccc1
R-group 64 (44127-8)	*[C@@H]1[C@@H](F)CC[C@@H]1C#N
R-group 65 (4355-1)	*NC(=O)NCC
R-group 66 (18322-1)	*C1(C)CCCC1
R-group 67 (35689-8)	*[C@H]1C[C@H](O)[C@@H](F)C1
R-group 68 (7511-4)	*NC(=O)[C@H]1C[C@@H]1C
R-group 69 (11585-1)	*c1cc(C)c[nH]1
R-group 70 (5724-1)	*C1=CC[C@H](C)CC1
R-group 71 (4823-1)	*Cc1cccs1
R-group 72 (8303-1)	*NC(=O)[C@@H]1[C@@H]2COC[C@@H]21
R-group 73 (39735-1)	*Nc1cc(C)ns1
R-group 74 (652-1)	*c1ccc(C)s1
R-group 75 (40002-3)	*[C@@H]1C[C@H]1C(C)C
R-group 76 (10776-4)	*[C@H]1CCC[C@H](C)C1
R-group 77 (31003-2)	*[C@H]1CCC(C)(C)C1
R-group 78 (4888-1)	*Cc1cnccc1C
R-group 79 (27091-1)	*NC(=O)CF
R-group 80 (1062-1)	*Cc1ccccc1O
R-group 81 (6871-1)	*c1nccc(N)n1
R-group 82 (798-2)	*[C@H](C)O
R-group 83 (803-1)	*c1ccncc1
R-group 84 (10106-1)	*[C@H]1CC[C@@H](O)[C@@H]1O
R-group 85 (25435-1)	*[C@@H]1CC[C@@](C)(O)C1
R-group 86 (41138-2)	*C[C@@H]1CCCC[C@H]1O
R-group 87 (13434-1)	*Cc1sccc1C
R-group 88 (29063-3)	*[C@@H]1CCC[C@@H]1C
R-group 89 (7086-1)	*[C@H]1C[C@@H](C)C1
R-group 90 (31004-2)	*[C@H]1CC[C@@H](C)C1
R-group 91 (25613-1)	*C1(O)COC1
R-group 92 (16633-3)	*N1C[C@H](O)[C@@H](O)C1
R-group 93 (27092-1)	*NC(=O)C(F)F
R-group 94 (32345-1)	*Cc1ccc[nH]c1=O
R-group 95 (19838-1)	*c1nccc(=O)[nH]1
R-group 96 (11937-1)	*[C@]12C[C@@H]3C[C@H](C1)[C@@H](C3)C2
R-group 97 (43699-3)	*O[C@@H]1C[C@@H]2CC[C@H]1C2
R-group 98 (2635-3)	*[C@H]1C[C@@H]1CO
R-group 99 (11210-1)	*NC(=O)NC(C)C
R-group 100 (4558-1)	*NC[C@@H](C)F
R-group 101 (10677-1)	*Cc1ccccc1N
R-group 102 (7271-1)	*NC(=O)COC
R-group 103 (8924-2)	*C1=C[C@H]2CC[C@@H](C1)[C@H]2C
R-group 104 (18697-1)	*Cc1ccncc1C
R-group 105 (6982-1)	*C(=O)NC1(CO)CC1
R-group 106 (26177-1)	*Cn1sccc1=O
R-group 107 (43699-4)	*O[C@H]1C[C@H]2CC[C@@H]1C2
R-group 108 (27094-2)	*NC(=O)[C@@H](C)C#N
R-group 109 (35006-1)	*[C@]12CC[C@](O)(CC1)C2
R-group 110 (4038-1)	*[C@H]1NC(=O)N[C@@H]1C
R-group 111 (18506-3)	*[C@H]1CCC[C@@H]1O
R-group 112 (28823-1)	*c1csc(N)c1
R-group 113 (40645-1)	*N[C@@H]1Cc2c[nH]c1n2
R-group 114 (43052-1)	*c1cocc1C
R-group 115 (22931-1)	*O[C@@H]1CCCOCC1
R-group 116 (31480-3)	*[C@H]1CC[C@@H]1O
R-group 117 (5518-4)	*C[C@@H]1C[C@@H]2CC[C@H]1C2
R-group 118 (9792-2)	*[C@@H]1C[C@H]1C(N)=O
R-group 119 (12649-1)	*Cn1c(C)ccc1C
R-group 120 (2936-2)	*N1CCO[C@@H](C)C1
R-group 121 (15534-1)	*c1cc(C)cc(O)c1
R-group 122 (3968-1)	*CNc1cnccn1
R-group 123 (89-1)	*c1ccccn1
R-group 124 (1911-1)	*c1ccnc(N)c1
R-group 125 (5830-1)	*Cc1ccsc1
R-group 126 (127-1)	*CC(C)C
R-group 127 (5667-4)	*[C@H]1CC[C@H](O)C1
R-group 128 (6751-1)	*c1cnoc1C
R-group 129 (2445-4)	*[C@H]1CCC[C@H](O)C1
R-group 130 (16888-1)	*Cn1cncc1C
R-group 131 (1313-2)	*C(=O)NC[C@H](C)O
R-group 132 (3841-2)	*N[C@H]1CCNC1=O
R-group 133 (42059-1)	*[C@]12CC[C@H](CC1)O2
R-group 134 (31-1)	*c1cccs1
R-group 135 (44986-2)	*[C@]1(C(F)(F)F)CCCO1
R-group 136 (31145-1)	*[C@@]1(C)CCOC1
R-group 137 (20723-3)	*N1CCO[C@@H]2C[C@@H]21
R-group 138 (27013-1)	*C1=CC[C@H](O)CC1
R-group 139 (32670-1)	*Nc1nnn(C)n1
R-group 140 (6752-1)	*c1cnsc1
R-group 141 (7086-2)	*[C@H]1C[C@H](C)C1
R-group 142 (14292-1)	*c1ncoc1C
R-group 143 (6756-1)	*c1ccoc1C
R-group 144 (31480-4)	*[C@@H]1CC[C@@H]1O
R-group 145 (31005-4)	*[C@H]1CC[C@H](C)[C@H]1C
R-group 146 (4558-2)	*NC[C@H](C)F
R-group 147 (39933-2)	*O[C@H]1CCC[C@@]1(C)O
R-group 148 (10481-1)	*c1occc1C
R-group 149 (28839-1)	*c1nc(C)oc1N
R-group 150 (20060-1)	*[C@@H]1[C@@H](C)C1(F)F
R-group 151 (11221-1)	*C1(CC)CCC1
R-group 152 (31004-4)	*[C@H]1CC[C@H](C)C1
R-group 153 (42176-1)	*c1sccc1F
R-group 154 (1210-1)	*Cc1ccccn1
R-group 155 (532-1)	*c1cccnc1
R-group 156 (42838-1)	*[C@H]1CCCC1(F)F
R-group 157 (11223-1)	*C1(CC)CCCC1
R-group 158 (27107-2)	*NC(=O)[C@H](C)C(F)(F)F
R-group 159 (3493-1)	*NCC(F)F
R-group 160 (3523-1)	*N1CC[C@@H](F)C1
R-group 161 (13932-1)	*c1ncsc1F
R-group 162 (14921-1)	*N1CCC(F)(F)C1
R-group 163 (12885-2)	*C[C@H](F)C(C)(C)C
R-group 164 (28054-3)	*[C@H]1CCC[C@@H]1CO
R-group 165 (18506-2)	*[C@@H]1CCC[C@H]1O
R-group 166 (12647-1)	*Cc1ocnc1C
R-group 167 (5689-1)	*Cc1nccs1
R-group 168 (8309-1)	*NS(=O)(=O)C(C)C
R-group 169 (2419-1)	*c1ccsn1
R-group 170 (20060-2)	*[C@H]1[C@@H](C)C1(F)F
R-group 171 (2349-1)	*Cn1cccn1
R-group 172 (2114-1)	*C1(O)CCCC1
R-group 173 (775-1)	*c1ncc(C)s1
R-group 174 (31007-3)	*[C@H]1CC[C@@H](CC)C1
R-group 175 (7113-1)	*NCCF
R-group 176 (5896-1)	*C(C)(C)CO
R-group 177 (7064-1)	*C1=CCOCC1
R-group 178 (24913-1)	*CNC1COC1
R-group 179 (11057-1)	*Cc1ccsn1
R-group 180 (9417-1)	*C1=C[C@@H]2CC[C@H](C1)O2
R-group 181 (7508-3)	*NC(=O)[C@@H]1C[C@@H]1C#N
R-group 182 (2628-1)	*Cn1cccc1
R-group 183 (27088-1)	*NC(=O)C(C)(F)F
R-group 184 (28967-3)	*C[C@@H]1[C@@H]2CC[C@@H](C2)C12CC2
R-group 185 (8538-1)	*c1ccc(N)s1
R-group 186 (794-1)	*c1nccs1
R-group 187 (1469-1)	*c1cnc(N)s1
R-group 188 (14454-1)	*c1cc(C)sc1C
R-group 189 (18596-1)	*OCC1(O)CCCC1
R-group 190 (9953-1)	*OCC(CC)CC
R-group 191 (11278-4)	*[C@H]1CCO[C@@H](C)C1
R-group 192 (35211-1)	*O[C@@H]1CCO[C@@H]1C
R-group 193 (20057-1)	*C12CCC(CC1)CC2
R-group 194 (7506-4)	*NC(=O)[C@@H]1C[C@@H]1F
R-group 195 (4383-1)	*NC(=O)NC
R-group 196 (1359-1)	*[C@@H]1C[C@H]1C
R-group 197 (28055-3)	*[C@H]1CCC[C@@H]1C#N
R-group 198 (2308-1)	*CC1COC1
R-group 199 (5495-1)	*Cc1ccoc1
R-group 200 (28055-4)	*[C@@H]1CCC[C@@H]1C#N
R-group 201 (8027-1)	*c1cnoc1N
R-group 202 (41904-4)	*[C@@H]1CC[C@@H]1OC
R-group 203 (16826-1)	*C(=O)NC1(C)CC1
R-group 204 (1212-1)	*Cc1cccnc1
R-group 205 (17967-2)	*[C@H](O)C#N
R-group 206 (19167-1)	*[C@H]1CCNC1=O
R-group 207 (31480-2)	*[C@@H]1CC[C@H]1O
R-group 208 (9971-1)	*c1cc(F)co1
R-group 209 (23856-1)	*OCC1(C)CC1
R-group 210 (35201-1)	*[C@@H]1CNC(=O)N1
R-group 211 (29312-6)	*[C@H]1C[C@@H](C)C[C@H](O)C1
R-group 212 (9965-1)	*c1occc1OC
R-group 213 (8232-2)	*[C@]1(O)CCC(F)(F)C1
R-group 214 (10823-2)	*[C@@H]1CCO1
R-group 215 (5834-1)	*C1(C#N)CCCC1
R-group 216 (11214-1)	*N1CCN(C)C1=O
R-group 217 (6634-1)	*C(=O)N[C@H](C)CO
R-group 218 (1279-1)	*NS(C)(=O)=O
R-group 219 (10275-1)	*[C@@H]1[C@@H](O)[C@H](O)[C@H]2C[C@@H]12
R-group 220 (19918-2)	*N1C[C@@H](C)CC1=O
R-group 221 (14894-3)	*N1C[C@H](F)[C@@H](F)C1
R-group 222 (178-1)	*C(N)=O
R-group 223 (2405-1)	*c1ccnn1C(F)F
R-group 224 (18317-2)	*[C@@]1(C)CC[C@@H](C)C1
R-group 225 (43699-1)	*O[C@@H]1C[C@H]2CC[C@@H]1C2
R-group 226 (31145-2)	*[C@]1(C)CCOC1
R-group 227 (16344-1)	*C(=O)NC1(C)COC1
R-group 228 (11224-1)	*C1(CC)COC1
R-group 229 (12885-1)	*C[C@@H](F)C(C)(C)C
R-group 230 (22341-4)	*[C@@H]1O[C@@H](C)[C@H](O)[C@H]1O
R-group 231 (1115-1)	*CC1CC1
R-group 232 (8924-1)	*C1=C[C@@H]2CC[C@H](C1)[C@H]2C
R-group 233 (3822-1)	*NC(=O)C(C)(C)C
R-group 234 (11936-1)	*[C@@H]1C[C@@H]2C=C[C@H]1C2
R-group 235 (12987-1)	*[C@H]1C[C@@H](O)C1
R-group 236 (20060-4)	*[C@H]1[C@H](C)C1(F)F
R-group 237 (18926-1)	*C(=O)N[C@@H]1CNC1=O
R-group 238 (6269-1)	*c1ocnc1C
R-group 239 (31144-2)	*[C@@H]1COCC1(C)C
R-group 240 (1392-1)	*OCC(C)C
R-group 241 (20056-2)	*N1C[C@H](C)[C@@H](F)C1
R-group 242 (40531-1)	*C12CC(C1)C2
R-group 243 (43036-2)	*[C@]12COC[C@H]1C2
R-group 244 (3273-2)	*[C@@H]1C=CCCC1
R-group 245 (24560-2)	*O[C@H]1COCC[C@H]1O
R-group 246 (5956-1)	*Oc1nccs1
R-group 247 (42989-3)	*[C@@H]1[C@@H](C)[C@H]1C
R-group 248 (3494-1)	*NCC(F)(F)F
R-group 249 (7516-1)	*Nc1cnccn1
R-group 250 (2449-1)	*[C@H]1CC[C@@H](O)CC1
R-group 251 (1949-1)	*CC(C)(C)F
R-group 252 (1295-2)	*C(=O)N[C@@H](C)CC
R-group 253 (2372-1)	*c1cn[nH]c1C
R-group 254 (8232-1)	*[C@@]1(O)CCC(F)(F)C1
R-group 255 (5737-2)	*C1=C[C@@H](C)CCC1
R-group 256 (12987-2)	*[C@H]1C[C@H](O)C1
R-group 257 (6971-1)	*Cc1cccnn1
R-group 258 (34438-1)	*c1[nH]nc(C)c1C
R-group 259 (4550-1)	*NC(=O)CCCC
R-group 260 (31007-4)	*[C@H]1CC[C@H](CC)C1
R-group 261 (35213-2)	*O[C@H]1C=CCOC1
R-group 262 (1941-1)	*[C@H](C)CCC
R-group 263 (34312-2)	*[C@@H](CF)C1CC1
R-group 264 (25215-3)	*[C@H]1CC[C@H](C)O1
R-group 265 (41904-3)	*[C@@H]1CC[C@H]1OC
R-group 266 (1141-1)	*C1CCCC1
R-group 267 (10275-12)	*[C@H]1[C@H](O)[C@H](O)[C@@H]2C[C@H]12
R-group 268 (5662-2)	*[C@@H](C)C(C)C
R-group 269 (8924-3)	*C1=C[C@@H]2CC[C@H](C1)[C@@H]2C
R-group 270 (20061-4)	*[C@H]1CC[C@H](F)C1
R-group 271 (10909-1)	*[C@@H]1CCCOCC1
R-group 272 (31004-1)	*[C@@H]1CC[C@@H](C)C1
R-group 273 (32793-2)	*[C@H]1COC[C@]1(C)F
R-group 274 (35399-3)	*[C@H]1C=C[C@@H](O)CC1
R-group 275 (2342-1)	*Cn1ccnn1
R-group 276 (22341-2)	*[C@@H]1O[C@H](C)[C@H](O)[C@H]1O
R-group 277 (5667-1)	*[C@@H]1CC[C@@H](O)C1
R-group 278 (22331-1)	*C1(CC)CCOCC1
R-group 279 (41138-1)	*C[C@H]1CCCC[C@H]1O
R-group 280 (10597-1)	*[C@H]1[C@@H]2CC[C@H]1CC2
R-group 281 (6291-1)	*c1coc(C)c1
R-group 282 (32793-3)	*[C@@H]1COC[C@@]1(C)F
R-group 283 (20045-2)	*N1C[C@H](C)C(F)(F)C1
R-group 284 (18506-4)	*[C@@H]1CCC[C@@H]1O
R-group 285 (10092-7)	*[C@H]1C[C@H](O)[C@H](C)O1
R-group 286 (5667-2)	*[C@H]1CC[C@@H](O)C1
R-group 287 (28049-1)	*C(C)(CC)CC
R-group 288 (44127-5)	*[C@H]1[C@H](F)CC[C@@H]1C#N
R-group 289 (7591-4)	*O[C@H]1COC[C@@H]1O
R-group 290 (795-1)	*C1(F)CCC1
R-group 291 (801-1)	*c1nc(C)co1
R-group 292 (11627-1)	*OC[C@H]1CC=CCC1
R-group 293 (25435-2)	*[C@H]1CC[C@@](C)(O)C1
R-group 294 (21423-1)	*C1(CO)CC1
R-group 295 (43944-1)	*[C@]1(F)CCOC1
R-group 296 (6755-1)	*[C@H]1C[C@@H](F)C1
R-group 297 (42797-1)	*COC1CCC1
R-group 298 (18317-1)	*[C@]1(C)CC[C@@H](C)C1
R-group 299 (2384-1)	*c1ccnnc1
R-group 300 (42989-2)	*[C@H]1[C@@H](C)[C@H]1C
R-group 301 (29063-1)	*[C@@H]1CCC[C@H]1C
R-group 302 (41340-3)	*[C@H]1C[C@H](O)CO1
R-group 303 (40-1)	*OC(C)C
R-group 304 (1563-1)	*OC[C@H]1CCCO1
R-group 305 (13437-1)	*Cc1ccc(C)s1
R-group 306 (10910-2)	*C[C@H]1[C@H]2COC[C@@H]12
R-group 307 (2310-1)	*C[C@H]1CCCCO1
R-group 308 (777-1)	*c1coc(C)n1
R-group 309 (13912-1)	*c1ncc(F)s1
R-group 310 (11948-1)	*[C@@H]1CC[C@H]2CCC[C@H]21
R-group 311 (11137-1)	*NS(=O)(=O)CCC
R-group 312 (1379-1)	*C(C)(C)CC
R-group 313 (789-1)	*c1cnccn1
R-group 314 (9975-1)	*c1occc1C#N
R-group 315 (5041-1)	*C(C)(C)CCC
R-group 316 (40019-1)	*[C@H](F)CC
R-group 317 (25432-1)	*C1(C(F)F)CCOCC1
R-group 318 (16343-1)	*N[C@H](C)C(F)(F)F
R-group 319 (15343-1)	*NCC1(F)CCOCC1
R-group 320 (17365-1)	*OCC1(CF)COC1
R-group 321 (28944-1)	*C1(C#N)CCOCC1
R-group 322 (10985-1)	*[C@@H]1COC[C@@H]1O
R-group 323 (541-1)	*C(=O)NC
R-group 324 (20625-2)	*NC(=O)[C@@H]1CC1(F)F
R-group 325 (25465-4)	*[C@@H]1OC[C@H](O)[C@H]1O
R-group 326 (3358-1)	*OCC(C)(C)C
R-group 327 (25215-1)	*[C@H]1CC[C@@H](C)O1
R-group 328 (9967-1)	*c1cc(N)co1
R-group 329 (28901-1)	*[C@]12[C@@H]3[C@H]4[C@@H]1[C@H]1[C@H]2[C@H]3[C@@]41CF
R-group 330 (9966-1)	*c1occc1F
R-group 331 (1226-2)	*[C@@H]1CCOC1
R-group 332 (22412-2)	*[C@]1(C)CCCO1
R-group 333 (2387-1)	*c1conc1C
R-group 334 (663-1)	*c1ccco1
R-group 335 (29059-4)	*[C@@H]1CCC[C@@H]1OCC1CCCC1
R-group 336 (2427-1)	*c1cccnn1
R-group 337 (26510-1)	*c1nn(C)c(=O)[nH]1
R-group 338 (29406-1)	*c1ccnc(C(F)F)c1
R-group 339 (6634-2)	*C(=O)N[C@@H](C)CO
R-group 340 (42989-4)	*C1[C@@H](C)[C@@H]1C
R-group 341 (2445-3)	*[C@@H]1CCC[C@H](O)C1
R-group 342 (43699-2)	*O[C@H]1C[C@@H]2CC[C@H]1C2
R-group 343 (41520-3)	*C[C@H]1CCC[C@@H]1O
R-group 344 (13888-4)	*C1C[C@@H](C)C[C@H](C)C1
R-group 345 (35689-2)	*[C@H]1C[C@@H](O)[C@H](F)C1
R-group 346 (1358-1)	*C1(C)CC1
R-group 347 (29026-1)	*[C@H]1CCC(C)(C)O1
R-group 348 (14272-1)	*C1(CF)COC1
R-group 349 (10908-1)	*C[C@@H]1CCOC1
R-group 350 (4908-1)	*Cc1cncs1
R-group 351 (2214-1)	*N1CCCC1=O
R-group 352 (11262-4)	*C1C[C@H](C)O[C@@H](C)C1
R-group 353 (32793-1)	*[C@@H]1COC[C@]1(C)F
R-group 354 (659-1)	*CCC(C)C
R-group 355 (29061-2)	*[C@H]1CCC[C@@H]1OC
R-group 356 (1226-1)	*[C@H]1CCOC1
R-group 357 (5663-2)	*[C@@H]1C[C@@H](O)C[C@@H](O)C1
R-group 358 (1571-1)	*c1ccoc1
R-group 359 (40104-2)	*N1CC[C@H](C)C1=O
R-group 360 (2322-2)	*C[C@@H](O)CC
R-group 361 (29061-4)	*[C@@H]1CCC[C@@H]1OC
R-group 362 (16185-1)	*OC[C@@H](C)F
R-group 363 (1917-2)	*C[C@H](C)F
R-group 364 (1359-4)	*[C@H]1C[C@@H]1C
R-group 365 (560-1)	*C(=O)NC1CC1
R-group 366 (11475-2)	*N[C@H]1C[C@@H]1c1ccccc1
R-group 367 (12906-1)	*C1(C)CCOCC1
R-group 368 (41340-2)	*[C@@H]1C[C@@H](O)CO1
R-group 369 (27086-2)	*NC(=O)[C@H](C)F
R-group 370 (45205-1)	*[C@@]1(C)CCNC1=O
R-group 371 (1391-1)	*CCC(C)(C)C
R-group 372 (10985-2)	*[C@H]1COC[C@@H]1O
R-group 373 (3231-1)	*OC1COC1
R-group 374 (25435-4)	*[C@H]1CC[C@](C)(O)C1
R-group 375 (41520-2)	*C[C@@H]1CCC[C@H]1O
R-group 376 (20353-2)	*[C@@H]1C[C@H]1C(F)(F)F
R-group 377 (35689-7)	*[C@@H]1C[C@H](O)[C@@H](F)C1
R-group 378 (44223-2)	*[C@@H]1CC[C@H]1C(N)=O
R-group 379 (10985-3)	*[C@@H]1COC[C@H]1O
R-group 380 (10715-2)	*C[C@H](C)CF
R-group 381 (6750-1)	*c1ccns1
R-group 382 (6708-1)	*Cc1ncccc1F
R-group 383 (18507-2)	*C[C@H]1CC1(F)F
R-group 384 (27615-4)	*C1(O)C[C@H](C)O[C@@H](C)C1
R-group 385 (13090-1)	*c1cc(C)cnn1
R-group 386 (8777-1)	*c1csnn1
R-group 387 (19768-1)	*C1=CCCOC1
R-group 388 (11627-2)	*OC[C@@H]1CC=CCC1
R-group 389 (19769-1)	*C1=CC(C)(C)OCC1
R-group 390 (28054-4)	*[C@@H]1CCC[C@@H]1CO
R-group 391 (11385-1)	*Cn1nccn1
R-group 392 (28911-1)	*[C@]12CCC[C@H]1CCC2
R-group 393 (10912-1)	*CC1=CCOCC1
R-group 394 (761-1)	*[C@H]1CCCO1
R-group 395 (21679-1)	*Cc1cccc(F)c1F
R-group 396 (2325-1)	*C[C@H]1CCCO1
R-group 397 (40523-1)	*CCC(C)(C)F
R-group 398 (17748-2)	*n1ccc(N)n1
R-group 399 (3282-1)	*c1nc(C)c[nH]1
R-group 400 (1366-1)	*C1(C)COC1
R-group 401 (17782-2)	*O[C@H]1CCCOC1
R-group 402 (10202-2)	*CC[C@H](C)F
R-group 403 (2635-2)	*[C@@H]1C[C@H]1CO
R-group 404 (11278-3)	*[C@@H]1CCO[C@@H](C)C1
R-group 405 (42638-1)	*Cn1cc(F)cn1
R-group 406 (16428-1)	*O[C@H](C)C1CC1
R-group 407 (35689-1)	*[C@@H]1C[C@@H](O)[C@H](F)C1
R-group 408 (12173-1)	*N1CCC1=O
R-group 409 (7136-1)	*Cc1c(F)cccc1F
R-group 410 (1142-1)	*C1CCOCC1
R-group 411 (8018-4)	*[C@@]1(F)C[C@@H]1N
R-group 412 (22412-1)	*[C@@]1(C)CCCO1
R-group 413 (4362-1)	*C[C@H](C)CC
R-group 414 (3841-1)	*N[C@@H]1CCNC1=O
R-group 415 (7569-1)	*Oc1cccs1
R-group 416 (8663-1)	*[C@H](O)C1CC1
R-group 417 (10776-1)	*[C@@H]1CCC[C@@H](C)C1
R-group 418 (7501-1)	*OCCCO
R-group 419 (769-1)	*c1ncco1
R-group 420 (7574-1)	*OC(C)(C)CO
R-group 421 (10780-1)	*C1(C)CCCCC1
R-group 422 (22674-3)	*[C@H]1C[C@@H](O)[C@@H](O)C1
R-group 423 (1417-1)	*CC(C)(C)C
R-group 424 (2365-1)	*C1COC1
R-group 425 (40104-1)	*N1CC[C@@H](C)C1=O
R-group 426 (18507-1)	*C[C@@H]1CC1(F)F
R-group 427 (19918-1)	*N1C[C@H](C)CC1=O
R-group 428 (22529-2)	*O[C@H]1CCCC[C@H]1C
R-group 429 (5700-1)	*NC(=O)C(C)(C)F
R-group 430 (25577-1)	*C(=O)N[C@@H]1CCOC1
R-group 431 (10972-1)	*Cc1cnsn1
R-group 432 (28898-1)	*[C@]12CC[C@](CF)(CC1)C2
R-group 433 (2047-1)	*NC(N)=O
R-group 434 (1490-1)	*C[C@@H](C)O
R-group 435 (17157-3)	*C[C@@H]1C[C@@H]1CO
R-group 436 (2176-1)	*c1ccnn1C
R-group 437 (5070-1)	*OCCC(F)F
R-group 438 (4060-2)	*[C@@H]1C[C@@H]2C[C@@H]2C1
R-group 439 (10106-8)	*[C@@H]1CC[C@H](O)[C@H]1O
R-group 440 (39107-1)	*CCC1(C)CC1
R-group 441 (39325-1)	*C1CC(C)(C)C1
R-group 442 (18603-1)	*Cc1c(F)ccc(F)c1F
R-group 443 (3273-1)	*[C@H]1C=CCCC1
R-group 444 (172-2)	*[C@@H](C)CC
R-group 445 (43290-1)	*C[C@@](C)(O)C1CC1
R-group 446 (783-1)	*c1cocn1
R-group 447 (14894-1)	*N1C[C@@H](F)[C@H](F)C1
R-group 448 (37771-3)	*[C@@H](CC)[C@H](C)O
R-group 449 (35688-2)	*[C@@H]1CCOC[C@@H]1F
R-group 450 (11056-1)	*Cc1ccns1
R-group 451 (10834-1)	*CC1CC(F)(F)C1
R-group 452 (16360-1)	*C1(F)CCOCC1
R-group 453 (4000-1)	*[C@@H](C)C(N)=O
R-group 454 (2325-2)	*C[C@@H]1CCCO1
R-group 455 (13475-1)	*N1C[C@@H](F)C1=O
R-group 456 (10599-2)	*[C@@H](C)C1CC1
R-group 457 (10839-1)	*C[C@@H]1CCO1
R-group 458 (22341-8)	*[C@@H]1O[C@@H](C)[C@@H](O)[C@H]1O
R-group 459 (3794-1)	*OC1CCCCC1
R-group 460 (40424-2)	*C[C@H](C)CCF
R-group 461 (39215-2)	*[C@@H]1CCCCS1(=O)=O
R-group 462 (28052-3)	*[C@@H]1CC[C@H](C#N)C1
R-group 463 (45039-3)	*[C@H]1COC[C@@H]1OC
R-group 464 (16152-1)	*OC[C@H](C)CC
R-group 465 (2327-2)	*[C@@H]1CCCOC1
R-group 466 (21980-2)	*O[C@@H](C)C(N)=O
R-group 467 (2983-2)	*[C@H]1C[C@](C)(O)C1
R-group 468 (714-1)	*C1CCC1
R-group 469 (16226-1)	*OCC1CC(F)(F)C1
R-group 470 (3129-1)	*c1ccnc(C)c1
R-group 471 (756-1)	*c1ncc(C)o1
R-group 472 (10275-5)	*[C@@H]1[C@@H](O)[C@@H](O)[C@H]2C[C@@H]12
R-group 473 (4504-2)	*NC(=O)[C@@H](C)CCC
R-group 474 (10756-1)	*[C@@H]1CCC(F)(F)C1
R-group 475 (19111-1)	*c1nc(C(F)F)co1
R-group 476 (23165-1)	*c1csc(F)n1
R-group 477 (104-1)	*O
R-group 478 (792-1)	*C1(F)COC1
R-group 479 (16251-1)	*C1(F)CC1
R-group 480 (2983-1)	*[C@H]1C[C@@](C)(O)C1
R-group 481 (7207-1)	*OC[C@@H](C)O
R-group 482 (8825-1)	*Cc1cnccn1
R-group 483 (27089-1)	*NC(=O)C1(C)CC1
R-group 484 (5643-1)	*c1cc(C)oc1C
R-group 485 (770-1)	*c1cncs1
R-group 486 (2868-1)	*Cc1ccncn1
R-group 487 (18732-1)	*c1cc(C)ncn1
R-group 488 (16175-1)	*OC[C@H]1CC1(F)F
R-group 489 (26082-2)	*[C@@H]1C=C(C)CCC1
R-group 490 (7805-1)	*Cc1ncccn1
R-group 491 (5604-1)	*c1ccc(C)o1
R-group 492 (16633-1)	*N1C[C@@H](O)[C@H](O)C1
R-group 493 (1710-1)	*[C@]12C[C@H]3C[C@H](C[C@H](C3)C1)C2
R-group 494 (14791-1)	*c1cn(C)nc1N
R-group 495 (35689-4)	*[C@@H]1C[C@@H](F)[C@@H](O)C1
R-group 496 (41340-1)	*[C@H]1C[C@@H](O)CO1
R-group 497 (41244-1)	*C(=O)NC(F)(F)F
R-group 498 (5518-2)	*C[C@@H]1C[C@H]2CC[C@@H]1C2
R-group 499 (12798-1)	*c1[nH]ncc1C#N
R-group 500 (24657-1)	*N1CC(F)(F)C1=O
R-group 501 (6593-1)	*c1cnoc1
R-group 502 (19388-1)	*[C@H]1C[C@@H](CO)C1
R-group 503 (43896-1)	*N1CC(C)(C)C1=O
R-group 504 (2328-1)	*[C@H]1CC1(F)F
R-group 505 (1939-1)	*CC(C)(F)F
R-group 506 (22408-2)	*[C@@H]1CC(F)(F)CN1C
R-group 507 (797-1)	*c1cc(C)ns1
R-group 508 (9977-1)	*c1ccc(F)o1
R-group 509 (39933-1)	*O[C@@H]1CCC[C@@]1(C)O
R-group 510 (761-2)	*[C@@H]1CCCO1
R-group 511 (14789-1)	*N1C[C@@H](C)NC1=O
R-group 512 (11500-1)	*OCC1CCOCC1
R-group 513 (20723-4)	*N1CCO[C@H]2C[C@@H]21
R-group 514 (19105-1)	*c1ccn(C2CC2)n1
R-group 515 (784-1)	*c1cc[nH]n1
R-group 516 (20584-2)	*NC(=O)[C@H]1CC1(C)C
R-group 517 (27359-1)	*Cc1sccc1OC
R-group 518 (14754-1)	*NC(=O)C(C)(C)CC
R-group 519 (44223-3)	*[C@H]1CC[C@@H]1C(N)=O
R-group 520 (40067-2)	*[C@@H]1OCC1(C)C
R-group 521 (14288-1)	*c1oc(C)cc1C
R-group 522 (22915-2)	*O[C@H]1C[C@H]2CCC[C@H]2C1
R-group 523 (11920-2)	*[C@@](C)(O)CC
R-group 524 (14376-1)	*[C@@]12C[C@@H]3C[C@@H](C[C@@H](C3)O1)C2
R-group 525 (3963-1)	*NS(=O)(=O)CC
R-group 526 (6669-2)	*[C@H]1CNC1=O
R-group 527 (41240-1)	*O[C@H](C)C(C)(C)C
R-group 528 (20061-3)	*[C@@H]1CC[C@H](F)C1
R-group 529 (10823-1)	*[C@H]1CCO1
R-group 530 (40505-1)	*OC1CC(F)(F)C1
R-group 531 (10940-1)	*Cc1cnoc1
R-group 532 (2327-1)	*[C@H]1CCCOC1
R-group 533 (6808-1)	*COC(C)(C)C
R-group 534 (10775-2)	*[C@H]1C[C@H](CC)C1
R-group 535 (16250-3)	*[C@H]1C[C@@H]1F
R-group 536 (3033-1)	*C1CCCCCC1
R-group 537 (11278-1)	*[C@@H]1CCO[C@H](C)C1
R-group 538 (5701-1)	*OCC1CCC1
R-group 539 (1369-1)	*c1cc[nH]c1
R-group 540 (11920-1)	*[C@](C)(O)CC
R-group 541 (39066-1)	*C(C)(C)C1CC1
R-group 542 (15710-1)	*Cn1ccccc1=O
R-group 543 (8018-1)	*[C@]1(F)C[C@H]1N
R-group 544 (10092-1)	*[C@H]1C[C@@H](O)[C@@H](C)O1
R-group 545 (10640-1)	*C1(CO)CCCC1
R-group 546 (2336-1)	*C(C)(C)OC
R-group 547 (3971-1)	*NS(=O)(=O)N(C)C
R-group 548 (25957-3)	*[C@@H](C)[C@H](C)O
R-group 549 (18304-1)	*C1(COC)CCCC1
R-group 550 (10774-2)	*[C@H]1CCCC(C)(C)C1
R-group 551 (39328-3)	*[C@@H]1[C@H]2CC[C@H](C2)C1(C)C
R-group 552 (24810-2)	*NC(=O)[C@H]1CCCCC1(C)C
R-group 553 (16483-1)	*Nc1ccsc1
R-group 554 (6349-1)	*c1cc(C)c(C)o1
R-group 555 (16250-1)	*[C@H]1C[C@H]1F
R-group 556 (10596-1)	*C(C1CC1)C1CC1
R-group 557 (802-1)	*c1cncc(F)c1
R-group 558 (5020-2)	*[C@@H](CC)CCC
R-group 559 (31005-3)	*[C@@H]1CC[C@H](C)[C@H]1C
R-group 560 (3549-1)	*C(=O)NC1COC1
R-group 561 (7088-2)	*[C@H]1C[C@H](OC)C1
R-group 562 (14477-1)	*CC1=CCCCC1
R-group 563 (4702-1)	*CC[C@@H](C)O
R-group 564 (2363-1)	*c1ccn(C)n1
R-group 565 (4881-1)	*Cc1cncnc1
R-group 566 (9968-1)	*c1oc(C)cc1F
R-group 567 (43483-1)	*CN1CCCCS1(=O)=O
R-group 568 (12877-2)	*[C@@H](C)CC(C)(C)C
R-group 569 (21641-1)	*NC(=O)N1CCC1
R-group 570 (6981-1)	*C(=O)N[C@H](C)C#N
R-group 571 (2445-1)	*[C@@H]1CCC[C@@H](O)C1
R-group 572 (8040-1)	*Cc1c(C)n[nH]c1C
R-group 573 (43411-4)	*[C@@H]1C[C@H]2CC[C@@H]1O2
R-group 574 (43406-2)	*[C@H]1C(=O)N(C)C[C@@H]1C
R-group 575 (2424-1)	*c1cc(N)n[nH]1
R-group 576 (43944-2)	*[C@@]1(F)CCOC1
R-group 577 (8721-1)	*COC(C)C
R-group 578 (13581-1)	*O[C@H](C)[C@@H](C)O
R-group 579 (10595-2)	*[C@@H](CC)C1CC1
R-group 580 (41520-1)	*C[C@H]1CCC[C@H]1O
R-group 581 (120-1)	*CCCC
R-group 582 (18138-1)	*OCCCC1CC1
R-group 583 (43127-1)	*[C@@](C)(O)CF
R-group 584 (17645-2)	*OC[C@H](C)OC
R-group 585 (587-1)	*C(=O)NCC
R-group 586 (1464-1)	*NS(N)(=O)=O
R-group 587 (2707-1)	*Cc1cscn1
R-group 588 (10776-3)	*[C@@H]1CCC[C@H](C)C1
R-group 589 (37768-2)	*[C@@H](CO)C1CC1
R-group 590 (5606-1)	*Nc1ncn[nH]1
R-group 591 (1255-1)	*C(=O)NC(C)(C)C
R-group 592 (5020-1)	*[C@H](CC)CCC
R-group 593 (4297-1)	*c1cc(N)on1
R-group 594 (3267-2)	*[C@@H]1CCN(C)C1=O
R-group 595 (35211-2)	*O[C@H]1CCO[C@@H]1C
R-group 596 (2328-2)	*[C@@H]1CC1(F)F
R-group 597 (44402-1)	*C1(C#N)CCCCCC1
R-group 598 (3537-1)	*N1CC(F)C1
R-group 599 (7088-1)	*[C@H]1C[C@@H](OC)C1
R-group 600 (12652-1)	*Cc1nc(C)co1
R-group 601 (576-1)	*c1ccon1
R-group 602 (1359-3)	*[C@@H]1C[C@@H]1C
R-group 603 (29306-2)	*[C@H]1C[C@@H](C)[C@@H](O)[C@H](O)C1
R-group 604 (4948-2)	*CC[C@@H](C)CC
R-group 605 (4962-1)	*[C@@H]1CC[C@@H](CO)C1
R-group 606 (16776-2)	*O[C@H]1CCNCC1(F)F
R-group 607 (19107-1)	*c1cc(F)n(C)n1
R-group 608 (204-1)	*n1ccnc1
R-group 609 (16395-1)	*OC1(C)CCC1
R-group 610 (20061-1)	*[C@@H]1CC[C@@H](F)C1
R-group 611 (10774-1)	*[C@@H]1CCCC(C)(C)C1
R-group 612 (42427-2)	*O[C@@H]1C[C@@H]2C[C@@H]2C1
R-group 613 (7190-2)	*OC[C@@H]1CCO1
R-group 614 (2330-2)	*C[C@@H]1CCCOC1
R-group 615 (37893-1)	*CC[C@]1(C)CCCO1
R-group 616 (20198-1)	*OCC(C)(C)F
R-group 617 (16172-1)	*OC[C@@H]1C[C@H]1C
R-group 618 (13933-1)	*c1ncsn1
R-group 619 (2683-2)	*C[C@@H]1CCCN1C(C)=O
R-group 620 (29195-1)	*CCC1(O)CCC1
R-group 621 (14884-2)	*N1CC[C@](C)(O)C1
R-group 622 (781-1)	*c1cnc(C)o1
R-group 623 (1365-1)	*c1cnco1
R-group 624 (4812-3)	*[C@@H]1CCCC[C@@H]1C
R-group 625 (42838-2)	*[C@@H]1CCCC1(F)F
R-group 626 (22-1)	*CCC
R-group 627 (19437-1)	*C1(OC)COC1
R-group 628 (10319-1)	*C(F)(F)CC
R-group 629 (4799-1)	*OCC1CCCCC1
R-group 630 (708-1)	*OCC1CC1
R-group 631 (222-1)	*C(C)(C)C
R-group 632 (15105-1)	*N[C@H](C)C#N
R-group 633 (3951-1)	*OC1CCC1
R-group 634 (717-1)	*C1CC1
R-group 635 (707-1)	*C(CC)CC
R-group 636 (41085-1)	*[C@@H](F)C(F)(F)F
R-group 637 (2321-1)	*C[C@@H](C)OC
R-group 638 (35689-3)	*[C@H]1C[C@@H](F)[C@@H](O)C1
R-group 639 (758-1)	*c1ccno1
R-group 640 (16189-2)	*O[C@@H](C)C(C)(C)O
R-group 641 (39714-1)	*O[C@@H](C)F
R-group 642 (32026-1)	*Cc1c(N)cccc1F
R-group 643 (10602-1)	*c1nc(C)c(C)o1
R-group 644 (62-1)	*OCC
R-group 645 (14370-1)	*c1ccn(C)c1
R-group 646 (28052-2)	*[C@H]1CC[C@@H](C#N)C1
R-group 647 (5692-1)	*CCCC1CC1
R-group 648 (2979-1)	*C1CC(F)(F)C1
R-group 649 (1362-1)	*C1(C#N)CC1
R-group 650 (18175-1)	*CCC(O)(CC)CC
R-group 651 (1119-1)	*CC(F)(F)F
R-group 652 (10675-1)	*Cc1c(F)cc(F)c(F)c1F
R-group 653 (43046-4)	*[C@@H]1C[C@@H](C(C)C)O1
R-group 654 (12491-1)	*C(C)(C)CF
R-group 655 (15811-1)	*N1CC(CO)C1
R-group 656 (39110-1)	*CC(C)(C)CC
R-group 657 (87-1)	*c1cn[nH]c1
R-group 658 (35688-3)	*[C@H]1CCOC[C@H]1F
R-group 659 (1436-1)	*Cc1cn[nH]c1
R-group 660 (6669-1)	*[C@@H]1CNC1=O
R-group 661 (25435-3)	*[C@@H]1CC[C@](C)(O)C1
R-group 662 (10715-1)	*C[C@@H](C)CF
R-group 663 (17731-2)	*OC[C@H]1OC[C@H]1N
R-group 664 (4060-1)	*[C@H]1C[C@@H]2C[C@@H]2C1
R-group 665 (3446-1)	*NCc1ccoc1
R-group 666 (7769-2)	*O[C@H]1CCOC1
R-group 667 (2458-1)	*c1cc(C)n(C)n1
R-group 668 (4948-1)	*CC[C@H](C)CC
R-group 669 (10967-1)	*Cc1scnc1C
R-group 670 (9590-1)	*C(CF)CF
R-group 671 (10895-2)	*[C@@H](C)CCO
R-group 672 (16250-4)	*[C@@H]1C[C@@H]1F
R-group 673 (14273-1)	*c1cc(C)co1
R-group 674 (18312-1)	*C1(CO)CCOCC1
R-group 675 (41118-1)	*OC[C@H](O)C1CC1
R-group 676 (1917-1)	*C[C@@H](C)F
R-group 677 (41097-1)	*OCC(C)(C)C#N
R-group 678 (5737-1)	*C1=C[C@H](C)CCC1
R-group 679 (10205-2)	*CC[C@H](O)CF
R-group 680 (36588-2)	*[C@H]1C[C@@H]1CCO
R-group 681 (6755-2)	*[C@H]1C[C@H](F)C1
R-group 682 (11054-1)	*Cc1nncs1
R-group 683 (40812-1)	*NC(F)(F)F
R-group 684 (37892-1)	*[C@H]1C[C@](CC)(OC)C1
R-group 685 (11278-2)	*[C@H]1CCO[C@H](C)C1
R-group 686 (5693-1)	*CCC(C)(C)O
R-group 687 (29061-3)	*[C@@H]1CCC[C@H]1OC
R-group 688 (18906-1)	*[C@H](CC)CCO
R-group 689 (25465-5)	*[C@H]1OC[C@@H](O)[C@@H]1O
R-group 690 (1934-1)	*c1nncs1
R-group 691 (10130-2)	*[C@H](C)C(F)(F)F
R-group 692 (40137-1)	*c1c[nH][nH]c1=O
R-group 693 (19167-2)	*[C@@H]1CCNC1=O
R-group 694 (39716-4)	*O[C@H]1CN(C)C[C@@H]1F
R-group 695 (29782-1)	*c1coc(N)n1
R-group 696 (4798-1)	*CCC1CCCC1
R-group 697 (16172-2)	*OC[C@H]1C[C@H]1C
R-group 698 (1140-1)	*[C@@H](C)COC
R-group 699 (3561-1)	*N1CC(O)C1
R-group 700 (10909-2)	*[C@H]1CCCOCC1
R-group 701 (44543-1)	*c1coc(=O)o1
R-group 702 (19159-1)	*C(C)(C)CC(N)=O
R-group 703 (31005-1)	*[C@@H]1CC[C@@H](C)[C@H]1C
R-group 704 (4966-1)	*CCC1CCC1
R-group 705 (10758-1)	*CCC(C)(C)C#N
R-group 706 (10992-1)	*Cc1cnc(C)s1
R-group 707 (19391-2)	*[C@H]1C[C@H](COC)C1
R-group 708 (35688-4)	*[C@@H]1CCOC[C@H]1F
R-group 709 (43394-1)	*[C@@H](CF)COC
R-group 710 (29574-1)	*Nc1nncn1CCC
R-group 711 (19108-1)	*c1nn(C)cc1F
R-group 712 (4702-2)	*CC[C@H](C)O
R-group 713 (636-1)	*COC
R-group 714 (6937-1)	*c1ccnc(C)n1
R-group 715 (39873-2)	*[C@H]1C[C@@H]1COC
R-group 716 (8726-1)	*[C@@](C)(O)CO
R-group 717 (11009-1)	*Cc1cnsc1
R-group 718 (4514-1)	*NC(=O)C(F)(F)F
R-group 719 (25442-1)	*[C@@H]1COCCO1
R-group 720 (16392-1)	*OC[C@@H]1CCCOC1
R-group 721 (6603-2)	*[C@H](C)F
R-group 722 (10134-2)	*O[C@@H](C)C(F)(F)F
R-group 723 (31004-3)	*[C@@H]1CC[C@H](C)C1
R-group 724 (124-2)	*OC[C@@H]1CCCCO1
R-group 725 (27-1)	*CCCCCC
R-group 726 (13213-1)	*N(C)C(N)=O
R-group 727 (6654-1)	*[C@@H](C)C#N
R-group 728 (39714-2)	*O[C@H](C)F
R-group 729 (853-1)	*c1ncon1
R-group 730 (17782-1)	*O[C@@H]1CCCOC1
R-group 731 (40424-1)	*C[C@@H](C)CCF
R-group 732 (11938-1)	*c1cnsn1
R-group 733 (3234-1)	*OCC1(C)COC1
R-group 734 (20723-2)	*N1CCO[C@H]2C[C@H]21
R-group 735 (1432-2)	*[C@H](CC)OC
R-group 736 (7047-2)	*[C@]1(C)CC1(F)F
R-group 737 (2400-1)	*c1cnn(C(F)F)c1
R-group 738 (5174-1)	*C(=O)NC1(C#N)CC1
R-group 739 (13475-2)	*N1C[C@H](F)C1=O
R-group 740 (1231-1)	*c1cc(C)on1
R-group 741 (42270-1)	*C(C)(C)C1CCC1
R-group 742 (41223-1)	*NC(=O)C(C)(C)OC
R-group 743 (6254-1)	*c1cc(C)[nH]n1
R-group 744 (5018-1)	*O[C@H](C)CC
R-group 745 (10092-8)	*[C@@H]1C[C@H](O)[C@H](C)O1
R-group 746 (20054-1)	*N1C[C@@H]2CC(F)(F)[C@H]2C1
R-group 747 (3528-1)	*N1CC(C)(O)C1
R-group 748 (43922-3)	*O[C@@H]1CC[C@@H]2OCC[C@@H]21
R-group 749 (22565-1)	*[C@@H](C)CF
R-group 750 (2395-2)	*[C@@H]1CCCCO1
R-group 751 (10778-1)	*C[C@@H](F)CO
R-group 752 (10106-6)	*[C@@H]1CC[C@@H](O)[C@H]1O
R-group 753 (25225-2)	*C(F)(F)C(F)F
R-group 754 (45112-1)	*[C@]12CCC[C@H](CCC1)C2
R-group 755 (10775-1)	*[C@H]1C[C@@H](CC)C1
R-group 756 (782-1)	*c1cncnc1
R-group 757 (774-1)	*c1cnn(C)c1
R-group 758 (172-1)	*[C@H](C)CC
R-group 759 (25952-1)	*C(C)(C)CCO
R-group 760 (6603-1)	*[C@@H](C)F
R-group 761 (29306-5)	*[C@@H]1C[C@@H](C)[C@H](O)[C@H](O)C1
R-group 762 (2806-1)	*[C@@H]1[C@H]2COC[C@@H]12
R-group 763 (20061-2)	*[C@H]1CC[C@@H](F)C1
R-group 764 (16249-4)	*[C@@H]1C[C@@H]1OCC
R-group 765 (10910-1)	*C[C@@H]1[C@H]2COC[C@@H]12
R-group 766 (11002-1)	*Cc1cnn(C)c1
R-group 767 (1346-1)	*C(=O)NCCC#N
R-group 768 (13581-3)	*O[C@H](C)[C@H](C)O
R-group 769 (43127-2)	*[C@](C)(O)CF
R-group 770 (4950-1)	*CCC1CC1
R-group 771 (3553-1)	*N(C)CC(F)F
R-group 772 (17698-2)	*OC[C@@H](O)CC
R-group 773 (8037-1)	*Cc1c(C)cnn1C
R-group 774 (4954-1)	*C[C@H](C)CCC
R-group 775 (2560-1)	*CCN1CC(F)(F)C1
R-group 776 (1138-1)	*C(=O)NCCF
R-group 777 (10275-16)	*[C@H]1[C@H](O)[C@@H](O)[C@@H]2C[C@H]12
R-group 778 (799-1)	*C(C)(C)O
R-group 779 (771-1)	*N1CCOCC1
R-group 780 (9083-1)	*OCC(F)(F)C(F)F
R-group 781 (7233-1)	*c1cnn(CC)c1
R-group 782 (1874-1)	*CCCC#N
R-group 783 (10913-1)	*CC[C@@H](C)OC
R-group 784 (10092-6)	*[C@@H]1C[C@@H](O)[C@H](C)O1
R-group 785 (7190-1)	*OC[C@H]1CCO1
R-group 786 (11015-2)	*C[C@H](O)C(F)F
R-group 787 (14294-1)	*c1oc(CC)nc1C
R-group 788 (40961-1)	*OCC1(O)CC1
R-group 789 (902-1)	*CS(C)(=O)=O
R-group 790 (858-1)	*c1noc(C)n1
R-group 791 (1140-2)	*[C@H](C)COC
R-group 792 (8663-2)	*[C@@H](O)C1CC1
R-group 793 (1887-2)	*[C@@H]1CC(=O)NC1=O
R-group 794 (11970-2)	*c1cc(=O)cc(C)o1
R-group 795 (1896-1)	*Cc1ncc(C)o1
R-group 796 (1118-1)	*CCF
R-group 797 (16392-2)	*OC[C@H]1CCCOC1
R-group 798 (21970-1)	*NS(=O)(=O)NCC
R-group 799 (39709-1)	*OC(C)(F)F
R-group 800 (265-1)	*OC(F)F
R-group 801 (42365-1)	*c1c[nH]nc1F
R-group 802 (16194-2)	*O[C@@H](C)CF
R-group 803 (37771-1)	*[C@@H](CC)[C@@H](C)O
R-group 804 (7472-2)	*O[C@H]1CC[C@@H](O)C1
R-group 805 (16250-2)	*[C@@H]1C[C@H]1F
R-group 806 (20060-3)	*[C@@H]1[C@H](C)C1(F)F
R-group 807 (900-1)	*COCC
R-group 808 (10826-1)	*c1cncc(C)n1
R-group 809 (5694-1)	*Cc1ccc(C)o1
R-group 810 (7505-1)	*NC(=O)CC1CC1
R-group 811 (2283-1)	*NC(=O)C1CCC1
R-group 812 (1295-1)	*C(=O)N[C@H](C)CC
R-group 813 (16172-3)	*OC[C@@H]1C[C@@H]1C
R-group 814 (3458-2)	*OC[C@H]1CCOC1
R-group 815 (5439-2)	*[C@H](C)CO
R-group 816 (16396-2)	*C[C@H]1C[C@](C)(O)C1
R-group 817 (1-1)	*C
R-group 818 (2472-1)	*Cn1nccc1C
R-group 819 (12888-4)	*C[C@H](C)[C@@H](C)CC
R-group 820 (4869-2)	*C[C@H](O)C(C)C
R-group 821 (25253-1)	*C[C@@H](C)C(F)(F)F
R-group 822 (2573-2)	*Cn1ccnc1C
R-group 823 (5603-1)	*c1ccc(OC)o1
R-group 824 (7769-1)	*O[C@@H]1CCOC1
R-group 825 (19100-1)	*c1cnn(C)n1
R-group 826 (11011-4)	*[C@H]1[C@H](CO)[C@@H]2CC[C@H]1O2
R-group 827 (22478-2)	*[C@@H](CO)CC(C)C
R-group 828 (2313-1)	*C[C@@H]1COCCO1
R-group 829 (16161-3)	*O[C@@H]1CC[C@H](C)C1
R-group 830 (18149-1)	*OCC1COC1
R-group 831 (13976-1)	*c1[nH]nc2c1CCC2
R-group 832 (17645-1)	*OC[C@@H](C)OC
R-group 833 (28055-2)	*[C@@H]1CCC[C@H]1C#N
R-group 834 (10908-2)	*C[C@H]1CCOC1
R-group 835 (19388-2)	*[C@H]1C[C@H](CO)C1
R-group 836 (1360-1)	*C(C)(C)F
R-group 837 (7322-1)	*c1cc(C)cs1
R-group 838 (24559-1)	*OCC1(O)CCC1
R-group 839 (24725-1)	*c1nc(C)cc(=O)[nH]1
R-group 840 (1943-1)	*CCC(F)F
R-group 841 (23563-1)	*OCC1(F)COC1
R-group 842 (11597-1)	*c1ccc(C)[nH]1
R-group 843 (37892-2)	*[C@H]1C[C@@](CC)(OC)C1
R-group 844 (5492-1)	*CC1(O)CC1
R-group 845 (1373-1)	*CCC(F)(F)F
R-group 846 (5361-2)	*c1nnc(C)o1
R-group 847 (41996-2)	*[C@@H]1CCC(F)(F)CO1
R-group 848 (7465-2)	*OC[C@H]1CCCN(C(C)=O)C1
R-group 849 (7206-1)	*OCC(C)(C)O
R-group 850 (713-1)	*OCCOC
R-group 851 (27682-1)	*CN1C(=O)CNC1=O
R-group 852 (14352-1)	*c1csc(CO)c1
R-group 853 (12085-1)	*c1oc(C)nc1C
R-group 854 (6600-2)	*[S@](C)(=O)=NC
R-group 855 (23166-1)	*c1csc(CF)n1
R-group 856 (42839-1)	*CC(O)(F)F
R-group 857 (165-2)	*F
R-group 858 (37806-1)	*[C@]1(O)C[C@](C)(O)C1
R-group 859 (20761-1)	*[C@@H](CC)OCC
R-group 860 (19474-1)	*c1ccn(CCO)n1
R-group 861 (29060-4)	*[C@H]1CCC[C@H](CO)C1
R-group 862 (29312-4)	*[C@H]1C[C@H](C)C[C@@H](O)C1
R-group 863 (31003-1)	*[C@@H]1CCC(C)(C)C1
R-group 864 (5697-1)	*OCCCOC
R-group 865 (6390-1)	*C(C)(F)F
R-group 866 (26350-2)	*c1nn(C)c(=O)o1
R-group 867 (31144-1)	*[C@H]1COCC1(C)C
R-group 868 (3574-1)	*N1CC(F)(F)C1
R-group 869 (1433-1)	*CCCF
R-group 870 (3957-2)	*[C@H]1C[C@@H]2CC[C@H]1C2
R-group 871 (20762-2)	*[C@](C)(F)COC
R-group 872 (13114-1)	*OCCC1CC1
R-group 873 (16154-2)	*O[C@@H](C)CCC
R-group 874 (24819-1)	*OC[C@H](C)CO
R-group 875 (8802-1)	*C[C@H]1CCCC(=O)N1
R-group 876 (10839-2)	*C[C@H]1CCO1
R-group 877 (6601-1)	*[S@](C)(=N)=O
R-group 878 (1432-1)	*[C@@H](CC)OC
R-group 879 (16175-2)	*OC[C@@H]1CC1(F)F
R-group 880 (9320-1)	*CCCCCF
R-group 881 (4214-1)	*OCCC(C)C
R-group 882 (16222-1)	*OCC(C)(C)OC
R-group 883 (19160-1)	*[C@@H](CC)C(N)=O
R-group 884 (18309-1)	*C(C)(C)COC
R-group 885 (657-1)	*OCCC
R-group 886 (3064-1)	*[C@H]1CCNCC1(F)F
R-group 887 (43411-1)	*[C@H]1C[C@@H]2CC[C@H]1O2
R-group 888 (82-1)	*CC(N)=O
R-group 889 (17374-1)	*COCC(F)F
R-group 890 (11011-7)	*[C@@H]1[C@@H](CO)[C@@H]2CC[C@H]1O2
R-group 891 (15348-1)	*[C@H](C)CC#N
R-group 892 (106-1)	*OC
R-group 893 (1356-2)	*[C@@H](O)C(C)C
R-group 894 (2965-1)	*n1cnc(C)c1
R-group 895 (21630-2)	*NC(=O)[C@H](C)O
R-group 896 (28255-1)	*CNC1(C(F)(F)F)CC1
R-group 897 (6754-1)	*c1cnc(N)o1
R-group 898 (7515-1)	*NC(=O)CO
R-group 899 (6654-2)	*[C@H](C)C#N
R-group 900 (8035-1)	*Cc1c(F)cnn1C
R-group 901 (15238-1)	*CCS(=O)(=O)NC
R-group 902 (17910-1)	*NC(C)(C)C(F)(F)F
R-group 903 (39826-1)	*OC[C@H](O)C(C)C
R-group 904 (1941-2)	*[C@@H](C)CCC
R-group 905 (29197-1)	*CC1(CO)CC1
R-group 906 (22565-2)	*[C@H](C)CF
R-group 907 (27585-3)	*[C@H]1CCC[C@@H](OC)C1
R-group 908 (1563-2)	*OC[C@@H]1CCCO1
R-group 909 (31005-6)	*[C@H]1CC[C@@H](C)[C@@H]1C
R-group 910 (884-1)	*[C@H](O)CC
R-group 911 (39425-2)	*S(=O)(=O)CF
R-group 912 (39157-1)	*Oc1ccsc1
R-group 913 (1396-1)	*c1nnc(CF)s1
R-group 914 (35219-4)	*O[C@@H]1CS(=O)(=O)C[C@H]1C
R-group 915 (2445-2)	*[C@H]1CCC[C@@H](O)C1
R-group 916 (10964-1)	*Cc1ncc(F)cc1F
R-group 917 (12646-1)	*Cn1nccc1C#N
R-group 918 (117-1)	*CCO
R-group 919 (10310-2)	*CO[C@@H](C)CC
R-group 920 (10275-8)	*[C@H]1[C@H](O)[C@@H](O)[C@H]2C[C@@H]12
R-group 921 (16778-1)	*OC[C@H](CC)CO
R-group 922 (35689-5)	*[C@@H]1C[C@@H](O)[C@@H](F)C1
R-group 923 (28964-1)	*[C@H]1CCCC1(C)C
R-group 924 (768-1)	*[C@@H](C)OC
R-group 925 (39790-1)	*COCC(C)(F)F
R-group 926 (5518-3)	*C[C@H]1C[C@@H]2CC[C@H]1C2
R-group 927 (6709-1)	*CCCCF
R-group 928 (2964-1)	*[C@H]1CCC(=O)N1
R-group 929 (21457-1)	*C1(COC)CC1
R-group 930 (39331-2)	*C[C@H](F)COC
R-group 931 (6601-2)	*[S@@](C)(=N)=O
R-group 932 (35213-1)	*O[C@@H]1C=CCOC1
R-group 933 (6760-1)	*O[C@]12C[C@H]3C[C@H](C[C@H](C3)C1)C2
R-group 934 (1116-1)	*CCCO
R-group 935 (41132-1)	*COC1CC1
R-group 936 (41173-2)	*C[S@@](C)(=N)=O
R-group 937 (17357-1)	*OCCOC1(C)CC1
R-group 938 (42001-1)	*O[C@H]1C[C@@H](C#N)C1
R-group 939 (629-1)	*C(=O)NCCC
R-group 940 (35211-4)	*O[C@H]1CCO[C@H]1C
R-group 941 (4366-1)	*OCCCCF
R-group 942 (7328-1)	*c1c[nH]c(C)n1
R-group 943 (20063-1)	*N1CC(C(F)F)C1
R-group 944 (16189-1)	*O[C@H](C)C(C)(C)O
R-group 945 (146-1)	*CC
R-group 946 (17149-1)	*NC(=O)N1CC(O)C1
R-group 947 (37768-1)	*[C@H](CO)C1CC1
R-group 948 (2981-1)	*OC1CCCC1
R-group 949 (3170-1)	*c1cc(C)nc(C)n1
R-group 950 (18148-1)	*CC[C@H](O)CC
R-group 951 (28837-1)	*c1coc(CC)n1
R-group 952 (1361-1)	*c1cnon1
R-group 953 (11192-1)	*[C@@H](CC)COC
R-group 954 (27675-2)	*OC[C@H](O)CF
R-group 955 (18317-3)	*[C@]1(C)CC[C@H](C)C1
R-group 956 (711-1)	*OCC(F)(F)F
R-group 957 (2537-1)	*CNS(C)(=O)=O
R-group 958 (41751-1)	*CC[C@@H](N)C(F)F
R-group 959 (34863-2)	*[C@H](C)C(=O)NCC
R-group 960 (22953-2)	*O[C@H]1CCS(=O)(=O)C1
R-group 961 (43411-2)	*[C@@H]1C[C@@H]2CC[C@H]1O2
R-group 962 (17816-1)	*OC(F)(F)C(F)(F)F
R-group 963 (40019-2)	*[C@@H](F)CC
R-group 964 (14455-1)	*c1cn(C)c(C)n1
R-group 965 (3523-2)	*N1CC[C@H](F)C1
R-group 966 (6880-1)	*c1cc(N)ncn1
R-group 967 (11111-1)	*Oc1cnn(C)c1C
R-group 968 (3123-1)	*c1cn(C)cn1
R-group 969 (43063-1)	*N1CC(F)(F)OC(F)(F)C1
R-group 970 (6600-1)	*[S@@](C)(=O)=NC
R-group 971 (39933-4)	*O[C@H]1CCC[C@]1(C)O
R-group 972 (5444-1)	*C(=O)N(C)[C@H](C)CC
R-group 973 (10842-1)	*CCC1COC1
R-group 974 (6904-1)	*c1cc(C)nc(N)n1
R-group 975 (7207-2)	*OC[C@H](C)O
R-group 976 (762-1)	*c1cc(C)no1
R-group 977 (40057-1)	*[C@H]1CC[C@@H](F)CC1
R-group 978 (27310-1)	*C(C)(C)CC1CC1
R-group 979 (5439-1)	*[C@@H](C)CO
R-group 980 (10314-1)	*CO[C@H](C)C(F)(F)F
R-group 981 (10106-3)	*[C@H]1CC[C@H](O)[C@@H]1O
R-group 982 (41085-2)	*[C@H](F)C(F)(F)F
R-group 983 (11936-2)	*[C@H]1C[C@@H]2C=C[C@H]1C2
R-group 984 (16185-2)	*OC[C@H](C)F
R-group 985 (6845-1)	*[C@H](C#N)CC(F)(F)F
R-group 986 (12256-1)	*c1cc[nH]c(=O)c1
R-group 987 (2381-1)	*c1cn[nH]c1N
R-group 988 (22373-2)	*[C@@H]1CC1(C)C
R-group 989 (5662-1)	*[C@H](C)C(C)C
R-group 990 (6730-1)	*CN1CCNC1=O
R-group 991 (10202-1)	*CC[C@@H](C)F
R-group 992 (17698-1)	*OC[C@H](O)CC
R-group 993 (862-1)	*Cc1ccco1
R-group 994 (4038-4)	*[C@@H]1NC(=O)N[C@H]1C
R-group 995 (10757-1)	*CC(C)(C)C#N
R-group 996 (5803-2)	*CC[C@H]1CCCO1
R-group 997 (2069-1)	*c1cn[nH]n1
R-group 998 (18038-1)	*NS(=O)(=O)CO
R-group 999 (19266-1)	*OCC(C)(F)F
R-group 1000 (17157-4)	*C[C@H]1C[C@@H]1CO
R-group 1001 (8048-1)	*[C@@H]1CN(C)C(=O)N1
R-group 1002 (79-1)	*C(F)F
R-group 1003 (630-1)	*CF
R-group 1004 (459-1)	*CCOC
R-group 1005 (71-1)	*OCCCC
R-group 1006 (43007-1)	*CNC(=O)CF
R-group 1007 (39593-1)	*[C@@H](O)C(=O)N(C)C
R-group 1008 (10942-1)	*[C@H](C)C1CCC1
R-group 1009 (26647-1)	*CC(F)(F)C(F)(F)F
R-group 1010 (798-1)	*[C@@H](C)O
R-group 1011 (3305-1)	*[C@@H]1CNC(=O)C1
R-group 1012 (31078-1)	*CC1(C(F)(F)F)CC1
R-group 1013 (10772-1)	*COCC1CC1
R-group 1014 (1435-2)	*Cc1ccn[nH]1
R-group 1015 (4211-1)	*OCCCCC
R-group 1016 (5335-1)	*[C@@H](CC)CO
R-group 1017 (1583-1)	*OC(F)(F)C(F)F
R-group 1018 (1355-1)	*CCC#N
R-group 1019 (7506-3)	*NC(=O)[C@H]1C[C@@H]1F
R-group 1020 (2895-1)	*CCCOC
R-group 1021 (15270-1)	*[C@H](CO)C(C)C
R-group 1022 (41520-4)	*C[C@@H]1CCC[C@@H]1O
R-group 1023 (41789-1)	*O[C@H](C)C1CCC1
R-group 1024 (4715-1)	*c1nonc1N
R-group 1025 (43291-2)	*C[C@H](N)C(F)(F)F
R-group 1026 (4911-1)	*Cc1nc(C)cs1
R-group 1027 (7596-1)	*C[C@@H](C)CO
R-group 1028 (14927-1)	*N1CC(=O)NC1=O
R-group 1029 (10955-1)	*Cc1ccno1
R-group 1030 (3853-2)	*C(F)(F)C(F)(F)F
R-group 1031 (35689-6)	*[C@H]1C[C@@H](O)[C@@H](F)C1
R-group 1032 (13690-1)	*n1cnc(C(F)F)c1
R-group 1033 (21615-1)	*NC(=O)CCC(C)C
R-group 1034 (11412-1)	*Nc1c(C)noc1C
R-group 1035 (1411-2)	*[C@H](O)CO
R-group 1036 (42514-1)	*NC(=O)CCC#N
R-group 1037 (6598-2)	*[S@@](=N)(=O)CC
R-group 1038 (12989-1)	*c1ccc(CO)o1
R-group 1039 (11035-1)	*CC(F)(F)CO
R-group 1040 (840-1)	*S(=O)(=O)CC
R-group 1041 (6796-1)	*OCC#N
R-group 1042 (16947-1)	*CN1CC(F)(F)C1
R-group 1043 (10316-1)	*OC(C)(C)CC
R-group 1044 (7570-1)	*OCCCC#N
R-group 1045 (37638-1)	*c1cc(C(F)F)n[nH]1
R-group 1046 (1214-1)	*S(=O)(=O)N(C)C
R-group 1047 (27109-1)	*NC(=O)C(C)(C)C#N
R-group 1048 (43067-1)	*N1[C@@H]2COC[C@H]1C2
R-group 1049 (20625-1)	*NC(=O)[C@H]1CC1(F)F
R-group 1050 (462-1)	*OCCF
R-group 1051 (25840-2)	*[C@@H]1CNC(=O)[C@H]1CO
R-group 1052 (17157-1)	*C[C@@H]1C[C@H]1CO
R-group 1053 (22950-7)	*O[C@@H]1CCO[C@H]2CCC[C@@H]21
R-group 1054 (4659-1)	*CCCCOC
R-group 1055 (1431-2)	*[C@@H](C#N)CC
R-group 1056 (11270-1)	*[C@H]1CC[C@@H](C)OC1
R-group 1057 (21092-1)	*CN1C(=O)CCCC1=O
R-group 1058 (158-1)	*CO
R-group 1059 (37962-1)	*[C@H]1C[C@@H](C)[C@@H](O)[C@@H]1O
R-group 1060 (22682-2)	*[C@@H](C)CC(F)(F)F
R-group 1061 (7800-1)	*c1cn(C)nn1
R-group 1062 (24322-2)	*OC[C@@H](O)CCC
R-group 1063 (40163-2)	*[C@@H](C)CCOC
R-group 1064 (8823-1)	*Cc1cnco1
R-group 1065 (43094-1)	*[C@@H]1CCO[C@@H](CO)C1
R-group 1066 (11603-2)	*[C@@H](CO)NC(C)=O
R-group 1067 (19513-1)	*c1cnn(CCF)c1
R-group 1068 (3993-1)	*CS(N)(=O)=O
R-group 1069 (1509-1)	*c1c[nH]c(N)n1
R-group 1070 (12-1)	*CC#N
R-group 1071 (39286-1)	*[C@@H](C)OCCC
R-group 1072 (36314-1)	*C(=O)N[C@@H]1CC[C@H]2C[C@H]21
R-group 1073 (25096-1)	*[C@@](C)(OC)C(F)(F)F
R-group 1074 (664-1)	*c1cc(F)cc(F)c1
R-group 1075 (4959-2)	*[C@@H](C)CCCC
R-group 1076 (10543-1)	*N1C[C@H]2C[C@@H]1CO2
R-group 1077 (12635-1)	*[S@](=N)(=O)C1CC1
R-group 1078 (40057-2)	*[C@H]1CC[C@H](F)CC1
R-group 1079 (1431-1)	*[C@H](C#N)CC
R-group 1080 (2321-2)	*C[C@H](C)OC
R-group 1081 (7622-2)	*O[C@@H](C)CO
R-group 1082 (7195-1)	*OC1CC1
R-group 1083 (31018-6)	*[C@@H]1C[C@@H]2C[C@H]1[C@H](O)C2
R-group 1084 (11299-1)	*CCC(C)(F)F
R-group 1085 (11608-1)	*OCC1CCCC1
R-group 1086 (13435-1)	*Cc1cc(C)cs1
R-group 1087 (23009-1)	*OCS(C)(=O)=O
R-group 1088 (22341-15)	*[C@H]1O[C@@H](C)[C@@H](O)[C@@H]1O
R-group 1089 (23238-1)	*[C@H]1CCn2cncc21
R-group 1090 (2045-1)	*Cn1cncn1
R-group 1091 (2315-1)	*C1(OC)CCCCC1
R-group 1092 (43291-1)	*C[C@@H](N)C(F)(F)F
R-group 1093 (42427-1)	*O[C@H]1C[C@@H]2C[C@@H]2C1
R-group 1094 (24825-1)	*O[C@@H]1CCC(=O)NC1
R-group 1095 (8827-1)	*Cc1cn(C)nn1
R-group 1096 (10293-1)	*C(=O)N[C@H](C)C(N)=O
R-group 1097 (550-1)	*C(=O)NC1CCCC1
R-group 1098 (12635-2)	*[S@@](=N)(=O)C1CC1
R-group 1099 (23605-1)	*Cn1cc(C)c(C)n1
R-group 1100 (41197-1)	*[C@H]1CC(F)(F)CN1
R-group 1101 (9526-1)	*NC(=O)NCCC
R-group 1102 (24575-1)	*OC[C@H](F)CO
R-group 1103 (16249-2)	*[C@H]1C[C@@H]1OCC
R-group 1104 (32793-4)	*[C@H]1COC[C@@]1(C)F
R-group 1105 (20763-3)	*N1CC[C@H]2[C@@H]1[C@H]2C(F)(F)F
R-group 1106 (2237-1)	*C(C)(C)C#N
R-group 1107 (1144-1)	*S(=O)(=O)C(C)C
R-group 1108 (13581-2)	*O[C@@H](C)[C@@H](C)O
R-group 1109 (10387-2)	*C1=CC[C@@H]2C[C@H]1C2(C)C
R-group 1110 (706-1)	*S(C)(=O)=O
R-group 1111 (15105-2)	*N[C@@H](C)C#N
R-group 1112 (93-1)	*C(C)C
R-group 1113 (8543-1)	*[C@H](CCC)CCO
R-group 1114 (42760-1)	*[C@@H](C)OCCOC
R-group 1115 (41664-1)	*COCCCF
R-group 1116 (10895-1)	*[C@H](C)CCO
R-group 1117 (41236-1)	*C(=O)NC(C)(C)C#N
R-group 1118 (2356-1)	*c1ncn(C)n1
R-group 1119 (1414-1)	*CCS(C)(=O)=O
R-group 1120 (36617-1)	*C1(CC#N)COC1
R-group 1121 (2333-1)	*OC(C)(C)C
R-group 1122 (14928-1)	*C(F)(F)CO
R-group 1123 (9792-3)	*[C@H]1C[C@@H]1C(N)=O
R-group 1124 (10134-1)	*O[C@H](C)C(F)(F)F
R-group 1125 (41213-1)	*Cn1ncccc1=O
R-group 1126 (24322-1)	*OC[C@H](O)CCC
R-group 1127 (669-1)	*OC(F)(F)F
R-group 1128 (2311-1)	*CC1CCC1
R-group 1129 (35211-3)	*O[C@@H]1CCO[C@H]1C
R-group 1130 (3333-4)	*N1C[C@@H](F)C[C@H]1C#N
R-group 1131 (10235-1)	*COCCCC
R-group 1132 (31018-8)	*[C@@H]1C[C@@H]2C[C@H]1[C@@H](O)C2
R-group 1133 (18148-2)	*CC[C@@H](O)CC
R-group 1134 (1357-1)	*c1c[nH]cn1
R-group 1135 (10636-1)	*COC(C)(C)C(F)(F)F
R-group 1136 (36853-1)	*[C@@H](CC)NC(C)=O
R-group 1137 (20051-2)	*N1C[C@H]2C[C@@H]1CC2(F)F
R-group 1138 (19386-2)	*[C@H]1C[C@H](C(N)=O)C1
R-group 1139 (16194-1)	*O[C@H](C)CF
R-group 1140 (25215-4)	*[C@@H]1CC[C@H](C)O1
R-group 1141 (11926-1)	*c1cnns1
R-group 1142 (8252-1)	*c1csc(CO)n1
R-group 1143 (14643-1)	*N1CC(C#N)C1
R-group 1144 (837-1)	*S(=O)(=O)C1CC1
R-group 1145 (41755-1)	*C(F)(F)CN
R-group 1146 (41847-2)	*C(F)(F)C(F)(F)C(F)F
R-group 1147 (10999-1)	*Cc1ncnn1C
R-group 1148 (3877-1)	*N1CCNC1=O
R-group 1 (10130-1)	*[C@@H](C)C(F)(F)F
R-group 2 (1349-1)	*C(=O)NCC#N
R-group 3 (3795-1)	*OCF
R-group 4 (14816-1)	*N(C)c1ncco1
R-group 5 (13248-1)	*CNc1cc[nH]n1
R-group 6 (5691-1)	*Cc1ncco1
R-group 7 (8711-1)	*OCCCC(C)C
R-group 8 (16172-4)	*OC[C@H]1C[C@@H]1C
R-group 9 (20046-1)	*N1CC[C@@](C)(F)C1
R-group 10 (31381-1)	*c1cc(C)oc(=O)c1
R-group 11 (6598-1)	*[S@](=N)(=O)CC
R-group 12 (37771-2)	*[C@H](CC)[C@@H](C)O
R-group 13 (1462-1)	*CNC(C)=O
R-group 14 (16821-1)	*[C@@H](C)OCC
R-group 15 (17373-1)	*COCCF
R-group 16 (22920-4)	*O[C@H]1C[C@H]2CCO[C@H]2C1
R-group 17 (15577-3)	*[C@@H]1CCC[C@](C)(O)C1
R-group 18 (16174-1)	*OCC1(CC#N)CC1
R-group 19 (729-2)	*C[C@H](O)C(F)(F)F
R-group 20 (24530-1)	*OC#N
R-group 21 (821-1)	*S(=O)(=O)CCC
R-group 22 (9120-1)	*C(C)(C)C(F)(F)F
R-group 23 (27458-1)	*c1nc(C)n(C)n1
R-group 24 (28259-1)	*CNC(C)(C)C(F)(F)F
R-group 25 (615-1)	*C(=O)NCCC(C)C
R-group 26 (11033-1)	*Cc1cccc(C)n1
R-group 27 (2603-1)	*[C@@H](O)COC
R-group 28 (5018-2)	*O[C@@H](C)CC
R-group 29 (27065-1)	*NS(=O)(=O)[C@@H]1CCOC1
R-group 30 (39644-1)	*Cc1cn(C)cn1
R-group 31 (23144-1)	*COCCC#N
R-group 32 (22448-1)	*C(C)(C)CC#N
R-group 33 (11312-1)	*c1cc(C)nc(C)c1
R-group 34 (12477-1)	*S(=O)(=O)C1CCC1
R-group 35 (11952-1)	*[C@@H]1C[C@H]2CCC[C@H]2C1
R-group 36 (39657-1)	*Cc1nc(C)c(C)o1
R-group 37 (22550-1)	*[C@@H](C)C(C)(C)C
R-group 38 (5096-1)	*Cc1cc(C)on1
R-group 39 (5090-2)	*[C@@H](F)CCCF
R-group 40 (27181-2)	*C[C@@H](O)CCC(C)C
R-group 41 (41329-3)	*[C@H]1C[C@](O)(CO)C(C)(C)O1
R-group 42 (2639-1)	*CNCCC#N
R-group 43 (1422-1)	*C1CCC(F)(F)CC1
R-group 44 (1117-1)	*CC(F)F
R-group 45 (10317-1)	*COCCC
R-group 46 (2313-2)	*C[C@H]1COCCO1
R-group 47 (27272-2)	*[C@H](C)c1cccs1
R-group 48 (34072-3)	*[C@H]1C[C@H]1CNC(C)=O
R-group 49 (20353-3)	*[C@H]1C[C@@H]1C(F)(F)F
R-group 50 (15595-2)	*N1CC[C@H](C#N)C1
R-group 51 (263-1)	*S(N)(=O)=O
R-group 52 (43036-1)	*[C@@]12COC[C@@H]1C2
R-group 53 (12634-1)	*[S@](=O)(=NC)C(F)(F)F
R-group 54 (1400-1)	*C(=O)NC(C)(C)CC
R-group 55 (40039-1)	*CC1(O)CCCC1
R-group 56 (3064-2)	*[C@@H]1CCNCC1(F)F
R-group 57 (44875-4)	*[C@@H]1O[C@H](CF)[C@H](O)[C@H]1O
R-group 58 (1490-2)	*C[C@H](C)O
R-group 59 (26169-4)	*[C@H]1C[C@@H]1CCCC
R-group 60 (8824-1)	*Cc1nnco1
R-group 61 (3533-1)	*N[C@@H]1CCS(=O)(=O)C1
R-group 62 (2701-1)	*Cc1csc(C)n1
R-group 63 (22682-1)	*[C@H](C)CC(F)(F)F
R-group 64 (11213-1)	*N1CCCCC1=O
R-group 65 (5663-4)	*C1C[C@H](O)C[C@@H](O)C1
R-group 66 (7616-2)	*O[C@@H](C)COC
R-group 67 (21849-1)	*NC1CS(=O)(=O)C1
R-group 68 (10982-2)	*[C@H](C)c1nnco1
R-group 69 (20580-1)	*Nc1cccc(=O)[nH]1
R-group 70 (16161-4)	*O[C@H]1CC[C@H](C)C1
R-group 71 (27675-1)	*OC[C@@H](O)CF
R-group 72 (43520-1)	*[C@H](CO)CCO
R-group 73 (16604-1)	*OCCc1cn[nH]c1
R-group 74 (28052-1)	*[C@@H]1CC[C@@H](C#N)C1
R-group 75 (15251-1)	*C1CNC(=O)NC1
R-group 76 (26643-1)	*[C@@H](CC)C(F)(F)F
R-group 77 (25213-1)	*c1ccc(CC)o1
R-group 78 (19258-1)	*NC(=O)COCC
R-group 79 (44058-4)	*[C@@H]1C[C@@H]2C[C@H]1C[C@@H]2O
R-group 80 (39323-2)	*C[C@H](OC)C(F)(F)F
R-group 81 (557-1)	*C(=O)NC(C)C
R-group 82 (855-1)	*S(=O)(=O)NC
R-group 83 (2341-1)	*C1(OC)CC1
R-group 84 (21372-1)	*c1cn(C)c(N)n1
R-group 85 (31005-8)	*[C@H]1CC[C@H](C)[C@@H]1C
R-group 86 (11405-1)	*Cn1cnc(C)c1
R-group 87 (22326-1)	*[C@@]12C[C@H]3C[C@@H](C1)C[C@](F)(C3)C2
R-group 88 (39716-1)	*O[C@@H]1CN(C)C[C@H]1F
R-group 89 (2259-2)	*[C@H]1CCNC(=O)C1
R-group 90 (29312-2)	*[C@H]1C[C@@H](C)C[C@@H](O)C1
R-group 91 (5045-1)	*C(C)(C)CCCC
R-group 92 (3305-2)	*[C@H]1CNC(=O)C1
R-group 93 (15348-2)	*[C@@H](C)CC#N
R-group 94 (20770-1)	*[C@H](OCC)C1CC1
R-group 95 (39155-2)	*OC[C@@H](O)CCO
R-group 96 (24929-1)	*[C@@H](O)C(F)F
R-group 97 (6930-1)	*c1cc(=O)[nH]cn1
R-group 98 (124-1)	*OC[C@H]1CCCCO1
R-group 99 (27151-1)	*C(C#N)C#N
R-group 100 (4000-2)	*[C@H](C)C(N)=O
R-group 101 (19114-2)	*C(F)(F)C(F)(F)C(F)(F)F
R-group 102 (7014-1)	*C1(C#N)CCC1
R-group 103 (14789-2)	*N1C[C@H](C)NC1=O
R-group 104 (27910-1)	*C(=O)NCC(C)(F)F
R-group 105 (16192-1)	*O[C@H](C)C#N
R-group 106 (21653-1)	*NC(=O)C1(C#N)CC1
R-group 107 (2259-1)	*[C@@H]1CCNC(=O)C1
R-group 108 (7677-1)	*OC1CCC(F)(F)CC1
R-group 109 (768-2)	*[C@H](C)OC
R-group 110 (11586-1)	*c1ccc(CC)[nH]1
R-group 111 (5690-1)	*CCCCC1CC1
R-group 112 (20052-2)	*N1C[C@H]2C[C@@H]1C(F)(F)C2
R-group 113 (6671-2)	*[C@@H](C(N)=O)C(C)C
R-group 114 (8048-2)	*[C@H]1CN(C)C(=O)N1
R-group 115 (18409-2)	*c1nnc(C(F)F)o1
R-group 116 (21460-1)	*C1(C(=O)N(C)C)CC1
R-group 117 (2964-2)	*[C@@H]1CCC(=O)N1
R-group 118 (39915-2)	*[C@@H](C#N)C(C)C
R-group 119 (14287-1)	*c1ccn(CC)n1
R-group 120 (2872-1)	*[C@H]1CCCS(=O)(=O)C1
R-group 121 (7123-1)	*N1CCNC(=O)C1
R-group 122 (5090-1)	*[C@H](F)CCCF
R-group 123 (9314-1)	*CCS(N)(=O)=O
R-group 124 (12899-1)	*Cc1n[nH]c(=O)[nH]1
R-group 125 (11406-1)	*Cn1cnccc1=O
R-group 126 (2702-1)	*Cc1ccccc1C#N
R-group 127 (30463-1)	*[C@@H](C(=O)NC)C1COC1
R-group 128 (8058-1)	*[C@@H]1CNC(=O)N1C
R-group 129 (16214-1)	*OCCCOCC
R-group 130 (1536-1)	*NC(=O)C1CC1
R-group 131 (22676-1)	*[C@H]1CC(=O)N[C@@H]1C
R-group 132 (4892-1)	*Cc1cncc(F)c1
R-group 133 (14291-1)	*c1csc(CC)n1
R-group 134 (12888-3)	*C[C@H](C)[C@H](C)CC
R-group 135 (780-1)	*COCCOC
R-group 136 (25436-3)	*[C@@H]1CC[C@@](O)(C(F)(F)F)C1
R-group 137 (2420-1)	*CN1CCC(F)(F)C1
R-group 138 (21633-1)	*NC(=O)c1cn[nH]c1
R-group 139 (76-1)	*Cn1ccnc1
R-group 140 (7036-1)	*c1cnnc(C)c1
R-group 141 (3345-1)	*NCC#N
R-group 142 (6017-1)	*[C@@H](C)C(=O)N(C)C
R-group 143 (725-1)	*Cc1cnc[nH]1
R-group 144 (39351-1)	*Oc1cn(C)nc1C
R-group 145 (11114-1)	*CN(C)C(N)=O
R-group 146 (12653-1)	*Cn1ccc(C)c1
R-group 147 (43152-2)	*[C@@H]1[C@@H](CC#N)C1(C)C
R-group 148 (12656-1)	*Cn1nccc1C(F)(F)F
R-group 149 (30913-1)	*c1ccn(C(F)F)n1
R-group 150 (22611-1)	*CS(=O)(=O)C1CC1
R-group 151 (24806-1)	*NC(=O)C(C)(C)CCOC
R-group 152 (7596-2)	*C[C@H](C)CO
R-group 153 (13709-1)	*n1cnc(CF)c1
R-group 154 (12552-1)	*S(=O)(=O)NCCCC
R-group 155 (16462-1)	*OCC1CCC(F)(F)CC1
R-group 156 (5072-1)	*OCC(F)F
R-group 157 (7508-2)	*NC(=O)[C@H]1C[C@H]1C#N
R-group 158 (22341-13)	*[C@H]1O[C@H](C)[C@@H](O)[C@@H]1O
R-group 159 (24583-1)	*OC[C@H](O)COC
R-group 160 (6596-1)	*C(=O)NCC(F)F
R-group 161 (39030-1)	*c1nnc(C(F)F)s1
R-group 162 (18102-1)	*C1(CC#N)CC1
R-group 163 (4952-2)	*[C@@H](C)CCCCC
R-group 164 (13972-1)	*c1cc(C2CC2)n[nH]1
R-group 165 (7622-1)	*O[C@H](C)CO
R-group 166 (19156-1)	*[C@H](CO)C(N)=O
R-group 167 (13579-2)	*N[C@@H](COC)[C@@H](C)O
R-group 168 (6941-1)	*Cc1ccn(C)n1
R-group 169 (8047-1)	*[C@@]1(C)CCC(=O)N1C
R-group 170 (2935-1)	*[C@@H](C)NC(C)=O
R-group 171 (44022-3)	*[C@H]1CCO[C@H](CC)C1
R-group 172 (28445-1)	*c1cc(CO)no1
R-group 173 (39873-3)	*[C@@H]1C[C@H]1COC
R-group 174 (26623-1)	*[C@@H](C)OC(C)(C)C
R-group 175 (10600-2)	*[C@H](C1CCC1)C1CC1
R-group 176 (37348-1)	*C(C)(C)CC(F)(F)F
R-group 177 (44127-4)	*[C@H]1[C@H](C#N)CC[C@@H]1F
R-group 178 (20757-1)	*[C@@H](C)CS(C)(=O)=O
R-group 179 (39682-1)	*O[C@H](C)CCCC
R-group 180 (17593-2)	*OC[C@H]1C[C@H]2CC[C@@H]1C2
R-group 181 (2540-1)	*CNCC(F)(F)F
R-group 182 (6845-2)	*[C@@H](C#N)CC(F)(F)F
R-group 183 (17663-1)	*OCC1(CC(N)=O)CC1
R-group 184 (21688-2)	*NC[C@]1(C)NC(=O)NC1=O
R-group 185 (40610-2)	*S(=O)(=O)COC
R-group 186 (16849-2)	*[C@H](O)c1ncco1
R-group 187 (37891-3)	*CC[C@@H]1CC[C@H](C)O1
R-group 188 (14875-1)	*N1CC(C)(OC)C1
R-group 189 (7334-1)	*NC(=O)c1ccoc1
R-group 190 (22508-1)	*c1ncnc(C)n1
R-group 191 (8840-1)	*Cc1ncsn1
R-group 192 (17907-1)	*N(CCC#N)C1CC1
R-group 193 (5426-1)	*CCC[C@@H](C)F
R-group 194 (17829-1)	*NS(=O)(=O)NCCO
R-group 195 (23936-3)	*OC[C@H]1COCCN1
R-group 196 (8679-1)	*CCOCCO
R-group 197 (36853-2)	*[C@H](CC)NC(C)=O
R-group 198 (2621-1)	*CN1CCCC1=O
R-group 199 (22478-1)	*[C@H](CO)CC(C)C
R-group 200 (7564-1)	*S(=O)(=O)NCCC
R-group 201 (20621-1)	*NC(=O)C1(C(F)(F)F)CC1
R-group 202 (2808-1)	*C1CN(C2COC2)C1
R-group 203 (17922-4)	*N[C@H]1CCOC[C@H]1F
R-group 204 (20353-1)	*[C@H]1C[C@H]1C(F)(F)F
R-group 205 (35201-2)	*[C@H]1CNC(=O)N1
R-group 206 (20851-1)	*S(=O)(=O)N1CCC1
R-group 207 (13555-1)	*NC(=O)N(CC)CC
R-group 208 (477-1)	*OCCOCCF
R-group 209 (14361-1)	*c1ccc(OC)s1
R-group 210 (16390-1)	*OCC[C@@H](C)OC
R-group 211 (1667-1)	*CNC(=O)CC
R-group 212 (37347-1)	*C1(CCF)CCOCC1
R-group 213 (39720-1)	*[C@@H](OC)C1COC1
R-group 214 (2337-1)	*C[C@@H]1C[C@@H](O)CO1
R-group 215 (8043-1)	*[C@@H]1CNC(=O)N1CC
R-group 216 (40496-2)	*[C@@H](C)CC(N)=O
R-group 217 (5370-1)	*c1nnn(C)n1
R-group 218 (39331-1)	*C[C@@H](F)COC
R-group 219 (16628-1)	*c1cc(CO)co1
R-group 220 (42198-1)	*Cc1cccnc1C#N
R-group 221 (10511-1)	*C(C)(C)NC(C)=O
R-group 222 (2680-1)	*Cc1ncc[nH]1
R-group 223 (29198-2)	*CC[C@H](O)C(F)(F)F
R-group 224 (6704-1)	*[C@@H](C)S(N)(=O)=O
R-group 225 (15567-1)	*C(=O)N[C@H](C)Cc1ccccn1
R-group 226 (16161-2)	*O[C@H]1CC[C@@H](C)C1
R-group 227 (15989-1)	*O[C@@H]1CO[C@H]2[C@@H]1OC[C@H]2F
R-group 228 (4701-1)	*CCOCCF
R-group 229 (7060-3)	*[C@@H]1C[C@H]1C(=O)NC
R-group 230 (16192-2)	*O[C@@H](C)C#N
R-group 231 (23238-2)	*[C@@H]1CCn2cncc21
R-group 232 (11186-1)	*S(=O)(=O)NCC
R-group 233 (13216-2)	*[C@@](C)(O)CCCC
R-group 234 (42593-1)	*CCOC(F)F
R-group 235 (19214-1)	*Cc1nncn1C
R-group 236 (24633-2)	*OCC[C@H](C)CO
R-group 237 (17204-2)	*[C@H](C)C1(O)COC1
R-group 238 (1288-1)	*CCCCO
R-group 239 (16031-1)	*O[C@H](C)C(=O)NC
R-group 240 (10204-1)	*C[C@@H](O)CF
R-group 241 (25372-2)	*[S@@](=N)(=O)CC1CC1
R-group 242 (41656-1)	*C1(NC(C)=O)CCC1
R-group 243 (23260-2)	*CC[C@H](N)C(F)(F)F
R-group 244 (43046-3)	*[C@H]1C[C@@H](C(C)C)O1
R-group 245 (41818-1)	*NC(=O)[C@H]1CC=CCC1
R-group 246 (11262-1)	*C1C[C@@H](C)O[C@H](C)C1
R-group 247 (10311-1)	*COC(F)(F)F
R-group 248 (11078-2)	*[C@@H](C)C[C@H]1CCCO1
R-group 249 (25024-1)	*S(=O)(=O)NCc1ccc(N)cc1
R-group 250 (2935-2)	*[C@H](C)NC(C)=O
R-group 251 (31443-1)	*c1cc(CC)n(C)n1
R-group 252 (2577-1)	*CCNCC(F)F
R-group 253 (12908-1)	*S(=O)(=O)CCOC
R-group 254 (39487-4)	*S(=O)(=O)[C@@H](C)CC
R-group 255 (39826-2)	*OC[C@@H](O)C(C)C
R-group 256 (16930-1)	*COCCC(C)C
R-group 257 (18909-2)	*OC[C@H](C)C(C)(C)O
R-group 258 (3514-1)	*N(C)C1COC1
R-group 259 (15123-2)	*[C@H](O)C(C)(C)O
R-group 260 (861-1)	*S(=O)(=O)NCCO
R-group 261 (7508-4)	*NC(=O)[C@H]1C[C@@H]1C#N
R-group 262 (37771-4)	*[C@H](CC)[C@H](C)O
R-group 263 (11936-3)	*[C@@H]1C[C@H]2C=C[C@@H]1C2
R-group 264 (2080-1)	*[C@H]1CC[C@@H](C)CC1
R-group 265 (17919-1)	*NC(CF)CF
R-group 266 (1207-1)	*CC(=O)N(C)C
R-group 267 (17542-1)	*OC[C@@H](CO)CF
R-group 268 (39286-2)	*[C@H](C)OCCC
R-group 269 (22930-2)	*O[C@H]1CCCCOC1
R-group 270 (20047-1)	*N1CCC[C@@H]1C(F)F
R-group 271 (3233-1)	*CN1CCOC[C@H]1C
R-group 272 (32483-1)	*c1cnc(OC)o1
R-group 273 (7602-1)	*Oc1ccn(C)n1
R-group 274 (39022-1)	*C(=O)n1ccnc1C
R-group 275 (20617-1)	*NC(=O)C(F)(F)C(F)(F)F
R-group 276 (40477-2)	*[C@@H](CC)C(C)C
R-group 277 (1313-1)	*C(=O)NC[C@@H](C)O
R-group 278 (31541-1)	*OCS(N)(=O)=O
R-group 279 (3992-1)	*[C@@H](C)n1ccnc1
R-group 280 (16249-3)	*[C@@H]1C[C@H]1OCC
R-group 281 (4959-1)	*[C@H](C)CCCC
R-group 282 (20703-2)	*[C@H](CC)OCCC
R-group 283 (24555-4)	*O[C@H]1CCOC[C@@H]1O
R-group 284 (22958-6)	*O[C@H]1C[C@@H]2[C@H](C1)OC[C@@H]2C
R-group 285 (20307-1)	*c1cccc(CO)n1
R-group 286 (11396-1)	*Cn1cc(C)cn1
R-group 287 (42632-1)	*C(=O)N1CC[C@H]1F
R-group 288 (26169-1)	*[C@@H]1C[C@H]1CCCC
R-group 289 (41988-1)	*c1cc(C(F)F)on1
R-group 290 (14367-1)	*c1csc(OC)c1
R-group 291 (19147-2)	*S(=O)(=O)CC(N)=O
R-group 292 (21128-1)	*CNCC#N
R-group 293 (28162-1)	*[C@H](COC)C(F)(F)F
R-group 294 (16846-1)	*[C@@H](O)c1cncn1C
R-group 295 (20094-1)	*c1csc(OC)n1
R-group 296 (1912-1)	*CNS(N)(=O)=O
R-group 297 (8841-1)	*Cc1ncn[nH]1
R-group 298 (12634-2)	*[S@@](=O)(=NC)C(F)(F)F
R-group 299 (41210-1)	*OCCN1CC(F)C1
R-group 300 (1475-1)	*S(=O)(=O)NC(C)C
R-group 301 (24036-1)	*CS(=O)(=O)NCC
R-group 302 (32481-1)	*c1cnc(CO)o1
R-group 303 (5739-1)	*OCc1ccncc1
R-group 304 (604-1)	*C(=O)NCC(F)(F)F
R-group 305 (27275-1)	*CC1(COC)CCCC1
R-group 306 (14216-1)	*c1cn(C)nc1C
R-group 307 (21077-2)	*OC[C@@H](O)CCCCCCCC
R-group 308 (21994-1)	*N(C)CC(=O)NC
R-group 309 (23754-2)	*C[C@H]1CNC(=O)N1
R-group 310 (39720-2)	*[C@H](OC)C1COC1
R-group 311 (16190-1)	*OC(CF)CF
R-group 312 (8826-1)	*Cc1cnn[nH]1
R-group 313 (16457-1)	*OC(C)(C)C(F)(F)F
R-group 314 (20707-2)	*[C@@H](COC)C(C)C
R-group 315 (10828-1)	*c1nc(C)ns1
R-group 316 (21338-1)	*NCc1cscn1
R-group 317 (10913-2)	*CC[C@H](C)OC
R-group 318 (11921-7)	*[C@@H]([C@H]1C[C@H]1C)[C@@H]1C[C@@H]1C
R-group 319 (19595-2)	*O[C@@H](CC)C(N)=O
R-group 320 (24561-1)	*OCC[C@@H](C)O
R-group 321 (13171-1)	*S(=O)(=O)CCC(F)(F)F
R-group 322 (39418-1)	*c1cn[nH]c1CC
R-group 323 (31446-1)	*c1cn(CC)c(C)n1
R-group 324 (9445-1)	*Oc1c(C)n[nH]c1C
R-group 325 (1967-1)	*c1cccc(OC)n1
R-group 326 (16781-2)	*OC[C@@H]1CNC(=O)[C@@H]1C
R-group 327 (8822-1)	*Cc1ncn(C)n1
R-group 328 (43046-2)	*[C@@H]1C[C@H](C(C)C)O1
R-group 329 (1124-1)	*c1cc(CC)no1
R-group 330 (8916-1)	*C1CN(CCF)C1
R-group 331 (3120-1)	*NCc1ccsc1
R-group 332 (21532-1)	*NC(=O)NCCF
R-group 333 (3058-1)	*CC1CCCC1
R-group 334 (8727-1)	*CCOC(C)C
R-group 335 (13624-1)	*[C@@]1(C)CCC(=O)N1
R-group 336 (10253-1)	*CN(C)C(C)=O
R-group 337 (41256-1)	*S(=O)(=O)C1COC1
R-group 338 (6249-1)	*OCC(=O)N(C)C
R-group 339 (24486-1)	*CN(C)C(=O)NC
R-group 340 (29306-7)	*[C@H]1C[C@@H](O)[C@@H](O)[C@@H](C)C1
R-group 341 (28161-1)	*[C@@H](CCO)C(F)(F)F
R-group 342 (6706-1)	*CCCCC#N
R-group 343 (29570-1)	*Nc1nncn1CCCC
R-group 344 (40929-1)	*NS(=O)(=O)C1(C)CC1
R-group 345 (7098-1)	*OCCS(C)(=O)=O
R-group 346 (10855-1)	*N(C)C(=O)CC
R-group 347 (19242-1)	*c1cnn(CC#N)c1
R-group 348 (20044-2)	*N1C[C@H]2C[C@@H]1C[C@H]2F
R-group 349 (25839-2)	*[C@@H]1NC(=O)C[C@H]1CO
R-group 350 (42816-2)	*[C@H](O)CS(=O)(=O)CC
R-group 351 (14492-1)	*N1CCC(F)(F)CC1
R-group 352 (17913-1)	*C1(C(N)=O)CCCC1
R-group 353 (36329-1)	*C(=O)N[C@H]1C=CCCC1
R-group 354 (843-1)	*S(=O)(=O)CCCC
R-group 355 (22931-2)	*O[C@H]1CCCOCC1
R-group 356 (3037-1)	*CCCCCC#N
R-group 357 (2506-1)	*CNS(=O)(=O)CC
R-group 358 (22930-1)	*O[C@@H]1CCCCOC1
R-group 359 (44233-1)	*[C@@H](CO)C(C)(C)C
R-group 360 (16387-1)	*NC(=O)CC1CCCC1
R-group 361 (10117-1)	*[C@@H]1C[C@@]2(CO)CC[C@@H]1C2
R-group 362 (6815-1)	*[C@H](O)CCO
R-group 363 (20711-2)	*[C@@H](COC)OCC
R-group 364 (3724-1)	*N(C)CC(N)=O
R-group 365 (19705-1)	*c1coc(C(F)F)c1
R-group 366 (34867-2)	*[C@@H](C)CC(C)(C)O
R-group 367 (15080-1)	*C(=O)NCCC1CC1
R-group 368 (15438-1)	*c1nc(C)c(C)s1
R-group 369 (15107-2)	*N(C)[C@@H](C)C#N
R-group 370 (12047-2)	*[C@@H]1CCc2cncn21
R-group 371 (40496-1)	*[C@H](C)CC(N)=O
R-group 372 (1418-1)	*CCS(=O)(=O)CC
R-group 373 (1947-1)	*CC(=O)NC(C)C
R-group 374 (2324-1)	*[C@H]1CCS(=O)(=O)C1
R-group 375 (11328-2)	*C[C@H](O)COC
R-group 376 (516-1)	*C(=O)NCCCC
R-group 377 (7065-2)	*[C@H](NC)C(F)(F)F
R-group 378 (16791-2)	*OC[C@@H]1CNC(=O)C1
R-group 379 (16955-1)	*CNC(=O)C(F)F
R-group 380 (13706-1)	*n1cnc(CCO)c1
R-group 381 (20667-1)	*NC(=O)CC(F)(F)F
R-group 382 (39098-2)	*C[C@@H](O)CCC
R-group 383 (6792-1)	*OCC(=O)NC
R-group 384 (3236-1)	*OC1CCOCC1
R-group 385 (22941-1)	*OC[C@H]1CCC(=O)N1
R-group 386 (17269-1)	*N1CC(C(N)=O)C1
R-group 387 (10205-1)	*CC[C@@H](O)CF
R-group 388 (10321-1)	*COC(CC)CC
R-group 389 (2242-1)	*OCCO
R-group 390 (6718-1)	*Cc1cccc(O)c1
R-group 391 (8817-2)	*CC[C@H]1CCC(=O)N1
R-group 392 (16161-1)	*O[C@@H]1CC[C@@H](C)C1
R-group 393 (31838-1)	*NS(=O)(=O)C1CC(F)(F)C1
R-group 394 (7181-1)	*OCc1ccco1
R-group 395 (43523-1)	*OC(C)(C)C#N
R-group 396 (7202-1)	*OC[C@H]1CCC(=O)N1C
R-group 397 (2485-2)	*[C@H](C)NCC(F)(F)F
R-group 398 (3032-1)	*C1CCCCCCC1
R-group 399 (17372-1)	*COCCCO
R-group 400 (39155-1)	*OC[C@H](O)CCO
R-group 401 (42449-1)	*N(C)CS(C)(=O)=O
R-group 402 (32187-1)	*c1nc([C@@H](C)O)c[nH]1
R-group 403 (2450-1)	*Cc1ccncc1
R-group 404 (12880-1)	*S(=O)(=O)CC1CC1
R-group 405 (16343-2)	*N[C@@H](C)C(F)(F)F
R-group 406 (14195-1)	*c1cn(C)[nH]c1=O
R-group 407 (2463-1)	*Cn1ncnc1C
R-group 408 (7616-1)	*O[C@H](C)COC
R-group 409 (26958-2)	*[C@@]1(C)CNC(=O)N1
R-group 410 (15084-1)	*c1nnc(C(C)C)s1
R-group 411 (417-1)	*CCCNC(C)=O
R-group 412 (5230-1)	*c1cn(CC)cn1
R-group 413 (18602-1)	*Cc1c(C)ccnc1C
R-group 414 (11300-1)	*CC(F)(F)CCO
R-group 415 (15928-4)	*O[C@H]1CO[C@@H]2CCO[C@H]12
R-group 416 (12897-1)	*S(=O)(=O)CC(C)C
R-group 417 (16781-4)	*OC[C@@H]1CNC(=O)[C@H]1C
R-group 418 (36870-2)	*[C@@H]1CCCN(C)C1=O
R-group 419 (562-1)	*CC(=O)NC
R-group 420 (1088-1)	*C(=O)N1CCC1
R-group 421 (16602-1)	*OCCc1cnn[nH]1
R-group 422 (13882-2)	*[C@H]1C[C@@H]1C1CCCCC1
R-group 423 (18195-1)	*c1ccc(C(F)F)s1
R-group 424 (24383-1)	*C1(C(=O)NC)CCC1
R-group 425 (13226-1)	*c1cnn(CC(F)F)c1
R-group 426 (22433-2)	*[C@@H]1C[C@@H](F)CN1C1CC1
R-group 427 (5298-2)	*NC(=O)[C@@H]1CNC(=O)C12CC2
R-group 428 (13624-2)	*[C@]1(C)CCC(=O)N1
R-group 429 (2326-1)	*CCC(=O)N(C)C
R-group 430 (19391-1)	*[C@H]1C[C@@H](COC)C1
R-group 431 (21466-1)	*C1(CC(N)=O)CC1
R-group 432 (6815-2)	*[C@@H](O)CCO
R-group 433 (20696-2)	*[C@H](C)COCC
R-group 434 (3723-2)	*N[C@H](C(N)=O)C(C)C
R-group 435 (39845-1)	*Oc1ccc[nH]1
R-group 436 (17735-1)	*OCCC(F)(F)C(N)=O
R-group 437 (14307-1)	*c1ccc(C(F)(F)F)o1
R-group 438 (3143-1)	*c1ccnc(OC)c1
R-group 439 (4956-1)	*[C@H](C)CCC(C)C
R-group 440 (5036-1)	*CCCOC(C)C
R-group 441 (42760-2)	*[C@H](C)OCCOC
R-group 442 (36587-1)	*[C@@H]1COCC(=O)N1C
R-group 443 (16787-2)	*OC[C@@H]1CNC(=O)N1C
R-group 444 (24554-1)	*O[C@H](C)C1CCOCC1
R-group 445 (21638-2)	*NC(=O)c1n[nH]cc1C
R-group 446 (29312-7)	*[C@@H]1C[C@H](C)C[C@H](O)C1
R-group 447 (23405-1)	*S(=O)(=O)N(C)C(C)C
R-group 448 (27105-1)	*NC(=O)[C@H]1C[C@@H](OC)C1
R-group 449 (7060-2)	*[C@H]1C[C@@H]1C(=O)NC
R-group 450 (7192-2)	*OC[C@@H]1CCCN1C(C)=O
R-group 451 (11270-4)	*[C@@H]1CC[C@H](C)OC1
R-group 452 (29314-4)	*C1=C[C@@H](O)C[C@@H](C)C1
R-group 453 (6991-1)	*CN1CCN(C)C1=O
R-group 454 (27272-1)	*[C@@H](C)c1cccs1
R-group 455 (11005-1)	*[C@@H](C)c1ccno1
R-group 456 (3489-1)	*OCCCCCC
R-group 457 (20312-1)	*CC1(CO)CCCCC1
R-group 458 (37778-1)	*[C@@H](C)c1ncc[nH]1
R-group 459 (10936-3)	*[C@@H](C)[C@@H]1CCOC1
R-group 460 (10466-1)	*NC(=O)[C@@H](C)NC(C)=O
R-group 461 (2483-1)	*CN1CC[C@@H](C#N)C1
R-group 462 (18150-1)	*COC1COC1
R-group 463 (37655-1)	*S(=O)(=O)CCCF
R-group 464 (17369-1)	*OCCCC1(F)COC1
R-group 465 (1227-1)	*S(=O)(=O)N1CCCC1
R-group 466 (10458-1)	*OCc1ccoc1
R-group 467 (8543-2)	*[C@@H](CCC)CCO
R-group 468 (19169-3)	*[C@@H]1[C@H]2CC[C@H](C2)[C@H]1CO
R-group 469 (10974-2)	*[C@H](C)c1ncccc1C
R-group 470 (38849-1)	*N(C)c1ccn[nH]1
R-group 471 (37718-2)	*C[C@H](O)CC(F)(F)F
R-group 472 (27547-1)	*N1CCOC[C@H]1CO
R-group 473 (23995-2)	*S(=O)(=O)N[C@@H](C)CO
R-group 474 (39679-1)	*O[C@H](C)COCC
R-group 475 (11510-1)	*OCCc1cc[nH]c1
R-group 476 (26961-2)	*[C@]1(C)NC(=O)NC1=O
R-group 477 (7511-1)	*NC(=O)[C@@H]1C[C@H]1C
R-group 478 (753-1)	*[C@H]1CC(=O)N(C)C1
R-group 479 (18917-1)	*[C@H](CC)CCCO
R-group 480 (10275-9)	*[C@@H]1[C@@H](O)[C@H](O)[C@@H]2C[C@H]12
R-group 481 (16412-1)	*OCC(F)(F)C(F)(F)C(F)(F)F
R-group 482 (44934-2)	*N1C[C@@H]2C[C@@H]2[C@@H]1C#N
R-group 483 (15482-1)	*NCCn1cccn1
R-group 484 (22181-2)	*S(=O)(=O)NC[C@@H]1CCCO1
R-group 485 (18511-2)	*[C@H](C)COC(C)C
R-group 486 (23270-2)	*N1CC(F)(F)C[C@H]1C#N
R-group 487 (40466-1)	*C1([C@@H](O)CO)CCCC1
R-group 488 (15595-1)	*N1CC[C@@H](C#N)C1
R-group 489 (16396-1)	*C[C@H]1C[C@@](C)(O)C1
R-group 490 (16182-2)	*O[C@H](CF)COC
R-group 491 (7192-1)	*OC[C@H]1CCCN1C(C)=O
R-group 492 (14241-2)	*OC[C@H](O)C(F)(F)F
R-group 493 (42267-2)	*C(=O)N[C@@H](CC)C(F)(F)F
R-group 494 (25577-2)	*C(=O)N[C@H]1CCOC1
R-group 495 (8725-1)	*COCCO
R-group 496 (10936-2)	*[C@H](C)[C@H]1CCOC1
R-group 497 (28691-1)	*[C@H]1CC[C@@H](CC#N)CC1
R-group 498 (38486-1)	*N1CCCN(C)C1=O
R-group 499 (40642-1)	*OCCCCC#N
R-group 500 (36577-1)	*[C@H]1CCCS(=O)(=O)N1C
R-group 501 (6273-1)	*c1cc(C)n(CC)n1
R-group 502 (15177-1)	*C(C)(C)NS(C)(=O)=O
R-group 503 (1848-1)	*CCC(N)=O
R-group 504 (12888-1)	*C[C@@H](C)[C@H](C)CC
R-group 505 (11328-1)	*C[C@@H](O)COC
R-group 506 (39593-2)	*[C@H](O)C(=O)N(C)C
R-group 507 (41273-2)	*C(F)(F)C(F)(F)C(F)(F)C(F)F
R-group 508 (40429-1)	*NS(=O)(=O)N(C)C(C)C
R-group 509 (21461-1)	*C1(CS(C)(=O)=O)CC1
R-group 510 (43433-1)	*Cc1cn(C)nc1C
R-group 511 (5035-1)	*CCCOCC
R-group 512 (43520-2)	*[C@@H](CO)CCO
R-group 513 (10840-1)	*Cc1ccnnc1
R-group 514 (8030-2)	*[C@@H]1CCS(=O)(=O)N1C
R-group 515 (10720-2)	*C(=O)N[C@@H](C)C(F)(F)F
R-group 516 (8892-1)	*CCN1CC(F)C1
R-group 517 (3318-2)	*N1CCO[C@H](CO)C1
R-group 518 (37686-4)	*[C@@H]1CC[C@H](C)CO1
R-group 519 (42472-1)	*CCCN(C)C(C)=O
R-group 520 (3992-2)	*[C@H](C)n1ccnc1
R-group 521 (21559-1)	*Nc1cccnc1C(N)=O
R-group 522 (3873-1)	*NCC(=O)NC
R-group 523 (11498-1)	*COC1CCOCC1
R-group 524 (16150-1)	*NC(=O)c1cncs1
R-group 525 (841-1)	*Cc1ccccc1F
R-group 526 (23995-1)	*S(=O)(=O)N[C@H](C)CO
R-group 527 (838-2)	*S(=O)(=O)CC(F)(F)F
R-group 528 (3872-1)	*NCCn1ccnc1
R-group 529 (42985-1)	*OCC1(C(N)=O)CC1
R-group 530 (40284-1)	*[C@H](CO)C(=O)NC
R-group 531 (26941-1)	*CCOCCCF
R-group 532 (3713-2)	*N[C@@H](C)C(N)=O
R-group 533 (43922-2)	*O[C@H]1CC[C@H]2OCC[C@@H]12
R-group 534 (40231-1)	*[C@H](NC(C)=O)C1CC1
R-group 535 (31227-1)	*CNS(=O)(=O)NC
R-group 536 (7142-1)	*Cn1ncnn1
R-group 537 (4556-2)	*NC(=O)[C@@H](C)CC
R-group 538 (18166-1)	*OCCCC(C)(C)C
R-group 539 (15336-1)	*C[C@H]1NC(=O)NC1=O
R-group 540 (16796-2)	*OC[C@@H]1CNC(=O)N1
R-group 541 (25931-2)	*[C@H](CCCC)C(N)=O
R-group 542 (854-1)	*S(=O)(=O)NC1CC1
R-group 543 (41329-4)	*[C@@H]1C[C@](O)(CO)C(C)(C)O1
R-group 544 (4604-1)	*C[C@@H](O)c1ccco1
R-group 545 (575-1)	*C(=O)NCC1CC1
R-group 546 (2942-2)	*[C@H](C)NS(C)(=O)=O
R-group 547 (6290-1)	*OCCC(C)(C)C
R-group 548 (5803-1)	*CC[C@@H]1CCCO1
R-group 549 (22613-1)	*CS(=O)(=O)CC1CC1
R-group 550 (16146-1)	*O[C@H](C)C(C)C
R-group 551 (44030-1)	*[C@@H](C)NC(=O)COC
R-group 552 (23402-1)	*[C@@H](C)NS(N)(=O)=O
R-group 553 (37712-1)	*c1ncnc2cc[nH]c12
R-group 554 (12651-1)	*Cn1ccc(C#N)n1
R-group 555 (3878-1)	*NCC(=O)N(C)C
R-group 556 (1565-1)	*CNS(=O)(=O)N(C)C
R-group 557 (5733-1)	*OC(CCC)CCC
R-group 558 (41837-1)	*OCCc1ccnn1C
R-group 559 (6850-1)	*CCCS(C)(=O)=O
R-group 560 (32878-2)	*[C@H](C)S(=O)(=O)CC
R-group 561 (34068-2)	*[C@H]1C[C@H]1CNC(=O)C1CC1
R-group 562 (27096-1)	*NC(=O)c1cnco1
R-group 563 (692-1)	*Cc1ccccc1
R-group 564 (41329-2)	*[C@@H]1C[C@@](O)(CO)C(C)(C)O1
R-group 565 (19113-1)	*c1cnc(OC)s1
R-group 566 (15989-3)	*O[C@@H]1CO[C@H]2[C@@H]1OC[C@@H]2F
R-group 567 (36343-1)	*C(=O)N[C@@H]1CCCC=C1C
R-group 568 (27277-1)	*[C@H]1CC[C@@H](C(F)F)CC1
R-group 569 (17692-1)	*O[C@H](C)CC(F)(F)F
R-group 570 (24557-4)	*[C@@]1(O)CCOC[C@@H]1O
R-group 571 (11414-1)	*Cc1cccn1C
R-group 572 (12822-1)	*c1ccc(C#N)o1
R-group 573 (7848-1)	*S(=O)(=O)CCCCC
R-group 574 (16283-1)	*O[C@H](C)c1nccn1C
R-group 575 (9274-1)	*[C@H](C)CCC(N)=O
R-group 576 (9970-1)	*c1cc(C2CC2)on1
R-group 577 (7247-1)	*OC[C@H]1COCCN1C
R-group 578 (7124-1)	*N1CCC[C@@H](C(F)(F)F)C1
R-group 579 (43522-1)	*[C@]1(C#N)CC1(C)C
R-group 580 (27582-1)	*N(CCC)CCC#N
R-group 581 (29306-4)	*[C@@H]1C[C@@H](O)[C@H](O)[C@@H](C)C1
R-group 582 (10494-2)	*CC[C@H](C)NC(C)=O
R-group 583 (10905-1)	*CCCCCCF
R-group 584 (4627-1)	*CCCCC(C)C
R-group 585 (33143-1)	*c1cc(C)c(OC)s1
R-group 586 (2406-1)	*C1CN(C(C)=O)C1
R-group 587 (17779-1)	*S(=O)(=O)[C@@H]1CCOC1
R-group 588 (24811-1)	*NC(=O)C(C)(C(F)(F)F)C(F)(F)F
R-group 589 (16796-1)	*OC[C@H]1CNC(=O)N1
R-group 590 (6395-1)	*NC(=O)NC1CC1
R-group 591 (20757-2)	*[C@H](C)CS(C)(=O)=O
R-group 592 (3333-3)	*N1C[C@H](F)C[C@H]1C#N
R-group 593 (4409-1)	*Cc1cc(F)ccc1F
R-group 594 (34072-1)	*[C@@H]1C[C@H]1CNC(C)=O
R-group 595 (3267-1)	*[C@H]1CCN(C)C1=O
R-group 596 (42267-1)	*C(=O)N[C@H](CC)C(F)(F)F
R-group 597 (37778-2)	*[C@H](C)c1ncc[nH]1
R-group 598 (40100-1)	*c1cn(CC)nn1
R-group 599 (3195-1)	*CCCC1CCCC1
R-group 600 (31390-1)	*CC1(C#N)CCC1
R-group 601 (37893-2)	*CC[C@@]1(C)CCCO1
R-group 602 (28919-2)	*[C@@H]1CC=CC[C@H]1O
R-group 603 (26958-1)	*[C@]1(C)CNC(=O)N1
R-group 604 (11078-1)	*[C@H](C)C[C@H]1CCCO1
R-group 605 (6619-1)	*CCNC(=O)CF
R-group 606 (27614-1)	*[C@](F)(CC)C(F)(F)F
R-group 607 (2173-1)	*S(=O)(=O)C1CCCC1
R-group 608 (7563-1)	*S(=O)(=O)NCC1CC1
R-group 609 (5166-2)	*NC(=O)[C@@H]1CNC(=O)[C@@H]1C
R-group 610 (22858-1)	*S(=O)(=O)CCCO
R-group 611 (10117-4)	*[C@H]1C[C@]2(CO)CC[C@H]1C2
R-group 612 (11797-1)	*c1cc(CO)on1
R-group 613 (7472-1)	*O[C@@H]1CC[C@@H](O)C1
R-group 614 (15944-1)	*OCCN(C)C(C)=O
R-group 615 (21482-1)	*[C@@H](C)NC(=O)CCOC
R-group 616 (21651-1)	*NC(=O)CS(C)(=O)=O
R-group 617 (2564-1)	*Cn1cnc(C)n1
R-group 618 (14215-1)	*c1nc(C)oc1C
R-group 619 (39326-1)	*CCOC(F)(F)F
R-group 620 (34977-2)	*[C@H](C)NC(=O)CC
R-group 621 (43051-1)	*OCC[C@@H](O)C(F)(F)F
R-group 622 (17196-1)	*CNC(=O)NC
R-group 623 (15916-1)	*OCCNC(=O)C(F)F
R-group 624 (14787-1)	*Cc1c(C)nn(C)c1C
R-group 625 (13903-1)	*Nc1sccc1C#N
R-group 626 (2898-1)	*[C@H]1CC[C@@H](COC)CC1
R-group 627 (20054-4)	*N1C[C@H]2CC(F)(F)[C@@H]2C1
R-group 628 (13022-1)	*C(=O)NCCn1cccn1
R-group 629 (32886-1)	*CNC(=O)C1(C)CC1
R-group 630 (15163-1)	*c1nc(N)ncc1F
R-group 631 (17804-2)	*[C@@H](C#N)N1CCCC1
R-group 632 (36344-3)	*C(=O)N[C@@H]1CC[C@H](C)C1
R-group 633 (16461-2)	*OC[C@@H]1CCS(=O)(=O)C1
R-group 634 (4177-1)	*NC(=O)c1ccc[nH]1
R-group 635 (36329-2)	*C(=O)N[C@@H]1C=CCCC1
R-group 636 (22892-1)	*OCc1cncs1
R-group 637 (1393-1)	*COCC(F)(F)F
R-group 638 (11921-8)	*[C@@H]([C@H]1C[C@H]1C)[C@H]1C[C@@H]1C
R-group 639 (31419-1)	*Cc1ccncc1F
R-group 640 (25289-1)	*S(=O)(=O)NCCCCC
R-group 641 (37962-16)	*[C@@H]1C[C@H](C)[C@H](O)[C@H]1O
R-group 642 (2485-1)	*[C@@H](C)NCC(F)(F)F
R-group 643 (31389-1)	*[C@@H](CC)C(C)(C)O
R-group 644 (6714-1)	*Cc1cc(=O)[nH][nH]1

## Sheet: NES calculations in Step 2
Title	SMILES
22-1	CCC[C@H]1CNCc2c1[nH]c(=O)c(C#N)c2-c1ccc(C)cc1
39107-1	Cc1ccc(-c2c3c([nH]c(=O)c2C#N)[C@@H](CCC2(C)CC2)CNC3)cc1
10776-4	Cc1ccc(-c2c3c([nH]c(=O)c2C#N)[C@@H]([C@H]2CCC[C@H](C)C2)CNC3)cc1
5834-1	Cc1ccc(-c2c3c([nH]c(=O)c2C#N)[C@@H](C2(C#N)CCCC2)CNC3)cc1
31004-4	Cc1ccc(-c2c3c([nH]c(=O)c2C#N)[C@@H]([C@H]2CC[C@H](C)C2)CNC3)cc1
4950-1	Cc1ccc(-c2c3c([nH]c(=O)c2C#N)[C@@H](CCC2CC2)CNC3)cc1
20061-3	Cc1ccc(-c2c3c([nH]c(=O)c2C#N)[C@@H]([C@@H]2CC[C@H](F)C2)CNC3)cc1
4653-1	Cc1ccc(-c2c3c([nH]c(=O)c2C#N)[C@@H](CCCC(C)C)CNC3)cc1
31007-4	CC[C@H]1CC[C@H]([C@H]2CNCc3c2[nH]c(=O)c(C#N)c3-c2ccc(C)cc2)C1
13888-4	Cc1ccc(-c2c3c([nH]c(=O)c2C#N)[C@@H](C2C[C@@H](C)C[C@H](C)C2)CNC3)cc1
10776-3	Cc1ccc(-c2c3c([nH]c(=O)c2C#N)[C@@H]([C@@H]2CCC[C@H](C)C2)CNC3)cc1
16249-3	CCO[C@@H]1C[C@H]1[C@H]1CNCc2c1[nH]c(=O)c(C#N)c2-c1ccc(C)cc1
4948-1	CC[C@@H](C)CC[C@H]1CNCc2c1[nH]c(=O)c(C#N)c2-c1ccc(C)cc1
5886-1	Cc1ccc(-c2c3c([nH]c(=O)c2C#N)[C@@H](C2(C#N)CCCCC2)CNC3)cc1
39325-1	Cc1ccc(-c2c3c([nH]c(=O)c2C#N)[C@@H](C2CC(C)(C)C2)CNC3)cc1
4362-1	CC[C@@H](C)C[C@H]1CNCc2c1[nH]c(=O)c(C#N)c2-c1ccc(C)cc1
10776-1	Cc1ccc(-c2c3c([nH]c(=O)c2C#N)[C@@H]([C@@H]2CCC[C@@H](C)C2)CNC3)cc1
31007-3	CC[C@@H]1CC[C@H]([C@H]2CNCc3c2[nH]c(=O)c(C#N)c3-c2ccc(C)cc2)C1
11278-2	Cc1ccc(-c2c3c([nH]c(=O)c2C#N)[C@@H]([C@H]2CCO[C@H](C)C2)CNC3)cc1
2114-1	Cc1ccc(-c2c3c([nH]c(=O)c2C#N)[C@@H](C2(O)CCCC2)CNC3)cc1
25532-2	CC[C@H]1CCCC[C@H]1[C@H]1CNCc2c1[nH]c(=O)c(C#N)c2-c1ccc(C)cc1
40642-1	Cc1ccc(-c2c3c([nH]c(=O)c2C#N)[C@@H](OCCCCC#N)CNC3)cc1
42838-2	Cc1ccc(-c2c3c([nH]c(=O)c2C#N)[C@@H]([C@@H]2CCCC2(F)F)CNC3)cc1
1373-1	Cc1ccc(-c2c3c([nH]c(=O)c2C#N)[C@@H](CCC(F)(F)F)CNC3)cc1
23856-1	Cc1ccc(-c2c3c([nH]c(=O)c2C#N)[C@@H](OCC2(C)CC2)CNC3)cc1
40894-1	CC[C@H](CC[C@H]1CNCc2c1[nH]c(=O)c(C#N)c2-c1ccc(C)cc1)C(C)C
18506-4	Cc1ccc(-c2c3c([nH]c(=O)c2C#N)[C@@H]([C@@H]2CCC[C@@H]2O)CNC3)cc1
2349-1	Cc1ccc(-c2c3c([nH]c(=O)c2C#N)[C@@H](Cn2cccn2)CNC3)cc1
10358-1	Cc1ccc(-c2c3c([nH]c(=O)c2C#N)[C@@H](c2csc(C)c2)CNC3)cc1
1710-1	Cc1ccc(-c2c3c([nH]c(=O)c2C#N)[C@@H](C24C[C@H]5C[C@@H](C2)C[C@@H](C4)C5)CNC3)cc1
11262-1	Cc1ccc(-c2c3c([nH]c(=O)c2C#N)[C@@H](C2C[C@@H](C)O[C@H](C)C2)CNC3)cc1
10774-1	Cc1ccc(-c2c3c([nH]c(=O)c2C#N)[C@@H]([C@@H]2CCCC(C)(C)C2)CNC3)cc1
9790-1	Cc1ccc(-c2c3c([nH]c(=O)c2C#N)[C@@H]([C@]24CC[C@H](CC2)C4)CNC3)cc1
8924-3	Cc1ccc(-c2c3c([nH]c(=O)c2C#N)[C@@H](C2=C[C@@H]4CC[C@H](C2)[C@@H]4C)CNC3)cc1
4798-1	Cc1ccc(-c2c3c([nH]c(=O)c2C#N)[C@@H](CCC2CCCC2)CNC3)cc1
5518-3	Cc1ccc(-c2c3c([nH]c(=O)c2C#N)[C@@H](C[C@H]2C[C@H]4CC[C@@H]2C4)CNC3)cc1
38017-1	Cc1ccc(-c2c3c([nH]c(=O)c2C#N)[C@@H]([C@H]2C[C@@H]4CCC[C@@H](C4)C2)CNC3)cc1
31076-3	Cc1ccc(-c2c3c([nH]c(=O)c2C#N)[C@@H](C[C@H]2C[C@@H]2c2ccccc2)CNC3)cc1
5518-1	Cc1ccc(-c2c3c([nH]c(=O)c2C#N)[C@@H](C[C@H]2C[C@@H]4CC[C@H]2C4)CNC3)cc1
8924-1	Cc1ccc(-c2c3c([nH]c(=O)c2C#N)[C@@H](C2=C[C@@H]4CC[C@H](C2)[C@H]4C)CNC3)cc1
11937-1	Cc1ccc(-c2c3c([nH]c(=O)c2C#N)[C@@H]([C@]24C[C@@H]5C[C@H](C2)[C@@H](C5)C4)CNC3)cc1
37891-3	Cc1ccc(-c2c3c([nH]c(=O)c2C#N)[C@@H](CC[C@@H]2CC[C@H](C)O2)CNC3)cc1
29608-2	Cc1ccc(-c2c3c([nH]c(=O)c2C#N)[C@@H](N[C@H]2C[C@@H]2c2ccc(F)cc2F)CNC3)cc1
20057-1	Cc1ccc(-c2c3c([nH]c(=O)c2C#N)[C@@H](C24CCC(CC2)CC4)CNC3)cc1
5518-4	Cc1ccc(-c2c3c([nH]c(=O)c2C#N)[C@@H](C[C@@H]2C[C@@H]4CC[C@H]2C4)CNC3)cc1
29061-4	CO[C@H]1CCC[C@H]1[C@H]1CNCc2c1[nH]c(=O)c(C#N)c2-c1ccc(C)cc1
10117-1	Cc1ccc(-c2c3c([nH]c(=O)c2C#N)[C@@H]([C@@H]2C[C@@]4(CO)CC[C@@H]2C4)CNC3)cc1
11223-1	CCC1([C@H]2CNCc3c2[nH]c(=O)c(C#N)c3-c2ccc(C)cc2)CCCC1
39115-1	CCCCC1([C@H]2CNCc3c2[nH]c(=O)c(C#N)c3-c2ccc(C)cc2)CCCC1
5688-1	Cc1ccc(-c2c3c([nH]c(=O)c2C#N)[C@@H](C[C@@H](O)C2CC2)CNC3)cc1
29059-4	Cc1ccc(-c2c3c([nH]c(=O)c2C#N)[C@@H]([C@@H]2CCC[C@@H]2OCC2CCCC2)CNC3)cc1
39207-1	Cc1ccc(-c2c3c([nH]c(=O)c2C#N)[C@@H](Cc2cnnn2C)CNC3)cc1
16174-1	Cc1ccc(-c2c3c([nH]c(=O)c2C#N)[C@@H](OCC2(CC#N)CC2)CNC3)cc1
4214-1	Cc1ccc(-c2c3c([nH]c(=O)c2C#N)[C@@H](OCCC(C)C)CNC3)cc1
31936-3	Cc1ccc(-c2c3c([nH]c(=O)c2C#N)[C@@H](C[C@H]2C[C@@H]2c2cccc(F)c2)CNC3)cc1
18304-1	COCC1([C@H]2CNCc3c2[nH]c(=O)c(C#N)c3-c2ccc(C)cc2)CCCC1
10834-1	Cc1ccc(-c2c3c([nH]c(=O)c2C#N)[C@@H](CC2CC(F)(F)C2)CNC3)cc1
5877-1	CCCCCCC1([C@H]2CNCc3c2[nH]c(=O)c(C#N)c3-c2ccc(C)cc2)CCCCC1
19269-1	Cc1ccc(-c2c3c([nH]c(=O)c2C#N)[C@@H](N2CC(F)(F)C(F)(F)C2)CNC3)cc1
5737-2	Cc1ccc(-c2c3c([nH]c(=O)c2C#N)[C@@H](C2=C[C@@H](C)CCC2)CNC3)cc1
7202-2	Cc1ccc(-c2c3c([nH]c(=O)c2C#N)[C@@H](OC[C@@H]2CCC(=O)N2C)CNC3)cc1
42638-1	Cc1ccc(-c2c3c([nH]c(=O)c2C#N)[C@@H](Cn2cc(F)cn2)CNC3)cc1
20763-3	Cc1ccc(-c2c3c([nH]c(=O)c2C#N)[C@@H](N2CC[C@H]4[C@@H]2[C@H]4C(F)(F)F)CNC3)cc1
3195-1	Cc1ccc(-c2c3c([nH]c(=O)c2C#N)[C@@H](CCCC2CCCC2)CNC3)cc1
10106-8	Cc1ccc(-c2c3c([nH]c(=O)c2C#N)[C@@H]([C@@H]2CC[C@H](O)[C@H]2O)CNC3)cc1
31443-1	CCc1cc([C@H]2CNCc3c2[nH]c(=O)c(C#N)c3-c2ccc(C)cc2)nn1C
10387-1	Cc1ccc(-c2c3c([nH]c(=O)c2C#N)[C@@H](C2=CC[C@H]4C[C@@H]2C4(C)C)CNC3)cc1
14458-1	Cc1ccc(-c2c3c([nH]c(=O)c2C#N)[C@@H](c2cc(C(F)(F)F)cs2)CNC3)cc1
10387-2	Cc1ccc(-c2c3c([nH]c(=O)c2C#N)[C@@H](C2=CC[C@@H]4C[C@H]2C4(C)C)CNC3)cc1
32345-1	Cc1ccc(-c2c3c([nH]c(=O)c2C#N)[C@@H](Cc2ccc[nH]c2=O)CNC3)cc1
15710-1	Cc1ccc(-c2c3c([nH]c(=O)c2C#N)[C@@H](Cn2ccccc2=O)CNC3)cc1
22529-1	Cc1ccc(-c2c3c([nH]c(=O)c2C#N)[C@@H](O[C@@H]2CCCC[C@H]2C)CNC3)cc1
1427-2	CC[C@@H]([C@H]1CNCc2c1[nH]c(=O)c(C#N)c2-c1ccc(C)cc1)n1ccnc1
9953-1	CCC(CC)CO[C@H]1CNCc2c1[nH]c(=O)c(C#N)c2-c1ccc(C)cc1
42060-1	Cc1ccc(-c2c3c([nH]c(=O)c2C#N)[C@@H](c2cc4sccc4[nH]2)CNC3)cc1
11063-2	Cc1ccc(-c2c3c([nH]c(=O)c2C#N)[C@@H](CC[C@H]2CCOC2)CNC3)cc1
10597-1	Cc1ccc(-c2c3c([nH]c(=O)c2C#N)[C@@H]([C@H]2[C@H]4CC[C@@H]2CC4)CNC3)cc1
5035-1	CCOCCC[C@H]1CNCc2c1[nH]c(=O)c(C#N)c2-c1ccc(C)cc1
11936-2	Cc1ccc(-c2c3c([nH]c(=O)c2C#N)[C@@H]([C@H]2C[C@@H]4C=C[C@H]2C4)CNC3)cc1
27585-1	CO[C@@H]1CCC[C@@H]([C@H]2CNCc3c2[nH]c(=O)c(C#N)c3-c2ccc(C)cc2)C1
29062-4	Cc1ccc(-c2c3c([nH]c(=O)c2C#N)[C@@H]([C@@H]2CCC[C@@H]2COc2ccccc2)CNC3)cc1
8924-2	Cc1ccc(-c2c3c([nH]c(=O)c2C#N)[C@@H](C2=C[C@H]4CC[C@@H](C2)[C@H]4C)CNC3)cc1
45112-1	Cc1ccc(-c2c3c([nH]c(=O)c2C#N)[C@@H]([C@]24CCC[C@H](CCC2)C4)CNC3)cc1
22326-1	Cc1ccc(-c2c3c([nH]c(=O)c2C#N)[C@@H]([C@@]24C[C@@H]5C[C@@H](C[C@@](F)(C5)C2)C4)CNC3)cc1
33140-1	Cc1ccc(-c2c3c([nH]c(=O)c2C#N)[C@@H]([C@H]2CCCC(=O)N2)CNC3)cc1
22930-2	Cc1ccc(-c2c3c([nH]c(=O)c2C#N)[C@@H](O[C@H]2CCCCOC2)CNC3)cc1
13043-1	CCc1ccc(C[C@H]2CNCc3c2[nH]c(=O)c(C#N)c3-c2ccc(C)cc2)s1
28967-2	Cc1ccc(-c2c3c([nH]c(=O)c2C#N)[C@@H](C[C@H]2[C@H]4CC[C@H](C4)C24CC4)CNC3)cc1
28964-2	Cc1ccc(-c2c3c([nH]c(=O)c2C#N)[C@@H]([C@@H]2CCCC2(C)C)CNC3)cc1
39967-1	Cc1ccc(-c2c3c([nH]c(=O)c2C#N)[C@@H](N[C@@H]2[C@@H]4COC[C@@H]42)CNC3)cc1
8899-1	Cc1ccc(-c2c3c([nH]c(=O)c2C#N)[C@@H](Cc2cc(-c4ccccc4)no2)CNC3)cc1
35689-6	Cc1ccc(-c2c3c([nH]c(=O)c2C#N)[C@@H]([C@H]2C[C@@H](O)[C@@H](F)C2)CNC3)cc1
23270-1	Cc1ccc(-c2c3c([nH]c(=O)c2C#N)[C@@H](N2CC(F)(F)C[C@@H]2C#N)CNC3)cc1
16778-2	CC[C@@H](CO)CO[C@H]1CNCc2c1[nH]c(=O)c(C#N)c2-c1ccc(C)cc1
28967-3	Cc1ccc(-c2c3c([nH]c(=O)c2C#N)[C@@H](C[C@@H]2[C@@H]4CC[C@@H](C4)C24CC4)CNC3)cc1
19643-1	Cc1ccc(-c2c3c([nH]c(=O)c2C#N)[C@@H](Nc2cc(C4CCC4)nn2C)CNC3)cc1
41520-2	Cc1ccc(-c2c3c([nH]c(=O)c2C#N)[C@@H](C[C@@H]2CCC[C@H]2O)CNC3)cc1
2025-1	CCN(CC)C(=O)C[C@H]1CNCc2c1[nH]c(=O)c(C#N)c2-c1ccc(C)cc1
15094-1	Cc1ccc(-c2c3c([nH]c(=O)c2C#N)[C@@H](CNC(=O)Nc2ccc(F)cc2F)CNC3)cc1
34754-1	Cc1ccc(-c2c3c([nH]c(=O)c2C#N)[C@@H]([C@H]2OCCc4cc(C(N)=O)ccc42)CNC3)cc1
2680-1	Cc1ccc(-c2c3c([nH]c(=O)c2C#N)[C@@H](Cc2ncc[nH]2)CNC3)cc1
39098-2	CCC[C@H](O)C[C@H]1CNCc2c1[nH]c(=O)c(C#N)c2-c1ccc(C)cc1
6730-1	Cc1ccc(-c2c3c([nH]c(=O)c2C#N)[C@@H](CN2CCNC2=O)CNC3)cc1
32010-1	Cc1ccc(-c2c3c([nH]c(=O)c2C#N)[C@@H](CNc2nncs2)CNC3)cc1
26082-2	CC1=C[C@@H]([C@H]2CNCc3c2[nH]c(=O)c(C#N)c3-c2ccc(C)cc2)CCC1
24463-2	Cc1ccc(-c2c3c([nH]c(=O)c2C#N)[C@@H](CNC(=O)[C@@H]2CC2(F)F)CNC3)cc1
28052-2	Cc1ccc(-c2c3c([nH]c(=O)c2C#N)[C@@H]([C@H]2CC[C@@H](C#N)C2)CNC3)cc1
16185-2	Cc1ccc(-c2c3c([nH]c(=O)c2C#N)[C@@H](OC[C@H](C)F)CNC3)cc1
3347-2	Cc1ccc(-c2c3c([nH]c(=O)c2C#N)[C@@H](N2CCC[C@H]2C#N)CNC3)cc1
826-1	Cc1ccc(-c2c3c([nH]c(=O)c2C#N)[C@@H](Cc2cccc(F)c2)CNC3)cc1
11627-1	Cc1ccc(-c2c3c([nH]c(=O)c2C#N)[C@@H](OC[C@H]2CC=CCC2)CNC3)cc1
2325-2	Cc1ccc(-c2c3c([nH]c(=O)c2C#N)[C@@H](C[C@@H]2CCCO2)CNC3)cc1
11057-1	Cc1ccc(-c2c3c([nH]c(=O)c2C#N)[C@@H](Cc2ccsn2)CNC3)cc1
659-1	Cc1ccc(-c2c3c([nH]c(=O)c2C#N)[C@@H](CCC(C)C)CNC3)cc1
9812-1	Cc1ccc(-c2c3c([nH]c(=O)c2C#N)[C@@H](OC2CCCCCC2)CNC3)cc1
16360-1	Cc1ccc(-c2c3c([nH]c(=O)c2C#N)[C@@H](C2(F)CCOCC2)CNC3)cc1
5957-1	CCCCC1([C@H]2CNCc3c2[nH]c(=O)c(C#N)c3-c2ccc(C)cc2)CCCCC1
1040-1	Cc1ccc(-c2c3c([nH]c(=O)c2C#N)[C@@H](CC2CCCCC2)CNC3)cc1
2621-1	Cc1ccc(-c2c3c([nH]c(=O)c2C#N)[C@@H](CN2CCCC2=O)CNC3)cc1
31007-1	CC[C@@H]1CC[C@@H]([C@H]2CNCc3c2[nH]c(=O)c(C#N)c3-c2ccc(C)cc2)C1
10599-1	Cc1ccc(-c2c3c([nH]c(=O)c2C#N)[C@@H]([C@H](C)C2CC2)CNC3)cc1
31005-5	Cc1ccc(-c2c3c([nH]c(=O)c2C#N)[C@@H]([C@@H]2CC[C@@H](C)[C@@H]2C)CNC3)cc1
3698-1	Cc1ccc(-c2c3c([nH]c(=O)c2C#N)[C@@H](Cc2c(F)c(F)c(F)c(F)c2F)CNC3)cc1
1359-1	Cc1ccc(-c2c3c([nH]c(=O)c2C#N)[C@@H]([C@@H]2C[C@H]2C)CNC3)cc1
1943-1	Cc1ccc(-c2c3c([nH]c(=O)c2C#N)[C@@H](CCC(F)F)CNC3)cc1
8711-1	Cc1ccc(-c2c3c([nH]c(=O)c2C#N)[C@@H](OCCCC(C)C)CNC3)cc1
39845-1	Cc1ccc(-c2c3c([nH]c(=O)c2C#N)[C@@H](Oc2ccc[nH]2)CNC3)cc1
4060-2	Cc1ccc(-c2c3c([nH]c(=O)c2C#N)[C@@H]([C@H]2C[C@H]4C[C@H]4C2)CNC3)cc1
8-1	CCCCC[C@H]1CNCc2c1[nH]c(=O)c(C#N)c2-c1ccc(C)cc1
10046-1	Cc1ccc(-c2c3c([nH]c(=O)c2C#N)[C@@H](CCCc2ccco2)CNC3)cc1
28052-4	Cc1ccc(-c2c3c([nH]c(=O)c2C#N)[C@@H]([C@H]2CC[C@H](C#N)C2)CNC3)cc1
562-1	CNC(=O)C[C@H]1CNCc2c1[nH]c(=O)c(C#N)c2-c1ccc(C)cc1
33143-1	COc1sc([C@H]2CNCc3c2[nH]c(=O)c(C#N)c3-c2ccc(C)cc2)cc1C
8048-1	Cc1ccc(-c2c3c([nH]c(=O)c2C#N)[C@@H]([C@@H]2CN(C)C(=O)N2)CNC3)cc1
41520-1	Cc1ccc(-c2c3c([nH]c(=O)c2C#N)[C@@H](C[C@H]2CCC[C@H]2O)CNC3)cc1
2472-1	Cc1ccc(-c2c3c([nH]c(=O)c2C#N)[C@@H](Cn2nccc2C)CNC3)cc1
20061-1	Cc1ccc(-c2c3c([nH]c(=O)c2C#N)[C@@H]([C@@H]2CC[C@@H](F)C2)CNC3)cc1
16058-1	Cc1ccc(-c2c3c([nH]c(=O)c2C#N)[C@@H](Cn2cc(-c4ccncc4)cn2)CNC3)cc1
4948-2	CC[C@H](C)CC[C@H]1CNCc2c1[nH]c(=O)c(C#N)c2-c1ccc(C)cc1
22529-4	Cc1ccc(-c2c3c([nH]c(=O)c2C#N)[C@@H](O[C@H]2CCCC[C@@H]2C)CNC3)cc1
10758-1	Cc1ccc(-c2c3c([nH]c(=O)c2C#N)[C@@H](CCC(C)(C)C#N)CNC3)cc1
35689-1	Cc1ccc(-c2c3c([nH]c(=O)c2C#N)[C@@H]([C@@H]2C[C@@H](O)[C@H](F)C2)CNC3)cc1
17157-3	Cc1ccc(-c2c3c([nH]c(=O)c2C#N)[C@@H](C[C@@H]2C[C@@H]2CO)CNC3)cc1
2896-1	Cc1ccc(-c2c3c([nH]c(=O)c2C#N)[C@@H]([C@H]2CC=CCC2)CNC3)cc1
10756-2	Cc1ccc(-c2c3c([nH]c(=O)c2C#N)[C@@H]([C@H]2CCC(F)(F)C2)CNC3)cc1
28052-1	Cc1ccc(-c2c3c([nH]c(=O)c2C#N)[C@@H]([C@@H]2CC[C@@H](C#N)C2)CNC3)cc1
23563-1	Cc1ccc(-c2c3c([nH]c(=O)c2C#N)[C@@H](OCC2(F)COC2)CNC3)cc1
10756-1	Cc1ccc(-c2c3c([nH]c(=O)c2C#N)[C@@H]([C@@H]2CCC(F)(F)C2)CNC3)cc1
25215-3	Cc1ccc(-c2c3c([nH]c(=O)c2C#N)[C@@H]([C@H]2CC[C@H](C)O2)CNC3)cc1
31004-1	Cc1ccc(-c2c3c([nH]c(=O)c2C#N)[C@@H]([C@@H]2CC[C@@H](C)C2)CNC3)cc1
25432-1	Cc1ccc(-c2c3c([nH]c(=O)c2C#N)[C@@H](C2(C(F)F)CCOCC2)CNC3)cc1
20198-1	Cc1ccc(-c2c3c([nH]c(=O)c2C#N)[C@@H](OCC(C)(C)F)CNC3)cc1
16172-2	Cc1ccc(-c2c3c([nH]c(=O)c2C#N)[C@@H](OC[C@H]2C[C@H]2C)CNC3)cc1
14291-1	CCc1nc([C@H]2CNCc3c2[nH]c(=O)c(C#N)c3-c2ccc(C)cc2)cs1
20060-4	Cc1ccc(-c2c3c([nH]c(=O)c2C#N)[C@@H]([C@H]2[C@H](C)C2(F)F)CNC3)cc1
11063-1	Cc1ccc(-c2c3c([nH]c(=O)c2C#N)[C@@H](CC[C@@H]2CCOC2)CNC3)cc1
7136-1	Cc1ccc(-c2c3c([nH]c(=O)c2C#N)[C@@H](Cc2c(F)cccc2F)CNC3)cc1
31003-2	Cc1ccc(-c2c3c([nH]c(=O)c2C#N)[C@@H]([C@H]2CCC(C)(C)C2)CNC3)cc1
28055-2	Cc1ccc(-c2c3c([nH]c(=O)c2C#N)[C@@H]([C@@H]2CCC[C@H]2C#N)CNC3)cc1
44191-1	Cc1ccc(-c2c3c([nH]c(=O)c2C#N)[C@@H](CCCCCCCCCCF)CNC3)cc1
120-1	CCCC[C@H]1CNCc2c1[nH]c(=O)c(C#N)c2-c1ccc(C)cc1
3957-3	Cc1ccc(-c2c3c([nH]c(=O)c2C#N)[C@@H]([C@@H]2C[C@H]4CC[C@@H]2C4)CNC3)cc1
7587-2	Cc1ccc(-c2c3c([nH]c(=O)c2C#N)[C@@H](O[C@H]2CCCC[C@H]2O)CNC3)cc1
10908-2	Cc1ccc(-c2c3c([nH]c(=O)c2C#N)[C@@H](C[C@H]2CCOC2)CNC3)cc1
27975-1	Cc1ccc(-c2c3c([nH]c(=O)c2C#N)[C@@H](Nc2ccn(-c4ccccc4)n2)CNC3)cc1
2080-1	Cc1ccc(-c2c3c([nH]c(=O)c2C#N)[C@@H]([C@H]2CC[C@@H](C)CC2)CNC3)cc1
20353-3	Cc1ccc(-c2c3c([nH]c(=O)c2C#N)[C@@H]([C@H]2C[C@@H]2C(F)(F)F)CNC3)cc1
4038-4	Cc1ccc(-c2c3c([nH]c(=O)c2C#N)[C@@H]([C@@H]2NC(=O)N[C@H]2C)CNC3)cc1
7088-1	CO[C@H]1C[C@@H]([C@H]2CNCc3c2[nH]c(=O)c(C#N)c3-c2ccc(C)cc2)C1
2330-2	Cc1ccc(-c2c3c([nH]c(=O)c2C#N)[C@@H](C[C@@H]2CCCOC2)CNC3)cc1
15577-1	Cc1ccc(-c2c3c([nH]c(=O)c2C#N)[C@@H]([C@@H]2CCC[C@@](C)(O)C2)CNC3)cc1
44885-3	Cc1ccc(-c2c3c([nH]c(=O)c2C#N)[C@@H]([C@H]2C[C@@H]2OC(C)(C)C)CNC3)cc1
5737-1	Cc1ccc(-c2c3c([nH]c(=O)c2C#N)[C@@H](C2=C[C@H](C)CCC2)CNC3)cc1
10913-1	CO[C@H](C)CC[C@H]1CNCc2c1[nH]c(=O)c(C#N)c2-c1ccc(C)cc1
5089-1	Cc1ccc(-c2c3c([nH]c(=O)c2C#N)[C@@H](OCCCF)CNC3)cc1
10910-2	Cc1ccc(-c2c3c([nH]c(=O)c2C#N)[C@@H](C[C@@H]2[C@@H]4COC[C@@H]42)CNC3)cc1
4966-1	Cc1ccc(-c2c3c([nH]c(=O)c2C#N)[C@@H](CCC2CCC2)CNC3)cc1
22682-2	Cc1ccc(-c2c3c([nH]c(=O)c2C#N)[C@@H]([C@@H](C)CC(F)(F)F)CNC3)cc1
29063-2	Cc1ccc(-c2c3c([nH]c(=O)c2C#N)[C@@H]([C@H]2CCC[C@H]2C)CNC3)cc1
40523-1	Cc1ccc(-c2c3c([nH]c(=O)c2C#N)[C@@H](CCC(C)(C)F)CNC3)cc1
11262-4	Cc1ccc(-c2c3c([nH]c(=O)c2C#N)[C@@H](C2C[C@H](C)O[C@@H](C)C2)CNC3)cc1
5426-1	Cc1ccc(-c2c3c([nH]c(=O)c2C#N)[C@@H](CCC[C@@H](C)F)CNC3)cc1
22931-1	Cc1ccc(-c2c3c([nH]c(=O)c2C#N)[C@@H](O[C@@H]2CCCOCC2)CNC3)cc1
7086-2	Cc1ccc(-c2c3c([nH]c(=O)c2C#N)[C@@H]([C@H]2C[C@H](C)C2)CNC3)cc1
26622-1	Cc1ccc(-c2c3c([nH]c(=O)c2C#N)[C@@H](Cc2cc(F)cc(F)c2F)CNC3)cc1
4696-1	Cc1ccc(-c2c3c([nH]c(=O)c2C#N)[C@@H](CCc2ccco2)CNC3)cc1
11192-1	CC[C@@H](COC)[C@H]1CNCc2c1[nH]c(=O)c(C#N)c2-c1ccc(C)cc1
753-1	Cc1ccc(-c2c3c([nH]c(=O)c2C#N)[C@@H]([C@H]2CC(=O)N(C)C2)CNC3)cc1
10775-2	CC[C@H]1C[C@H]([C@H]2CNCc3c2[nH]c(=O)c(C#N)c3-c2ccc(C)cc2)C1
39328-3	Cc1ccc(-c2c3c([nH]c(=O)c2C#N)[C@@H]([C@@H]2[C@H]4CC[C@H](C4)C2(C)C)CNC3)cc1
18317-4	Cc1ccc(-c2c3c([nH]c(=O)c2C#N)[C@@H]([C@@]2(C)CC[C@H](C)C2)CNC3)cc1
5830-1	Cc1ccc(-c2c3c([nH]c(=O)c2C#N)[C@@H](Cc2ccsc2)CNC3)cc1
761-2	Cc1ccc(-c2c3c([nH]c(=O)c2C#N)[C@@H]([C@@H]2CCCO2)CNC3)cc1
5803-1	Cc1ccc(-c2c3c([nH]c(=O)c2C#N)[C@@H](CC[C@@H]2CCCO2)CNC3)cc1
20061-4	Cc1ccc(-c2c3c([nH]c(=O)c2C#N)[C@@H]([C@H]2CC[C@H](F)C2)CNC3)cc1
2311-1	Cc1ccc(-c2c3c([nH]c(=O)c2C#N)[C@@H](CC2CCC2)CNC3)cc1
36870-1	Cc1ccc(-c2c3c([nH]c(=O)c2C#N)[C@@H]([C@H]2CCCN(C)C2=O)CNC3)cc1
25435-2	Cc1ccc(-c2c3c([nH]c(=O)c2C#N)[C@@H]([C@H]2CC[C@@](C)(O)C2)CNC3)cc1
5692-1	Cc1ccc(-c2c3c([nH]c(=O)c2C#N)[C@@H](CCCC2CC2)CNC3)cc1
16152-2	CC[C@H](C)CO[C@H]1CNCc2c1[nH]c(=O)c(C#N)c2-c1ccc(C)cc1
11385-2	Cc1ccc(-c2c3c([nH]c(=O)c2C#N)[C@@H](Cn2nccn2)CNC3)cc1
5634-1	Cc1ccc(-c2c3c([nH]c(=O)c2C#N)[C@@H](Oc2ccccc2F)CNC3)cc1
11936-3	Cc1ccc(-c2c3c([nH]c(=O)c2C#N)[C@@H]([C@@H]2C[C@H]4C=C[C@@H]2C4)CNC3)cc1
41118-2	Cc1ccc(-c2c3c([nH]c(=O)c2C#N)[C@@H](OC[C@@H](O)C2CC2)CNC3)cc1
1417-1	Cc1ccc(-c2c3c([nH]c(=O)c2C#N)[C@@H](CC(C)(C)C)CNC3)cc1
10084-1	Cc1ccc(-c2c3c([nH]c(=O)c2C#N)[C@@H](Nc2cn(-c4cccc(F)c4)nn2)CNC3)cc1
37771-1	CC[C@@H]([C@@H](C)O)[C@H]1CNCc2c1[nH]c(=O)c(C#N)c2-c1ccc(C)cc1
16152-1	CC[C@@H](C)CO[C@H]1CNCc2c1[nH]c(=O)c(C#N)c2-c1ccc(C)cc1
17157-4	Cc1ccc(-c2c3c([nH]c(=O)c2C#N)[C@@H](C[C@H]2C[C@@H]2CO)CNC3)cc1
36344-8	Cc1ccc(-c2c3c([nH]c(=O)c2C#N)[C@@H](C(=O)N[C@H]2CC[C@H](C)C2)CNC3)cc1
29197-1	Cc1ccc(-c2c3c([nH]c(=O)c2C#N)[C@@H](CC2(CO)CC2)CNC3)cc1
10591-1	Cc1ccc(-c2c3c([nH]c(=O)c2C#N)[C@@H](CC(=O)N(C)C2CC2)CNC3)cc1
16396-1	Cc1ccc(-c2c3c([nH]c(=O)c2C#N)[C@@H](C[C@H]2C[C@@](C)(O)C2)CNC3)cc1
22574-1	CCC[C@@H](CO)[C@H]1CNCc2c1[nH]c(=O)c(C#N)c2-c1ccc(C)cc1
9083-1	Cc1ccc(-c2c3c([nH]c(=O)c2C#N)[C@@H](OCC(F)(F)C(F)F)CNC3)cc1
1701-1	Cc1ccc(-c2c3c([nH]c(=O)c2C#N)[C@@H](CNC(=O)C(C)C)CNC3)cc1
1842-1	Cc1ccc(-c2c3c([nH]c(=O)c2C#N)[C@@H](c2ccsc2)CNC3)cc1
5732-1	CC[C@H]1CC[C@@H]([C@H]2CNCc3c2[nH]c(=O)c(C#N)c3-c2ccc(C)cc2)CC1
5690-1	Cc1ccc(-c2c3c([nH]c(=O)c2C#N)[C@@H](CCCCC2CC2)CNC3)cc1
2313-1	Cc1ccc(-c2c3c([nH]c(=O)c2C#N)[C@@H](C[C@@H]2COCCO2)CNC3)cc1
3032-1	Cc1ccc(-c2c3c([nH]c(=O)c2C#N)[C@@H](C2CCCCCCC2)CNC3)cc1
11111-1	Cc1ccc(-c2c3c([nH]c(=O)c2C#N)[C@@H](Oc2cnn(C)c2C)CNC3)cc1
10202-2	Cc1ccc(-c2c3c([nH]c(=O)c2C#N)[C@@H](CC[C@H](C)F)CNC3)cc1
124-1	Cc1ccc(-c2c3c([nH]c(=O)c2C#N)[C@@H](OC[C@H]2CCCCO2)CNC3)cc1
11396-1	Cc1ccc(-c2c3c([nH]c(=O)c2C#N)[C@@H](Cn2cc(C)cn2)CNC3)cc1
4702-1	Cc1ccc(-c2c3c([nH]c(=O)c2C#N)[C@@H](CC[C@@H](C)O)CNC3)cc1
19266-1	Cc1ccc(-c2c3c([nH]c(=O)c2C#N)[C@@H](OCC(C)(F)F)CNC3)cc1
28838-1	Cc1ccc(-c2c3c([nH]c(=O)c2C#N)[C@@H](c2coc(C(F)(F)F)c2)CNC3)cc1
31144-2	Cc1ccc(-c2c3c([nH]c(=O)c2C#N)[C@@H]([C@@H]2COCC2(C)C)CNC3)cc1
40002-3	Cc1ccc(-c2c3c([nH]c(=O)c2C#N)[C@@H]([C@@H]2C[C@H]2C(C)C)CNC3)cc1
11627-2	Cc1ccc(-c2c3c([nH]c(=O)c2C#N)[C@@H](OC[C@@H]2CC=CCC2)CNC3)cc1
29605-2	Cc1ccc(-c2c3c([nH]c(=O)c2C#N)[C@@H](N[C@H]2C[C@@H]2c2cccnc2)CNC3)cc1
1431-4	CC[C@H](C#N)[C@H]1CNCc2c1[nH]c(=O)c(C#N)c2-c1ccc(C)cc1
43057-1	Cc1ccc(-c2c3c([nH]c(=O)c2C#N)[C@@H]([C@@H]2[C@H]4C[C@@H]5C[C@H](C4)[C@H]2C5)CNC3)cc1
40002-2	Cc1ccc(-c2c3c([nH]c(=O)c2C#N)[C@@H]([C@H]2C[C@@H]2C(C)C)CNC3)cc1
6709-1	Cc1ccc(-c2c3c([nH]c(=O)c2C#N)[C@@H](CCCCF)CNC3)cc1
5660-4	Cc1ccc(-c2c3c([nH]c(=O)c2C#N)[C@@H]([C@@H]2CCCC[C@@H]2CO)CNC3)cc1
23583-1	Cc1ccc(-c2c3c([nH]c(=O)c2C#N)[C@@H](Cn2ncc(C)c2C)CNC3)cc1
4060-1	Cc1ccc(-c2c3c([nH]c(=O)c2C#N)[C@@H]([C@@H]2C[C@H]4C[C@H]4C2)CNC3)cc1
2707-1	Cc1ccc(-c2c3c([nH]c(=O)c2C#N)[C@@H](Cc2cscn2)CNC3)cc1
29063-1	Cc1ccc(-c2c3c([nH]c(=O)c2C#N)[C@@H]([C@@H]2CCC[C@H]2C)CNC3)cc1
664-1	Cc1ccc(-c2c3c([nH]c(=O)c2C#N)[C@@H](c2cc(F)cc(F)c2)CNC3)cc1
41240-1	Cc1ccc(-c2c3c([nH]c(=O)c2C#N)[C@@H](O[C@H](C)C(C)(C)C)CNC3)cc1
18317-2	Cc1ccc(-c2c3c([nH]c(=O)c2C#N)[C@@H]([C@@]2(C)CC[C@@H](C)C2)CNC3)cc1
16317-2	CC[C@@H](CCC1CCCCC1)O[C@H]1CNCc2c1[nH]c(=O)c(C#N)c2-c1ccc(C)cc1
18507-1	Cc1ccc(-c2c3c([nH]c(=O)c2C#N)[C@@H](C[C@@H]2CC2(F)F)CNC3)cc1
28902-1	Cc1ccc(-c2c3c([nH]c(=O)c2C#N)[C@@H](C24CCC(CF)(CC2)CC4)CNC3)cc1
44728-1	Cc1ccc(-c2c3c([nH]c(=O)c2C#N)[C@@H](Cc2cc(-c4ccccc4)n[nH]2)CNC3)cc1
8839-1	CCNC(=O)C[C@H]1CNCc2c1[nH]c(=O)c(C#N)c2-c1ccc(C)cc1
13903-1	Cc1ccc(-c2c3c([nH]c(=O)c2C#N)[C@@H](Nc2sccc2C#N)CNC3)cc1
32793-1	Cc1ccc(-c2c3c([nH]c(=O)c2C#N)[C@@H]([C@@H]2COC[C@]2(C)F)CNC3)cc1
2458-1	Cc1ccc(-c2c3c([nH]c(=O)c2C#N)[C@@H](c2cc(C)n(C)n2)CNC3)cc1
4911-1	Cc1ccc(-c2c3c([nH]c(=O)c2C#N)[C@@H](Cc2nc(C)cs2)CNC3)cc1
5691-1	Cc1ccc(-c2c3c([nH]c(=O)c2C#N)[C@@H](Cc2ncco2)CNC3)cc1
40019-3	CC[C@@H](F)[C@H]1CNCc2c1[nH]c(=O)c(C#N)c2-c1ccc(C)cc1
4552-2	CCC[C@H](CC)C(=O)N[C@H]1CNCc2c1[nH]c(=O)c(C#N)c2-c1ccc(C)cc1
7086-1	Cc1ccc(-c2c3c([nH]c(=O)c2C#N)[C@@H]([C@H]2C[C@@H](C)C2)CNC3)cc1
824-1	Cc1ccc(-c2c3c([nH]c(=O)c2C#N)[C@@H](Cc2cccc(C)c2)CNC3)cc1
10774-2	Cc1ccc(-c2c3c([nH]c(=O)c2C#N)[C@@H]([C@H]2CCCC(C)(C)C2)CNC3)cc1
43063-1	Cc1ccc(-c2c3c([nH]c(=O)c2C#N)[C@@H](N2CC(F)(F)OC(F)(F)C2)CNC3)cc1
39326-1	Cc1ccc(-c2c3c([nH]c(=O)c2C#N)[C@@H](CCOC(F)(F)F)CNC3)cc1
33512-1	Cc1ccc(-c2c3c([nH]c(=O)c2C#N)[C@@H](CC(=O)N2CC[C@H]4C[C@H]42)CNC3)cc1
43699-2	Cc1ccc(-c2c3c([nH]c(=O)c2C#N)[C@@H](O[C@H]2C[C@@H]4CC[C@H]2C4)CNC3)cc1
6755-2	Cc1ccc(-c2c3c([nH]c(=O)c2C#N)[C@@H]([C@H]2C[C@H](F)C2)CNC3)cc1
7113-1	Cc1ccc(-c2c3c([nH]c(=O)c2C#N)[C@@H](NCCF)CNC3)cc1
12661-1	Cc1ccc(-c2c3c([nH]c(=O)c2C#N)[C@@H](Cn2cccc2C#N)CNC3)cc1
5694-1	Cc1ccc(-c2c3c([nH]c(=O)c2C#N)[C@@H](Cc2ccc(C)o2)CNC3)cc1
9120-1	Cc1ccc(-c2c3c([nH]c(=O)c2C#N)[C@@H](C(C)(C)C(F)(F)F)CNC3)cc1
11015-1	Cc1ccc(-c2c3c([nH]c(=O)c2C#N)[C@@H](C[C@@H](O)C(F)F)CNC3)cc1
16160-4	Cc1ccc(-c2c3c([nH]c(=O)c2C#N)[C@@H](O[C@H]2CCC[C@H](C)C2)CNC3)cc1
761-1	Cc1ccc(-c2c3c([nH]c(=O)c2C#N)[C@@H]([C@H]2CCCO2)CNC3)cc1
3267-2	Cc1ccc(-c2c3c([nH]c(=O)c2C#N)[C@@H]([C@@H]2CCN(C)C2=O)CNC3)cc1
7322-1	Cc1ccc(-c2c3c([nH]c(=O)c2C#N)[C@@H](c2cc(C)cs2)CNC3)cc1
17816-1	Cc1ccc(-c2c3c([nH]c(=O)c2C#N)[C@@H](OC(F)(F)C(F)(F)F)CNC3)cc1
15968-1	Cc1ccc(-c2c3c([nH]c(=O)c2C#N)[C@@H](OCCn2ccnn2)CNC3)cc1
18322-1	Cc1ccc(-c2c3c([nH]c(=O)c2C#N)[C@@H](C2(C)CCCC2)CNC3)cc1
10940-1	Cc1ccc(-c2c3c([nH]c(=O)c2C#N)[C@@H](Cc2cnoc2)CNC3)cc1
4504-2	CCC[C@H](C)C(=O)N[C@H]1CNCc2c1[nH]c(=O)c(C#N)c2-c1ccc(C)cc1
13114-1	Cc1ccc(-c2c3c([nH]c(=O)c2C#N)[C@@H](OCCC2CC2)CNC3)cc1
6654-4	Cc1ccc(-c2c3c([nH]c(=O)c2C#N)[C@@H]([C@H](C)C#N)CNC3)cc1
11586-1	CCc1ccc([C@H]2CNCc3c2[nH]c(=O)c(C#N)c3-c2ccc(C)cc2)[nH]1
43699-3	Cc1ccc(-c2c3c([nH]c(=O)c2C#N)[C@@H](O[C@@H]2C[C@@H]4CC[C@H]2C4)CNC3)cc1
5658-1	CCC(CC)O[C@H]1CNCc2c1[nH]c(=O)c(C#N)c2-c1ccc(C)cc1
10964-1	Cc1ccc(-c2c3c([nH]c(=O)c2C#N)[C@@H](Cc2ncc(F)cc2F)CNC3)cc1
23578-1	Cc1ccc(-c2c3c([nH]c(=O)c2C#N)[C@@H](Cn2ncc4c2CCC4)CNC3)cc1
5693-1	Cc1ccc(-c2c3c([nH]c(=O)c2C#N)[C@@H](CCC(C)(C)O)CNC3)cc1
14284-1	Cc1ccc(-c2c3c([nH]c(=O)c2C#N)[C@@H](c2cc(C)cc(F)c2)CNC3)cc1
1115-1	Cc1ccc(-c2c3c([nH]c(=O)c2C#N)[C@@H](CC2CC2)CNC3)cc1
18138-1	Cc1ccc(-c2c3c([nH]c(=O)c2C#N)[C@@H](OCCCC2CC2)CNC3)cc1
35688-2	Cc1ccc(-c2c3c([nH]c(=O)c2C#N)[C@@H]([C@@H]2CCOC[C@@H]2F)CNC3)cc1
14894-1	Cc1ccc(-c2c3c([nH]c(=O)c2C#N)[C@@H](N2C[C@@H](F)[C@H](F)C2)CNC3)cc1
554-1	Cc1ccc(-c2c3c([nH]c(=O)c2C#N)[C@@H](Cn2nc(C)cc2C)CNC3)cc1
836-1	Cc1ccc(-c2c3c([nH]c(=O)c2C#N)[C@@H](Cc2ccccc2C)CNC3)cc1
35007-1	Cc1ccc(-c2c3c([nH]c(=O)c2C#N)[C@@H]([C@H]2CCCCC[C@H]2O)CNC3)cc1
11075-2	Cc1ccc(-c2c3c([nH]c(=O)c2C#N)[C@@H](C[C@]2(C)CCCO2)CNC3)cc1
711-1	Cc1ccc(-c2c3c([nH]c(=O)c2C#N)[C@@H](OCC(F)(F)F)CNC3)cc1
11938-1	Cc1ccc(-c2c3c([nH]c(=O)c2C#N)[C@@H](c2cnsn2)CNC3)cc1
4908-1	Cc1ccc(-c2c3c([nH]c(=O)c2C#N)[C@@H](Cc2cncs2)CNC3)cc1
2979-1	Cc1ccc(-c2c3c([nH]c(=O)c2C#N)[C@@H](C2CC(F)(F)C2)CNC3)cc1
10909-2	Cc1ccc(-c2c3c([nH]c(=O)c2C#N)[C@@H]([C@H]2CCCOCC2)CNC3)cc1
20353-4	Cc1ccc(-c2c3c([nH]c(=O)c2C#N)[C@@H]([C@@H]2C[C@@H]2C(F)(F)F)CNC3)cc1
31446-1	CCn1cc([C@H]2CNCc3c2[nH]c(=O)c(C#N)c3-c2ccc(C)cc2)nc1C
18506-2	Cc1ccc(-c2c3c([nH]c(=O)c2C#N)[C@@H]([C@@H]2CCC[C@H]2O)CNC3)cc1
9270-1	Cc1ccc(-c2c3c([nH]c(=O)c2C#N)[C@@H]([C@@]24C[C@@H]5C[C@@H](C[C@H]2C5)C4)CNC3)cc1
3951-1	Cc1ccc(-c2c3c([nH]c(=O)c2C#N)[C@@H](OC2CCC2)CNC3)cc1
43722-1	Cc1ccc(-c2c3c([nH]c(=O)c2C#N)[C@@H](CNC(=O)c2ccsc2)CNC3)cc1
10999-1	Cc1ccc(-c2c3c([nH]c(=O)c2C#N)[C@@H](Cc2ncnn2C)CNC3)cc1
15685-1	Cc1ccc(-c2c3c([nH]c(=O)c2C#N)[C@@H](Nc2ncncn2)CNC3)cc1
3794-1	Cc1ccc(-c2c3c([nH]c(=O)c2C#N)[C@@H](OC2CCCCC2)CNC3)cc1
22331-1	CCC1([C@H]2CNCc3c2[nH]c(=O)c(C#N)c3-c2ccc(C)cc2)CCOCC1
15657-1	CCn1ccc(N[C@H]2CNCc3c2[nH]c(=O)c(C#N)c3-c2ccc(C)cc2)n1
28055-4	Cc1ccc(-c2c3c([nH]c(=O)c2C#N)[C@@H]([C@@H]2CCC[C@@H]2C#N)CNC3)cc1
10992-1	Cc1ccc(-c2c3c([nH]c(=O)c2C#N)[C@@H](Cc2cnc(C)s2)CNC3)cc1
25215-2	Cc1ccc(-c2c3c([nH]c(=O)c2C#N)[C@@H]([C@@H]2CC[C@@H](C)O2)CNC3)cc1
42073-1	Cc1ccc(-c2c3c([nH]c(=O)c2C#N)[C@@H]([C@H]2CCCc4occ(C)c42)CNC3)cc1
1392-1	Cc1ccc(-c2c3c([nH]c(=O)c2C#N)[C@@H](OCC(C)C)CNC3)cc1
1117-1	Cc1ccc(-c2c3c([nH]c(=O)c2C#N)[C@@H](CC(F)F)CNC3)cc1
3059-1	Cc1ccc(-c2c3c([nH]c(=O)c2C#N)[C@@H](Cc2cncn2C)CNC3)cc1
4596-1	CCC(CC)C(=O)N[C@H]1CNCc2c1[nH]c(=O)c(C#N)c2-c1ccc(C)cc1
2895-1	COCCC[C@H]1CNCc2c1[nH]c(=O)c(C#N)c2-c1ccc(C)cc1
2103-1	Cc1ccc(-c2c3c([nH]c(=O)c2C#N)[C@@H](C2(O)CCC2)CNC3)cc1
2628-1	Cc1ccc(-c2c3c([nH]c(=O)c2C#N)[C@@H](Cn2cccc2)CNC3)cc1
5832-1	Cc1ccc(-c2c3c([nH]c(=O)c2C#N)[C@@H](Cc2cc(F)c(F)c(F)c2)CNC3)cc1
10202-1	Cc1ccc(-c2c3c([nH]c(=O)c2C#N)[C@@H](CC[C@@H](C)F)CNC3)cc1
11047-3	Cc1ccc(-c2c3c([nH]c(=O)c2C#N)[C@@H]([C@H]2CCCC(F)(F)[C@H]2O)CNC3)cc1
15349-1	Cc1ccc(-c2c3c([nH]c(=O)c2C#N)[C@@H]([C@H]2CC[C@@H](C#N)CC2)CNC3)cc1
10988-1	Cc1ccc(-c2c3c([nH]c(=O)c2C#N)[C@@H](Cc2ccc(F)cn2)CNC3)cc1
16171-1	CCC(CC)[C@@H](C)O[C@H]1CNCc2c1[nH]c(=O)c(C#N)c2-c1ccc(C)cc1
28054-4	Cc1ccc(-c2c3c([nH]c(=O)c2C#N)[C@@H]([C@@H]2CCC[C@@H]2CO)CNC3)cc1
9751-1	CCC(CC)C[C@H]1CNCc2c1[nH]c(=O)c(C#N)c2-c1ccc(C)cc1
8663-2	Cc1ccc(-c2c3c([nH]c(=O)c2C#N)[C@@H]([C@@H](O)C2CC2)CNC3)cc1
22676-1	Cc1ccc(-c2c3c([nH]c(=O)c2C#N)[C@@H]([C@H]2CC(=O)N[C@@H]2C)CNC3)cc1
7207-1	Cc1ccc(-c2c3c([nH]c(=O)c2C#N)[C@@H](OC[C@@H](C)O)CNC3)cc1
9320-1	Cc1ccc(-c2c3c([nH]c(=O)c2C#N)[C@@H](CCCCCF)CNC3)cc1
15577-3	Cc1ccc(-c2c3c([nH]c(=O)c2C#N)[C@@H]([C@@H]2CCC[C@](C)(O)C2)CNC3)cc1
2322-2	CC[C@H](O)C[C@H]1CNCc2c1[nH]c(=O)c(C#N)c2-c1ccc(C)cc1
8817-1	Cc1ccc(-c2c3c([nH]c(=O)c2C#N)[C@@H](CC[C@@H]2CCC(=O)N2)CNC3)cc1
5701-1	Cc1ccc(-c2c3c([nH]c(=O)c2C#N)[C@@H](OCC2CCC2)CNC3)cc1
19209-1	Cc1ccc(-c2c3c([nH]c(=O)c2C#N)[C@@H](NS(=O)(=O)C(C)(C)C)CNC3)cc1
18315-1	Cc1ccc(-c2c3c([nH]c(=O)c2C#N)[C@@H](C(C)(C)c2ccco2)CNC3)cc1
42427-1	Cc1ccc(-c2c3c([nH]c(=O)c2C#N)[C@@H](O[C@H]2C[C@@H]4C[C@@H]4C2)CNC3)cc1
12656-1	Cc1ccc(-c2c3c([nH]c(=O)c2C#N)[C@@H](Cn2nccc2C(F)(F)F)CNC3)cc1
19100-1	Cc1ccc(-c2c3c([nH]c(=O)c2C#N)[C@@H](c2cnn(C)n2)CNC3)cc1
146-1	CC[C@H]1CNCc2c1[nH]c(=O)c(C#N)c2-c1ccc(C)cc1
39098-1	CCC[C@@H](O)C[C@H]1CNCc2c1[nH]c(=O)c(C#N)c2-c1ccc(C)cc1
33408-1	Cc1ccc(-c2c3c([nH]c(=O)c2C#N)[C@@H](N(C)C(=O)C2(C)COC2)CNC3)cc1
34073-2	CCC(=O)NC[C@H]1C[C@H]1[C@H]1CNCc2c1[nH]c(=O)c(C#N)c2-c1ccc(C)cc1
10909-1	Cc1ccc(-c2c3c([nH]c(=O)c2C#N)[C@@H]([C@@H]2CCCOCC2)CNC3)cc1
31145-2	Cc1ccc(-c2c3c([nH]c(=O)c2C#N)[C@@H]([C@]2(C)CCOC2)CNC3)cc1
2896-2	Cc1ccc(-c2c3c([nH]c(=O)c2C#N)[C@@H]([C@@H]2CC=CCC2)CNC3)cc1
10204-1	Cc1ccc(-c2c3c([nH]c(=O)c2C#N)[C@@H](C[C@@H](O)CF)CNC3)cc1
42989-4	Cc1ccc(-c2c3c([nH]c(=O)c2C#N)[C@@H](C2[C@@H](C)[C@@H]2C)CNC3)cc1
41789-1	Cc1ccc(-c2c3c([nH]c(=O)c2C#N)[C@@H](O[C@H](C)C2CCC2)CNC3)cc1
42176-1	Cc1ccc(-c2c3c([nH]c(=O)c2C#N)[C@@H](c2sccc2F)CNC3)cc1
20353-2	Cc1ccc(-c2c3c([nH]c(=O)c2C#N)[C@@H]([C@@H]2C[C@H]2C(F)(F)F)CNC3)cc1
3971-1	Cc1ccc(-c2c3c([nH]c(=O)c2C#N)[C@@H](NS(=O)(=O)N(C)C)CNC3)cc1
1874-1	Cc1ccc(-c2c3c([nH]c(=O)c2C#N)[C@@H](CCCC#N)CNC3)cc1
7142-1	Cc1ccc(-c2c3c([nH]c(=O)c2C#N)[C@@H](Cn2ncnn2)CNC3)cc1
16506-1	Cc1ccc(-c2c3c([nH]c(=O)c2C#N)[C@@H](Nc2ncns2)CNC3)cc1
587-2	CCNC(=O)[C@H]1CNCc2c1[nH]c(=O)c(C#N)c2-c1ccc(C)cc1
43699-4	Cc1ccc(-c2c3c([nH]c(=O)c2C#N)[C@@H](O[C@H]2C[C@H]4CC[C@@H]2C4)CNC3)cc1
19167-1	Cc1ccc(-c2c3c([nH]c(=O)c2C#N)[C@@H]([C@H]2CCNC2=O)CNC3)cc1
31-1	Cc1ccc(-c2c3c([nH]c(=O)c2C#N)[C@@H](c2cccs2)CNC3)cc1
39873-3	COC[C@@H]1C[C@H]1[C@H]1CNCc2c1[nH]c(=O)c(C#N)c2-c1ccc(C)cc1
3033-1	Cc1ccc(-c2c3c([nH]c(=O)c2C#N)[C@@H](C2CCCCCC2)CNC3)cc1
14894-3	Cc1ccc(-c2c3c([nH]c(=O)c2C#N)[C@@H](N2C[C@H](F)[C@@H](F)C2)CNC3)cc1
25442-2	Cc1ccc(-c2c3c([nH]c(=O)c2C#N)[C@@H]([C@H]2COCCO2)CNC3)cc1
29061-3	CO[C@@H]1CCC[C@H]1[C@H]1CNCc2c1[nH]c(=O)c(C#N)c2-c1ccc(C)cc1
29759-1	CCn1nccc1C[C@H]1CNCc2c1[nH]c(=O)c(C#N)c2-c1ccc(C)cc1
348-1	CC(=O)N[C@H]1CNCc2c1[nH]c(=O)c(C#N)c2-c1ccc(C)cc1
41996-1	Cc1ccc(-c2c3c([nH]c(=O)c2C#N)[C@@H]([C@H]2CCC(F)(F)CO2)CNC3)cc1
657-1	CCCO[C@H]1CNCc2c1[nH]c(=O)c(C#N)c2-c1ccc(C)cc1
7596-1	Cc1ccc(-c2c3c([nH]c(=O)c2C#N)[C@@H](C[C@@H](C)CO)CNC3)cc1
29198-2	Cc1ccc(-c2c3c([nH]c(=O)c2C#N)[C@@H](CC[C@H](O)C(F)(F)F)CNC3)cc1
750-2	CCN1C[C@H]([C@H]2CNCc3c2[nH]c(=O)c(C#N)c3-c2ccc(C)cc2)CC1=O
3273-2	Cc1ccc(-c2c3c([nH]c(=O)c2C#N)[C@@H]([C@@H]2C=CCCC2)CNC3)cc1
5769-1	Cc1ccc(-c2c3c([nH]c(=O)c2C#N)[C@@H](OCCCC(F)(F)F)CNC3)cc1
20094-1	COc1nc([C@H]2CNCc3c2[nH]c(=O)c(C#N)c3-c2ccc(C)cc2)cs1
29063-4	Cc1ccc(-c2c3c([nH]c(=O)c2C#N)[C@@H]([C@H]2CCC[C@@H]2C)CNC3)cc1
11278-3	Cc1ccc(-c2c3c([nH]c(=O)c2C#N)[C@@H]([C@@H]2CCO[C@@H](C)C2)CNC3)cc1
8824-1	Cc1ccc(-c2c3c([nH]c(=O)c2C#N)[C@@H](Cc2nnco2)CNC3)cc1
9417-1	Cc1ccc(-c2c3c([nH]c(=O)c2C#N)[C@@H](C2=C[C@@H]4CC[C@H](C2)O4)CNC3)cc1
16222-1	COC(C)(C)CO[C@H]1CNCc2c1[nH]c(=O)c(C#N)c2-c1ccc(C)cc1
10599-2	Cc1ccc(-c2c3c([nH]c(=O)c2C#N)[C@@H]([C@@H](C)C2CC2)CNC3)cc1
3117-1	Cc1ccc(-c2c3c([nH]c(=O)c2C#N)[C@@H](Nc2ccc(F)cc2)CNC3)cc1
16483-1	Cc1ccc(-c2c3c([nH]c(=O)c2C#N)[C@@H](Nc2ccsc2)CNC3)cc1
5495-1	Cc1ccc(-c2c3c([nH]c(=O)c2C#N)[C@@H](Cc2ccoc2)CNC3)cc1
841-1	Cc1ccc(-c2c3c([nH]c(=O)c2C#N)[C@@H](Cc2ccccc2F)CNC3)cc1
41138-2	Cc1ccc(-c2c3c([nH]c(=O)c2C#N)[C@@H](C[C@@H]2CCCC[C@H]2O)CNC3)cc1
18909-2	Cc1ccc(-c2c3c([nH]c(=O)c2C#N)[C@@H](OC[C@H](C)C(C)(C)O)CNC3)cc1
9923-1	Cc1ccc(-c2c3c([nH]c(=O)c2C#N)[C@@H](CC(=O)NCC2CC2)CNC3)cc1
172-2	CC[C@H](C)[C@H]1CNCc2c1[nH]c(=O)c(C#N)c2-c1ccc(C)cc1
7506-3	Cc1ccc(-c2c3c([nH]c(=O)c2C#N)[C@@H](NC(=O)[C@H]2C[C@@H]2F)CNC3)cc1
5724-1	Cc1ccc(-c2c3c([nH]c(=O)c2C#N)[C@@H](C2=CC[C@H](C)CC2)CNC3)cc1
11299-1	Cc1ccc(-c2c3c([nH]c(=O)c2C#N)[C@@H](CCC(C)(F)F)CNC3)cc1
4211-1	CCCCCO[C@H]1CNCc2c1[nH]c(=O)c(C#N)c2-c1ccc(C)cc1
1207-1	Cc1ccc(-c2c3c([nH]c(=O)c2C#N)[C@@H](CC(=O)N(C)C)CNC3)cc1
832-1	Cc1ccc(-c2c3c([nH]c(=O)c2C#N)[C@@H](CC2=CC[C@H]4C[C@@H]2C4(C)C)CNC3)cc1
28910-1	Cc1ccc(-c2c3c([nH]c(=O)c2C#N)[C@@H](C24CCC(F)(CC2)CC4)CNC3)cc1
2702-1	Cc1ccc(-c2c3c([nH]c(=O)c2C#N)[C@@H](Cc2ccccc2C#N)CNC3)cc1
25215-1	Cc1ccc(-c2c3c([nH]c(=O)c2C#N)[C@@H]([C@H]2CC[C@@H](C)O2)CNC3)cc1
4366-1	Cc1ccc(-c2c3c([nH]c(=O)c2C#N)[C@@H](OCCCCF)CNC3)cc1
12650-1	Cc1ccc(-c2c3c([nH]c(=O)c2C#N)[C@@H](Cn2cc(C)cc2C)CNC3)cc1
29601-3	Cc1ccc(-c2c3c([nH]c(=O)c2C#N)[C@@H](N[C@@H]2C[C@@H]2c2scnc2C)CNC3)cc1
11048-1	Cc1ccc(-c2c3c([nH]c(=O)c2C#N)[C@@H]([C@@H]2CCOC(C)(C)C2)CNC3)cc1
31419-1	Cc1ccc(-c2c3c([nH]c(=O)c2C#N)[C@@H](Cc2ccncc2F)CNC3)cc1
16172-3	Cc1ccc(-c2c3c([nH]c(=O)c2C#N)[C@@H](OC[C@@H]2C[C@@H]2C)CNC3)cc1
2868-1	Cc1ccc(-c2c3c([nH]c(=O)c2C#N)[C@@H](Cc2ccncn2)CNC3)cc1
16160-3	Cc1ccc(-c2c3c([nH]c(=O)c2C#N)[C@@H](O[C@@H]2CCC[C@H](C)C2)CNC3)cc1
27253-1	Cc1ccc(-c2c3c([nH]c(=O)c2C#N)[C@@H](N(CC(F)F)CC(F)F)CNC3)cc1
18781-1	Cc1ccc(-c2c3c([nH]c(=O)c2C#N)[C@@H](c2cc(C)c(C)s2)CNC3)cc1
8840-1	Cc1ccc(-c2c3c([nH]c(=O)c2C#N)[C@@H](Cc2ncsn2)CNC3)cc1
2338-1	Cc1ccc(-c2c3c([nH]c(=O)c2C#N)[C@@H](C[C@H]2CC[C@@H](O)CC2)CNC3)cc1
714-1	Cc1ccc(-c2c3c([nH]c(=O)c2C#N)[C@@H](C2CCC2)CNC3)cc1
15348-1	Cc1ccc(-c2c3c([nH]c(=O)c2C#N)[C@@H]([C@H](C)CC#N)CNC3)cc1
3466-1	Cc1ccc(-c2c3c([nH]c(=O)c2C#N)[C@@H](Nc2cccc(O)c2)CNC3)cc1
6983-1	Cc1ccc(-c2c3c([nH]c(=O)c2C#N)[C@@H](Cc2nnn(C)n2)CNC3)cc1
11054-1	Cc1ccc(-c2c3c([nH]c(=O)c2C#N)[C@@H](Cc2nncs2)CNC3)cc1
41115-1	Cc1ccc(-c2c3c([nH]c(=O)c2C#N)[C@@H](c2cc(C(F)(F)F)c[nH]2)CNC3)cc1
1563-1	Cc1ccc(-c2c3c([nH]c(=O)c2C#N)[C@@H](OC[C@H]2CCCO2)CNC3)cc1
13895-1	Cc1ccc(-c2c3c([nH]c(=O)c2C#N)[C@@H](c2cccc4occc24)CNC3)cc1
16388-1	Cc1ccc(-c2c3c([nH]c(=O)c2C#N)[C@@H](OCC(C)(C)CO)CNC3)cc1
16392-2	Cc1ccc(-c2c3c([nH]c(=O)c2C#N)[C@@H](OC[C@H]2CCCOC2)CNC3)cc1
22655-1	Cc1ccc(-c2c3c([nH]c(=O)c2C#N)[C@@H](Cc2c[nH]c4cc(F)ccc24)CNC3)cc1
36943-1	Cc1ccc(-c2c3c([nH]c(=O)c2C#N)[C@@H](Cc2ccc(C#N)s2)CNC3)cc1
26586-2	CO[C@@H](C)CN(C)[C@H]1CNCc2c1[nH]c(=O)c(C#N)c2-c1ccc(C)cc1
4823-1	Cc1ccc(-c2c3c([nH]c(=O)c2C#N)[C@@H](Cc2cccs2)CNC3)cc1
8035-1	Cc1ccc(-c2c3c([nH]c(=O)c2C#N)[C@@H](Cc2c(F)cnn2C)CNC3)cc1
6752-1	Cc1ccc(-c2c3c([nH]c(=O)c2C#N)[C@@H](c2cnsc2)CNC3)cc1
40057-2	Cc1ccc(-c2c3c([nH]c(=O)c2C#N)[C@@H]([C@H]2CC[C@H](F)CC2)CNC3)cc1
27269-1	Cc1ccc(-c2c3c([nH]c(=O)c2C#N)[C@@H](OCCn2cc[nH]c2=O)CNC3)cc1
20584-2	Cc1ccc(-c2c3c([nH]c(=O)c2C#N)[C@@H](NC(=O)[C@H]2CC2(C)C)CNC3)cc1
1435-1	Cc1ccc(-c2c3c([nH]c(=O)c2C#N)[C@@H](Cc2cc[nH]n2)CNC3)cc1
32039-1	CNc1nc(C[C@H]2CNCc3c2[nH]c(=O)c(C#N)c3-c2ccc(C)cc2)cs1
16738-1	Cc1ccc(-c2c3c([nH]c(=O)c2C#N)[C@@H](OCC2(CO)CC2)CNC3)cc1
32224-1	Cc1ccc(-c2c3c([nH]c(=O)c2C#N)[C@@H](Cc2cccc(C)c2F)CNC3)cc1
9505-4	CC(=O)N[C@H]1C[C@H]1[C@H]1CNCc2c1[nH]c(=O)c(C#N)c2-c1ccc(C)cc1
33145-1	Cc1ccc(-c2c3c([nH]c(=O)c2C#N)[C@@H](c2cc(C)c(CO)s2)CNC3)cc1
11597-1	Cc1ccc(-c2c3c([nH]c(=O)c2C#N)[C@@H](c2ccc(C)[nH]2)CNC3)cc1
14894-2	Cc1ccc(-c2c3c([nH]c(=O)c2C#N)[C@@H](N2C[C@@H](F)[C@@H](F)C2)CNC3)cc1
1119-1	Cc1ccc(-c2c3c([nH]c(=O)c2C#N)[C@@H](CC(F)(F)F)CNC3)cc1
31004-3	Cc1ccc(-c2c3c([nH]c(=O)c2C#N)[C@@H]([C@@H]2CC[C@H](C)C2)CNC3)cc1
30432-1	Cc1ccc(-c2c3c([nH]c(=O)c2C#N)[C@@H]([C@H]2CCCC[C@@]2(C)O)CNC3)cc1
11952-1	Cc1ccc(-c2c3c([nH]c(=O)c2C#N)[C@@H]([C@@H]2C[C@H]4CCC[C@H]4C2)CNC3)cc1
10845-1	Cc1ccc(-c2c3c([nH]c(=O)c2C#N)[C@@H](Cc2ccc(C)cc2F)CNC3)cc1
862-1	Cc1ccc(-c2c3c([nH]c(=O)c2C#N)[C@@H](Cc2ccco2)CNC3)cc1
1431-3	CC[C@@H](C#N)[C@H]1CNCc2c1[nH]c(=O)c(C#N)c2-c1ccc(C)cc1
2325-1	Cc1ccc(-c2c3c([nH]c(=O)c2C#N)[C@@H](C[C@H]2CCCO2)CNC3)cc1
25253-2	Cc1ccc(-c2c3c([nH]c(=O)c2C#N)[C@@H](C[C@H](C)C(F)(F)F)CNC3)cc1
2981-1	Cc1ccc(-c2c3c([nH]c(=O)c2C#N)[C@@H](OC2CCCC2)CNC3)cc1
10908-1	Cc1ccc(-c2c3c([nH]c(=O)c2C#N)[C@@H](C[C@@H]2CCOC2)CNC3)cc1
5956-1	Cc1ccc(-c2c3c([nH]c(=O)c2C#N)[C@@H](Oc2nccs2)CNC3)cc1
11402-1	Cc1ccc(-c2c3c([nH]c(=O)c2C#N)[C@@H](Cn2ccc(C)n2)CNC3)cc1
10972-1	Cc1ccc(-c2c3c([nH]c(=O)c2C#N)[C@@H](Cc2cnsn2)CNC3)cc1
13624-1	Cc1ccc(-c2c3c([nH]c(=O)c2C#N)[C@@H]([C@@]2(C)CCC(=O)N2)CNC3)cc1
12886-1	Cc1ccc(-c2c3c([nH]c(=O)c2C#N)[C@@H](C[C@@H](O)C(C)(C)C)CNC3)cc1
652-1	Cc1ccc(-c2c3c([nH]c(=O)c2C#N)[C@@H](c2ccc(C)s2)CNC3)cc1
19167-2	Cc1ccc(-c2c3c([nH]c(=O)c2C#N)[C@@H]([C@@H]2CCNC2=O)CNC3)cc1
35213-2	Cc1ccc(-c2c3c([nH]c(=O)c2C#N)[C@@H](O[C@H]2C=CCOC2)CNC3)cc1
11224-1	CCC1([C@H]2CNCc3c2[nH]c(=O)c(C#N)c3-c2ccc(C)cc2)COC1
5018-1	CC[C@@H](C)O[C@H]1CNCc2c1[nH]c(=O)c(C#N)c2-c1ccc(C)cc1
1571-1	Cc1ccc(-c2c3c([nH]c(=O)c2C#N)[C@@H](c2ccoc2)CNC3)cc1
7190-1	Cc1ccc(-c2c3c([nH]c(=O)c2C#N)[C@@H](OC[C@H]2CCO2)CNC3)cc1
8048-2	Cc1ccc(-c2c3c([nH]c(=O)c2C#N)[C@@H]([C@H]2CN(C)C(=O)N2)CNC3)cc1
10778-1	Cc1ccc(-c2c3c([nH]c(=O)c2C#N)[C@@H](C[C@@H](F)CO)CNC3)cc1
14492-1	Cc1ccc(-c2c3c([nH]c(=O)c2C#N)[C@@H](N2CCC(F)(F)CC2)CNC3)cc1
1141-1	Cc1ccc(-c2c3c([nH]c(=O)c2C#N)[C@@H](C2CCCC2)CNC3)cc1
19705-1	Cc1ccc(-c2c3c([nH]c(=O)c2C#N)[C@@H](c2coc(C(F)F)c2)CNC3)cc1
16175-2	Cc1ccc(-c2c3c([nH]c(=O)c2C#N)[C@@H](OC[C@@H]2CC2(F)F)CNC3)cc1
17157-2	Cc1ccc(-c2c3c([nH]c(=O)c2C#N)[C@@H](C[C@H]2C[C@H]2CO)CNC3)cc1
22941-1	Cc1ccc(-c2c3c([nH]c(=O)c2C#N)[C@@H](OC[C@H]2CCC(=O)N2)CNC3)cc1
10780-1	Cc1ccc(-c2c3c([nH]c(=O)c2C#N)[C@@H](C2(C)CCCCC2)CNC3)cc1
14272-1	Cc1ccc(-c2c3c([nH]c(=O)c2C#N)[C@@H](C2(CF)COC2)CNC3)cc1
27272-1	Cc1ccc(-c2c3c([nH]c(=O)c2C#N)[C@@H]([C@@H](C)c2cccs2)CNC3)cc1
8838-1	Cc1ccc(-c2c3c([nH]c(=O)c2C#N)[C@@H](Cc2ncon2)CNC3)cc1
29063-3	Cc1ccc(-c2c3c([nH]c(=O)c2C#N)[C@@H]([C@@H]2CCC[C@@H]2C)CNC3)cc1
11012-1	Cc1ccc(-c2c3c([nH]c(=O)c2C#N)[C@@H]([C@H]2CCCc4ncccc42)CNC3)cc1
27089-1	Cc1ccc(-c2c3c([nH]c(=O)c2C#N)[C@@H](NC(=O)C2(C)CC2)CNC3)cc1
5072-1	Cc1ccc(-c2c3c([nH]c(=O)c2C#N)[C@@H](OCC(F)F)CNC3)cc1
515-1	Cc1ccc(-c2c3c([nH]c(=O)c2C#N)[C@@H](CNc2ccccc2)CNC3)cc1
8034-1	COC[C@H](NC(C)=O)[C@H]1CNCc2c1[nH]c(=O)c(C#N)c2-c1ccc(C)cc1
16226-1	Cc1ccc(-c2c3c([nH]c(=O)c2C#N)[C@@H](OCC2CC(F)(F)C2)CNC3)cc1
24322-1	CCC[C@@H](O)CO[C@H]1CNCc2c1[nH]c(=O)c(C#N)c2-c1ccc(C)cc1
6291-1	Cc1ccc(-c2c3c([nH]c(=O)c2C#N)[C@@H](c2coc(C)c2)CNC3)cc1
20369-1	Cc1ccc(-c2c3c([nH]c(=O)c2C#N)[C@@H](c2cnn(C(F)(F)F)c2)CNC3)cc1
41328-1	Cc1ccc(-c2c3c([nH]c(=O)c2C#N)[C@@H](CCC2(NS(N)(=O)=O)CC2)CNC3)cc1
29312-6	Cc1ccc(-c2c3c([nH]c(=O)c2C#N)[C@@H]([C@H]2C[C@@H](C)C[C@H](O)C2)CNC3)cc1
16161-4	Cc1ccc(-c2c3c([nH]c(=O)c2C#N)[C@@H](O[C@H]2CC[C@H](C)C2)CNC3)cc1
1391-1	Cc1ccc(-c2c3c([nH]c(=O)c2C#N)[C@@H](CCC(C)(C)C)CNC3)cc1
2337-1	Cc1ccc(-c2c3c([nH]c(=O)c2C#N)[C@@H](C[C@@H]2C[C@@H](O)CO2)CNC3)cc1
2330-1	Cc1ccc(-c2c3c([nH]c(=O)c2C#N)[C@@H](C[C@H]2CCCOC2)CNC3)cc1
14241-2	Cc1ccc(-c2c3c([nH]c(=O)c2C#N)[C@@H](OC[C@H](O)C(F)(F)F)CNC3)cc1
24105-2	Cc1ccc(-c2c3c([nH]c(=O)c2C#N)[C@@H](NC(=O)N2CC[C@H](O)C2)CNC3)cc1
2296-1	Cc1ccc(-c2c3c([nH]c(=O)c2C#N)[C@@H](N(C)c2ccccc2)CNC3)cc1
17782-1	Cc1ccc(-c2c3c([nH]c(=O)c2C#N)[C@@H](O[C@@H]2CCCOC2)CNC3)cc1
40163-1	COCC[C@@H](C)[C@H]1CNCc2c1[nH]c(=O)c(C#N)c2-c1ccc(C)cc1
16161-1	Cc1ccc(-c2c3c([nH]c(=O)c2C#N)[C@@H](O[C@@H]2CC[C@@H](C)C2)CNC3)cc1
7202-1	Cc1ccc(-c2c3c([nH]c(=O)c2C#N)[C@@H](OC[C@H]2CCC(=O)N2C)CNC3)cc1
35688-1	Cc1ccc(-c2c3c([nH]c(=O)c2C#N)[C@@H]([C@H]2CCOC[C@@H]2F)CNC3)cc1
30309-1	Cc1ccc(-c2c3c([nH]c(=O)c2C#N)[C@@H](NC(=O)N(C)CCO)CNC3)cc1
2327-1	Cc1ccc(-c2c3c([nH]c(=O)c2C#N)[C@@H]([C@H]2CCCOC2)CNC3)cc1
1433-1	Cc1ccc(-c2c3c([nH]c(=O)c2C#N)[C@@H](CCCF)CNC3)cc1
4737-1	Cc1ccc(-c2c3c([nH]c(=O)c2C#N)[C@@H](Cc2cccc(C)c2C)CNC3)cc1
39215-2	Cc1ccc(-c2c3c([nH]c(=O)c2C#N)[C@@H]([C@@H]2CCCCS2(=O)=O)CNC3)cc1
708-1	Cc1ccc(-c2c3c([nH]c(=O)c2C#N)[C@@H](OCC2CC2)CNC3)cc1
29832-1	Cc1ccc(-c2c3c([nH]c(=O)c2C#N)[C@@H](OCc2ncnn2C)CNC3)cc1
2400-1	Cc1ccc(-c2c3c([nH]c(=O)c2C#N)[C@@H](c2cnn(C(F)F)c2)CNC3)cc1
39132-1	Cc1ccc(-c2c3c([nH]c(=O)c2C#N)[C@@H](CNc2ccccc2F)CNC3)cc1
16175-1	Cc1ccc(-c2c3c([nH]c(=O)c2C#N)[C@@H](OC[C@H]2CC2(F)F)CNC3)cc1
31018-7	Cc1ccc(-c2c3c([nH]c(=O)c2C#N)[C@@H]([C@H]2C[C@H]4C[C@@H]2[C@@H](O)C4)CNC3)cc1
7123-1	Cc1ccc(-c2c3c([nH]c(=O)c2C#N)[C@@H](N2CCNC(=O)C2)CNC3)cc1
10675-1	Cc1ccc(-c2c3c([nH]c(=O)c2C#N)[C@@H](Cc2c(F)cc(F)c(F)c2F)CNC3)cc1
4954-2	CCC[C@H](C)C[C@H]1CNCc2c1[nH]c(=O)c(C#N)c2-c1ccc(C)cc1
31003-1	Cc1ccc(-c2c3c([nH]c(=O)c2C#N)[C@@H]([C@@H]2CCC(C)(C)C2)CNC3)cc1
692-1	Cc1ccc(-c2c3c([nH]c(=O)c2C#N)[C@@H](Cc2ccccc2)CNC3)cc1
7064-1	Cc1ccc(-c2c3c([nH]c(=O)c2C#N)[C@@H](C2=CCOCC2)CNC3)cc1
29195-1	Cc1ccc(-c2c3c([nH]c(=O)c2C#N)[C@@H](CCC2(O)CCC2)CNC3)cc1
717-1	Cc1ccc(-c2c3c([nH]c(=O)c2C#N)[C@@H](C2CC2)CNC3)cc1
44581-3	Cc1ccc(-c2c3c([nH]c(=O)c2C#N)[C@@H]([C@@H]2C[C@@H]2c2cnn(C)c2)CNC3)cc1
17220-1	Cc1ccc(-c2c3c([nH]c(=O)c2C#N)[C@@H](Cc2n[nH]c(=O)n2C)CNC3)cc1
4870-2	Cc1ccc(-c2c3c([nH]c(=O)c2C#N)[C@@H](C[C@H](O)C2CCCC2)CNC3)cc1
21679-1	Cc1ccc(-c2c3c([nH]c(=O)c2C#N)[C@@H](Cc2cccc(F)c2F)CNC3)cc1
3458-2	Cc1ccc(-c2c3c([nH]c(=O)c2C#N)[C@@H](OC[C@H]2CCOC2)CNC3)cc1
42985-1	Cc1ccc(-c2c3c([nH]c(=O)c2C#N)[C@@H](OCC2(C(N)=O)CC2)CNC3)cc1
10139-1	Cc1ccc(-c2c3c([nH]c(=O)c2C#N)[C@@H](Cc2csc(N)n2)CNC3)cc1
7496-1	Cc1ccc(-c2c3c([nH]c(=O)c2C#N)[C@@H](NC(=O)[C@H]2CCCO2)CNC3)cc1
11861-1	Cc1ccc(-c2c3c([nH]c(=O)c2C#N)[C@@H](Nc2ccc(F)c(F)c2)CNC3)cc1
25537-1	Cc1ccc(-c2c3c([nH]c(=O)c2C#N)[C@@H]([C@H]2CCC(=O)NC2)CNC3)cc1
459-1	COCC[C@H]1CNCc2c1[nH]c(=O)c(C#N)c2-c1ccc(C)cc1
630-2	Cc1ccc(-c2c3c([nH]c(=O)c2C#N)[C@@H](CF)CNC3)cc1
5070-1	Cc1ccc(-c2c3c([nH]c(=O)c2C#N)[C@@H](OCCC(F)F)CNC3)cc1
5667-3	Cc1ccc(-c2c3c([nH]c(=O)c2C#N)[C@@H]([C@@H]2CC[C@H](O)C2)CNC3)cc1
4962-4	Cc1ccc(-c2c3c([nH]c(=O)c2C#N)[C@@H]([C@H]2CC[C@H](CO)C2)CNC3)cc1
3527-1	COC1CN([C@H]2CNCc3c2[nH]c(=O)c(C#N)c3-c2ccc(C)cc2)C1
16392-1	Cc1ccc(-c2c3c([nH]c(=O)c2C#N)[C@@H](OC[C@@H]2CCCOC2)CNC3)cc1
43046-2	Cc1ccc(-c2c3c([nH]c(=O)c2C#N)[C@@H]([C@@H]2C[C@H](C(C)C)O2)CNC3)cc1
5689-1	Cc1ccc(-c2c3c([nH]c(=O)c2C#N)[C@@H](Cc2nccs2)CNC3)cc1
15661-1	Cc1ccc(-c2c3c([nH]c(=O)c2C#N)[C@@H](Nc2onc(C)c2C)CNC3)cc1
42546-2	CC[C@@H](COC)O[C@H]1CNCc2c1[nH]c(=O)c(C#N)c2-c1ccc(C)cc1
43038-1	Cc1ccc(-c2c3c([nH]c(=O)c2C#N)[C@@H](C2=CCOC(C)(C)C2)CNC3)cc1
45039-1	CO[C@H]1COC[C@H]1[C@H]1CNCc2c1[nH]c(=O)c(C#N)c2-c1ccc(C)cc1
20060-1	Cc1ccc(-c2c3c([nH]c(=O)c2C#N)[C@@H]([C@@H]2[C@@H](C)C2(F)F)CNC3)cc1
17698-2	CC[C@H](O)CO[C@H]1CNCc2c1[nH]c(=O)c(C#N)c2-c1ccc(C)cc1
2445-2	Cc1ccc(-c2c3c([nH]c(=O)c2C#N)[C@@H]([C@H]2CCC[C@@H](O)C2)CNC3)cc1
28642-1	Cc1ccc(-c2c3c([nH]c(=O)c2C#N)[C@@H](c2cccn4nccc24)CNC3)cc1
20061-2	Cc1ccc(-c2c3c([nH]c(=O)c2C#N)[C@@H]([C@H]2CC[C@@H](F)C2)CNC3)cc1
41138-1	Cc1ccc(-c2c3c([nH]c(=O)c2C#N)[C@@H](C[C@H]2CCCC[C@H]2O)CNC3)cc1
172-1	CC[C@@H](C)[C@H]1CNCc2c1[nH]c(=O)c(C#N)c2-c1ccc(C)cc1
16172-4	Cc1ccc(-c2c3c([nH]c(=O)c2C#N)[C@@H](OC[C@H]2C[C@@H]2C)CNC3)cc1
12906-1	Cc1ccc(-c2c3c([nH]c(=O)c2C#N)[C@@H](C2(C)CCOCC2)CNC3)cc1
7088-2	CO[C@H]1C[C@H]([C@H]2CNCc3c2[nH]c(=O)c(C#N)c3-c2ccc(C)cc2)C1
4362-2	CC[C@H](C)C[C@H]1CNCc2c1[nH]c(=O)c(C#N)c2-c1ccc(C)cc1
127-1	Cc1ccc(-c2c3c([nH]c(=O)c2C#N)[C@@H](CC(C)C)CNC3)cc1
11008-1	Cc1ccc(-c2c3c([nH]c(=O)c2C#N)[C@@H]([C@H]2CCN(CC(F)(F)F)C2)CNC3)cc1
14919-1	Cc1ccc(-c2c3c([nH]c(=O)c2C#N)[C@@H](N2CCCC(F)(F)C2)CNC3)cc1
7805-1	Cc1ccc(-c2c3c([nH]c(=O)c2C#N)[C@@H](Cc2ncccn2)CNC3)cc1
14455-1	Cc1ccc(-c2c3c([nH]c(=O)c2C#N)[C@@H](c2cn(C)c(C)n2)CNC3)cc1
12652-1	Cc1ccc(-c2c3c([nH]c(=O)c2C#N)[C@@H](Cc2nc(C)co2)CNC3)cc1
795-1	Cc1ccc(-c2c3c([nH]c(=O)c2C#N)[C@@H](C2(F)CCC2)CNC3)cc1
14921-1	Cc1ccc(-c2c3c([nH]c(=O)c2C#N)[C@@H](N2CCC(F)(F)C2)CNC3)cc1
13581-3	Cc1ccc(-c2c3c([nH]c(=O)c2C#N)[C@@H](O[C@H](C)[C@H](C)O)CNC3)cc1
3492-2	Cc1ccc(-c2c3c([nH]c(=O)c2C#N)[C@@H](C(=O)N2CC(F)(F)C2)CNC3)cc1
29038-1	Cc1ccc(-c2c3c([nH]c(=O)c2C#N)[C@@H](Cc2ccc[nH]2)CNC3)cc1
11009-1	Cc1ccc(-c2c3c([nH]c(=O)c2C#N)[C@@H](Cc2cnsc2)CNC3)cc1
11500-1	Cc1ccc(-c2c3c([nH]c(=O)c2C#N)[C@@H](OCC2CCOCC2)CNC3)cc1
31004-2	Cc1ccc(-c2c3c([nH]c(=O)c2C#N)[C@@H]([C@H]2CC[C@@H](C)C2)CNC3)cc1
462-1	Cc1ccc(-c2c3c([nH]c(=O)c2C#N)[C@@H](OCCF)CNC3)cc1
15646-1	Cc1ccc(-c2c3c([nH]c(=O)c2C#N)[C@@H](Nc2ncco2)CNC3)cc1
10844-1	Cc1ccc(-c2c3c([nH]c(=O)c2C#N)[C@@H](Cc2ccc(F)cc2C)CNC3)cc1
40057-1	Cc1ccc(-c2c3c([nH]c(=O)c2C#N)[C@@H]([C@H]2CC[C@@H](F)CC2)CNC3)cc1
22931-2	Cc1ccc(-c2c3c([nH]c(=O)c2C#N)[C@@H](O[C@H]2CCCOCC2)CNC3)cc1
40424-2	Cc1ccc(-c2c3c([nH]c(=O)c2C#N)[C@@H](C[C@H](C)CCF)CNC3)cc1
22565-2	Cc1ccc(-c2c3c([nH]c(=O)c2C#N)[C@@H]([C@H](C)CF)CNC3)cc1
6273-1	CCn1nc([C@H]2CNCc3c2[nH]c(=O)c(C#N)c3-c2ccc(C)cc2)cc1C
8817-2	Cc1ccc(-c2c3c([nH]c(=O)c2C#N)[C@@H](CC[C@H]2CCC(=O)N2)CNC3)cc1
2445-3	Cc1ccc(-c2c3c([nH]c(=O)c2C#N)[C@@H]([C@@H]2CCC[C@H](O)C2)CNC3)cc1
3358-1	Cc1ccc(-c2c3c([nH]c(=O)c2C#N)[C@@H](OCC(C)(C)C)CNC3)cc1
4881-1	Cc1ccc(-c2c3c([nH]c(=O)c2C#N)[C@@H](Cc2cncnc2)CNC3)cc1
16249-2	CCO[C@H]1C[C@@H]1[C@H]1CNCc2c1[nH]c(=O)c(C#N)c2-c1ccc(C)cc1
13226-1	Cc1ccc(-c2c3c([nH]c(=O)c2C#N)[C@@H](c2cnn(CC(F)F)c2)CNC3)cc1
10842-1	Cc1ccc(-c2c3c([nH]c(=O)c2C#N)[C@@H](CCC2COC2)CNC3)cc1
2935-2	CC(=O)N[C@@H](C)[C@H]1CNCc2c1[nH]c(=O)c(C#N)c2-c1ccc(C)cc1
10775-1	CC[C@H]1C[C@@H]([C@H]2CNCc3c2[nH]c(=O)c(C#N)c3-c2ccc(C)cc2)C1
16250-3	Cc1ccc(-c2c3c([nH]c(=O)c2C#N)[C@@H]([C@H]2C[C@@H]2F)CNC3)cc1
7511-2	Cc1ccc(-c2c3c([nH]c(=O)c2C#N)[C@@H](NC(=O)[C@H]2C[C@H]2C)CNC3)cc1
10912-1	Cc1ccc(-c2c3c([nH]c(=O)c2C#N)[C@@H](CC2=CCOCC2)CNC3)cc1
4515-1	Cc1ccc(-c2c3c([nH]c(=O)c2C#N)[C@@H](NC(=O)CC(C)(C)C)CNC3)cc1
9311-1	CCN(C)C(=O)C[C@H]1CNCc2c1[nH]c(=O)c(C#N)c2-c1ccc(C)cc1
43699-1	Cc1ccc(-c2c3c([nH]c(=O)c2C#N)[C@@H](O[C@@H]2C[C@H]4CC[C@@H]2C4)CNC3)cc1
1359-4	Cc1ccc(-c2c3c([nH]c(=O)c2C#N)[C@@H]([C@H]2C[C@@H]2C)CNC3)cc1
7233-1	CCn1cc([C@H]2CNCc3c2[nH]c(=O)c(C#N)c3-c2ccc(C)cc2)cn1
28055-1	Cc1ccc(-c2c3c([nH]c(=O)c2C#N)[C@@H]([C@H]2CCC[C@H]2C#N)CNC3)cc1
25442-1	Cc1ccc(-c2c3c([nH]c(=O)c2C#N)[C@@H]([C@@H]2COCCO2)CNC3)cc1
7059-3	CO[C@H](C)CNC(=O)[C@H]1CNCc2c1[nH]c(=O)c(C#N)c2-c1ccc(C)cc1
16250-2	Cc1ccc(-c2c3c([nH]c(=O)c2C#N)[C@@H]([C@@H]2C[C@H]2F)CNC3)cc1
16189-1	Cc1ccc(-c2c3c([nH]c(=O)c2C#N)[C@@H](O[C@H](C)C(C)(C)O)CNC3)cc1
14370-1	Cc1ccc(-c2c3c([nH]c(=O)c2C#N)[C@@H](c2ccn(C)c2)CNC3)cc1
2445-1	Cc1ccc(-c2c3c([nH]c(=O)c2C#N)[C@@H]([C@@H]2CCC[C@@H](O)C2)CNC3)cc1
16250-4	Cc1ccc(-c2c3c([nH]c(=O)c2C#N)[C@@H]([C@@H]2C[C@@H]2F)CNC3)cc1
28052-3	Cc1ccc(-c2c3c([nH]c(=O)c2C#N)[C@@H]([C@@H]2CC[C@H](C#N)C2)CNC3)cc1
4799-1	Cc1ccc(-c2c3c([nH]c(=O)c2C#N)[C@@H](OCC2CCCCC2)CNC3)cc1
16781-3	Cc1ccc(-c2c3c([nH]c(=O)c2C#N)[C@@H](OC[C@H]2CNC(=O)[C@H]2C)CNC3)cc1
25532-3	CC[C@@H]1CCCC[C@@H]1[C@H]1CNCc2c1[nH]c(=O)c(C#N)c2-c1ccc(C)cc1
37962-5	Cc1ccc(-c2c3c([nH]c(=O)c2C#N)[C@@H]([C@H]2C[C@@H](C)[C@H](O)[C@@H]2O)CNC3)cc1
41904-4	CO[C@H]1CC[C@H]1[C@H]1CNCc2c1[nH]c(=O)c(C#N)c2-c1ccc(C)cc1
18507-2	Cc1ccc(-c2c3c([nH]c(=O)c2C#N)[C@@H](C[C@H]2CC2(F)F)CNC3)cc1
10213-1	Cc1ccc(-c2c3c([nH]c(=O)c2C#N)[C@@H](CC[C@@H](F)CO)CNC3)cc1
24825-1	Cc1ccc(-c2c3c([nH]c(=O)c2C#N)[C@@H](O[C@@H]2CCC(=O)NC2)CNC3)cc1
27359-1	COc1ccsc1C[C@H]1CNCc2c1[nH]c(=O)c(C#N)c2-c1ccc(C)cc1
5071-1	Cc1ccc(-c2c3c([nH]c(=O)c2C#N)[C@@H](OCCC(F)(F)F)CNC3)cc1
3795-1	Cc1ccc(-c2c3c([nH]c(=O)c2C#N)[C@@H](OCF)CNC3)cc1
45205-1	Cc1ccc(-c2c3c([nH]c(=O)c2C#N)[C@@H]([C@@]2(C)CCNC2=O)CNC3)cc1
2310-1	Cc1ccc(-c2c3c([nH]c(=O)c2C#N)[C@@H](C[C@H]2CCCCO2)CNC3)cc1
40424-1	Cc1ccc(-c2c3c([nH]c(=O)c2C#N)[C@@H](C[C@@H](C)CCF)CNC3)cc1
2681-1	Cc1ccc(-c2c3c([nH]c(=O)c2C#N)[C@@H](Cc2cc(C)nn2C)CNC3)cc1
31005-8	Cc1ccc(-c2c3c([nH]c(=O)c2C#N)[C@@H]([C@H]2CC[C@H](C)[C@@H]2C)CNC3)cc1
7677-1	Cc1ccc(-c2c3c([nH]c(=O)c2C#N)[C@@H](OC2CCC(F)(F)CC2)CNC3)cc1
29312-7	Cc1ccc(-c2c3c([nH]c(=O)c2C#N)[C@@H]([C@@H]2C[C@H](C)C[C@H](O)C2)CNC3)cc1
24575-2	Cc1ccc(-c2c3c([nH]c(=O)c2C#N)[C@@H](OC[C@@H](F)CO)CNC3)cc1
17443-1	Cc1ccc(-c2c3c([nH]c(=O)c2C#N)[C@@H](Cc2cccc4[nH]ccc24)CNC3)cc1
6017-2	Cc1ccc(-c2c3c([nH]c(=O)c2C#N)[C@@H]([C@H](C)C(=O)N(C)C)CNC3)cc1
14046-1	Cc1ccc(-c2c3c([nH]c(=O)c2C#N)[C@@H]([C@@H]2C[C@H]4CC[C@@H](C2)O4)CNC3)cc1
16457-1	Cc1ccc(-c2c3c([nH]c(=O)c2C#N)[C@@H](OC(C)(C)C(F)(F)F)CNC3)cc1
20646-1	Cc1ccc(-c2c3c([nH]c(=O)c2C#N)[C@@H](NC(=O)C2CC(F)(F)C2)CNC3)cc1
13002-1	Cc1ccc(-c2c3c([nH]c(=O)c2C#N)[C@@H](NC(=O)c2occc2C)CNC3)cc1
10275-8	Cc1ccc(-c2c3c([nH]c(=O)c2C#N)[C@@H]([C@H]2[C@H](O)[C@@H](O)[C@H]4C[C@H]42)CNC3)cc1
15577-2	Cc1ccc(-c2c3c([nH]c(=O)c2C#N)[C@@H]([C@H]2CCC[C@@](C)(O)C2)CNC3)cc1
16185-1	Cc1ccc(-c2c3c([nH]c(=O)c2C#N)[C@@H](OC[C@@H](C)F)CNC3)cc1
17365-1	Cc1ccc(-c2c3c([nH]c(=O)c2C#N)[C@@H](OCC2(CF)COC2)CNC3)cc1
3236-1	Cc1ccc(-c2c3c([nH]c(=O)c2C#N)[C@@H](OC2CCOCC2)CNC3)cc1
43944-2	Cc1ccc(-c2c3c([nH]c(=O)c2C#N)[C@@H]([C@@]2(F)CCOC2)CNC3)cc1
2983-2	Cc1ccc(-c2c3c([nH]c(=O)c2C#N)[C@@H]([C@H]2C[C@](C)(O)C2)CNC3)cc1
29601-4	Cc1ccc(-c2c3c([nH]c(=O)c2C#N)[C@@H](N[C@H]2C[C@@H]2c2scnc2C)CNC3)cc1
5335-1	CC[C@@H](CO)[C@H]1CNCc2c1[nH]c(=O)c(C#N)c2-c1ccc(C)cc1
5096-1	Cc1ccc(-c2c3c([nH]c(=O)c2C#N)[C@@H](Cc2cc(C)on2)CNC3)cc1
10106-2	Cc1ccc(-c2c3c([nH]c(=O)c2C#N)[C@@H]([C@@H]2CC[C@@H](O)[C@@H]2O)CNC3)cc1
2806-1	Cc1ccc(-c2c3c([nH]c(=O)c2C#N)[C@@H]([C@H]2[C@@H]4COC[C@@H]42)CNC3)cc1
14477-1	Cc1ccc(-c2c3c([nH]c(=O)c2C#N)[C@@H](CC2=CCCCC2)CNC3)cc1
16813-2	Cc1ccc(-c2c3c([nH]c(=O)c2C#N)[C@@H]([C@H](O)c2ccoc2)CNC3)cc1
44993-1	Cc1ccc(-c2c3c([nH]c(=O)c2C#N)[C@@H](C2(S(C)(=O)=O)CCOCC2)CNC3)cc1
23270-2	Cc1ccc(-c2c3c([nH]c(=O)c2C#N)[C@@H](N2CC(F)(F)C[C@H]2C#N)CNC3)cc1
1534-1	Cc1ccc(-c2c3c([nH]c(=O)c2C#N)[C@@H](Oc2ccccn2)CNC3)cc1
42989-3	Cc1ccc(-c2c3c([nH]c(=O)c2C#N)[C@@H]([C@H]2[C@H](C)[C@@H]2C)CNC3)cc1
38780-1	Cc1ccc(-c2c3c([nH]c(=O)c2C#N)[C@@H]([C@@]2(C)CCCNC2=O)CNC3)cc1
21457-1	COCC1([C@H]2CNCc3c2[nH]c(=O)c(C#N)c3-c2ccc(C)cc2)CC1
16604-1	Cc1ccc(-c2c3c([nH]c(=O)c2C#N)[C@@H](OCCc2cn[nH]c2)CNC3)cc1
5776-1	CCCCCCCO[C@H]1CNCc2c1[nH]c(=O)c(C#N)c2-c1ccc(C)cc1
1379-1	CCC(C)(C)[C@H]1CNCc2c1[nH]c(=O)c(C#N)c2-c1ccc(C)cc1
707-1	CCC(CC)[C@H]1CNCc2c1[nH]c(=O)c(C#N)c2-c1ccc(C)cc1
8036-3	Cc1ccc(-c2c3c([nH]c(=O)c2C#N)[C@@H]([C@H]2CCCC(=O)N2C)CNC3)cc1
10499-1	Cc1ccc(-c2c3c([nH]c(=O)c2C#N)[C@@H]([C@@H](C)NC(=O)C2(C)CC2)CNC3)cc1
22913-1	Cc1ccc(-c2c3c([nH]c(=O)c2C#N)[C@@H](NC(=O)c2nccn2C)CNC3)cc1
35689-8	Cc1ccc(-c2c3c([nH]c(=O)c2C#N)[C@@H]([C@H]2C[C@H](O)[C@@H](F)C2)CNC3)cc1
18312-1	Cc1ccc(-c2c3c([nH]c(=O)c2C#N)[C@@H](C2(CO)CCOCC2)CNC3)cc1
42001-1	Cc1ccc(-c2c3c([nH]c(=O)c2C#N)[C@@H](O[C@H]2C[C@@H](C#N)C2)CNC3)cc1
12253-1	Cc1ccc(-c2c3c([nH]c(=O)c2C#N)[C@@H](c2cc(C)[nH]c(=O)c2)CNC3)cc1
10748-1	Cc1ccc(-c2c3c([nH]c(=O)c2C#N)[C@@H](OC(C(F)(F)F)C(F)(F)F)CNC3)cc1
40696-1	Cc1ccc(-c2c3c([nH]c(=O)c2C#N)[C@@H]([C@@H](O)c2ncc[nH]2)CNC3)cc1
7264-1	Cc1ccc(-c2c3c([nH]c(=O)c2C#N)[C@@H](Nc2ccn(C)n2)CNC3)cc1
25932-1	Cc1ccc(-c2c3c([nH]c(=O)c2C#N)[C@@H]([C@H]2CCCNC2=O)CNC3)cc1
14367-1	COc1cc([C@H]2CNCc3c2[nH]c(=O)c(C#N)c3-c2ccc(C)cc2)cs1
19513-1	Cc1ccc(-c2c3c([nH]c(=O)c2C#N)[C@@H](c2cnn(CCF)c2)CNC3)cc1
31480-1	Cc1ccc(-c2c3c([nH]c(=O)c2C#N)[C@@H]([C@H]2CC[C@H]2O)CNC3)cc1
4770-1	Cc1ccc(-c2c3c([nH]c(=O)c2C#N)[C@@H](C2=CCCCC2)CNC3)cc1
24559-1	Cc1ccc(-c2c3c([nH]c(=O)c2C#N)[C@@H](OCC2(O)CCC2)CNC3)cc1
44941-1	Cc1ccc(-c2c3c([nH]c(=O)c2C#N)[C@@H](Oc2cncc(C(=O)NC4CC4)c2)CNC3)cc1
19108-1	Cc1ccc(-c2c3c([nH]c(=O)c2C#N)[C@@H](c2nn(C)cc2F)CNC3)cc1
4869-1	Cc1ccc(-c2c3c([nH]c(=O)c2C#N)[C@@H](C[C@@H](O)C(C)C)CNC3)cc1
753-2	Cc1ccc(-c2c3c([nH]c(=O)c2C#N)[C@@H]([C@@H]2CC(=O)N(C)C2)CNC3)cc1
40961-1	Cc1ccc(-c2c3c([nH]c(=O)c2C#N)[C@@H](OCC2(O)CC2)CNC3)cc1
13434-1	Cc1ccc(-c2c3c([nH]c(=O)c2C#N)[C@@H](Cc2sccc2C)CNC3)cc1
8842-1	Cc1ccc(-c2c3c([nH]c(=O)c2C#N)[C@@H](CC(C)(C)CO)CNC3)cc1
16781-2	Cc1ccc(-c2c3c([nH]c(=O)c2C#N)[C@@H](OC[C@@H]2CNC(=O)[C@@H]2C)CNC3)cc1
44058-5	Cc1ccc(-c2c3c([nH]c(=O)c2C#N)[C@@H]([C@@H]2C[C@@H]4C[C@H]2C[C@@H]4O)CNC3)cc1
16154-2	CCC[C@H](C)O[C@H]1CNCc2c1[nH]c(=O)c(C#N)c2-c1ccc(C)cc1
771-1	Cc1ccc(-c2c3c([nH]c(=O)c2C#N)[C@@H](N2CCOCC2)CNC3)cc1
16378-2	Cc1ccc(-c2c3c([nH]c(=O)c2C#N)[C@@H](NC(=O)[C@H]2CCOC2)CNC3)cc1
45039-2	CO[C@@H]1COC[C@H]1[C@H]1CNCc2c1[nH]c(=O)c(C#N)c2-c1ccc(C)cc1
10253-1	CC(=O)N(C)C[C@H]1CNCc2c1[nH]c(=O)c(C#N)c2-c1ccc(C)cc1
16172-1	Cc1ccc(-c2c3c([nH]c(=O)c2C#N)[C@@H](OC[C@@H]2C[C@H]2C)CNC3)cc1
6603-3	Cc1ccc(-c2c3c([nH]c(=O)c2C#N)[C@@H]([C@@H](C)F)CNC3)cc1
2242-1	Cc1ccc(-c2c3c([nH]c(=O)c2C#N)[C@@H](OCCO)CNC3)cc1
10955-1	Cc1ccc(-c2c3c([nH]c(=O)c2C#N)[C@@H](Cc2ccno2)CNC3)cc1
5667-1	Cc1ccc(-c2c3c([nH]c(=O)c2C#N)[C@@H]([C@@H]2CC[C@@H](O)C2)CNC3)cc1
41818-1	Cc1ccc(-c2c3c([nH]c(=O)c2C#N)[C@@H](NC(=O)[C@H]2CC=CCC2)CNC3)cc1
41837-1	Cc1ccc(-c2c3c([nH]c(=O)c2C#N)[C@@H](OCCc2ccnn2C)CNC3)cc1
93-1	Cc1ccc(-c2c3c([nH]c(=O)c2C#N)[C@@H](C(C)C)CNC3)cc1
10205-1	Cc1ccc(-c2c3c([nH]c(=O)c2C#N)[C@@H](CC[C@@H](O)CF)CNC3)cc1
5700-1	Cc1ccc(-c2c3c([nH]c(=O)c2C#N)[C@@H](NC(=O)C(C)(C)F)CNC3)cc1
2365-1	Cc1ccc(-c2c3c([nH]c(=O)c2C#N)[C@@H](C2COC2)CNC3)cc1
35399-3	Cc1ccc(-c2c3c([nH]c(=O)c2C#N)[C@@H]([C@H]2C=C[C@@H](O)CC2)CNC3)cc1
2317-1	Cc1ccc(-c2c3c([nH]c(=O)c2C#N)[C@@H](Cc2cc(C)no2)CNC3)cc1
784-1	Cc1ccc(-c2c3c([nH]c(=O)c2C#N)[C@@H](c2cc[nH]n2)CNC3)cc1
39155-1	Cc1ccc(-c2c3c([nH]c(=O)c2C#N)[C@@H](OC[C@H](O)CCO)CNC3)cc1
16407-1	Cc1ccc(-c2c3c([nH]c(=O)c2C#N)[C@@H](C2(C)CCC2)CNC3)cc1
11921-7	Cc1ccc(-c2c3c([nH]c(=O)c2C#N)[C@@H](C([C@H]2C[C@H]2C)[C@@H]2C[C@@H]2C)CNC3)cc1
4406-1	Cc1ccc(-c2c3c([nH]c(=O)c2C#N)[C@@H](Cc2ccc(C)cc2C)CNC3)cc1
777-1	Cc1ccc(-c2c3c([nH]c(=O)c2C#N)[C@@H](c2coc(C)n2)CNC3)cc1
30788-4	Cc1ccc(-c2c3c([nH]c(=O)c2C#N)[C@@H](N2C[C@@H](CO)[C@H](F)C2)CNC3)cc1
4962-2	Cc1ccc(-c2c3c([nH]c(=O)c2C#N)[C@@H]([C@H]2CC[C@@H](CO)C2)CNC3)cc1
2322-1	CC[C@@H](O)C[C@H]1CNCc2c1[nH]c(=O)c(C#N)c2-c1ccc(C)cc1
14236-1	CCc1ncc([C@H]2CNCc3c2[nH]c(=O)c(C#N)c3-c2ccc(C)cc2)s1
15276-1	Cc1ccc(-c2c3c([nH]c(=O)c2C#N)[C@@H](NC(=O)c2ccnn2C)CNC3)cc1
5918-1	Cc1ccc(-c2c3c([nH]c(=O)c2C#N)[C@@H](Cc2ccc(F)c(F)c2)CNC3)cc1
11278-4	Cc1ccc(-c2c3c([nH]c(=O)c2C#N)[C@@H]([C@H]2CCO[C@@H](C)C2)CNC3)cc1
8841-1	Cc1ccc(-c2c3c([nH]c(=O)c2C#N)[C@@H](Cc2ncn[nH]2)CNC3)cc1
5831-1	Cc1ccc(-c2c3c([nH]c(=O)c2C#N)[C@@H](Cc2cc(F)c(F)cc2F)CNC3)cc1
16146-1	Cc1ccc(-c2c3c([nH]c(=O)c2C#N)[C@@H](O[C@H](C)C(C)C)CNC3)cc1
2313-2	Cc1ccc(-c2c3c([nH]c(=O)c2C#N)[C@@H](C[C@H]2COCCO2)CNC3)cc1
40163-2	COCC[C@H](C)[C@H]1CNCc2c1[nH]c(=O)c(C#N)c2-c1ccc(C)cc1
42059-1	Cc1ccc(-c2c3c([nH]c(=O)c2C#N)[C@@H]([C@]24CC[C@H](CC2)O4)CNC3)cc1
7014-1	Cc1ccc(-c2c3c([nH]c(=O)c2C#N)[C@@H](C2(C#N)CCC2)CNC3)cc1
1941-2	CCC[C@H](C)[C@H]1CNCc2c1[nH]c(=O)c(C#N)c2-c1ccc(C)cc1
10985-3	Cc1ccc(-c2c3c([nH]c(=O)c2C#N)[C@@H]([C@@H]2COC[C@H]2O)CNC3)cc1
16937-1	COc1ccc2occ(C[C@H]3CNCc4c3[nH]c(=O)c(C#N)c4-c3ccc(C)cc3)c2c1
1448-1	Cc1ccc(-c2c3c([nH]c(=O)c2C#N)[C@@H](Nc2ccccc2)CNC3)cc1
37892-2	CC[C@]1(OC)C[C@@H]([C@H]2CNCc3c2[nH]c(=O)c(C#N)c3-c2ccc(C)cc2)C1
2283-1	Cc1ccc(-c2c3c([nH]c(=O)c2C#N)[C@@H](NC(=O)C2CCC2)CNC3)cc1
16161-3	Cc1ccc(-c2c3c([nH]c(=O)c2C#N)[C@@H](O[C@@H]2CC[C@H](C)C2)CNC3)cc1
41907-2	Cc1ccc(-c2c3c([nH]c(=O)c2C#N)[C@@H]([C@H](C)c2cccc(O)c2)CNC3)cc1
21372-1	Cc1ccc(-c2c3c([nH]c(=O)c2C#N)[C@@H](c2cn(C)c(N)n2)CNC3)cc1
1-1	Cc1ccc(-c2c3c([nH]c(=O)c2C#N)[C@@H](C)CNC3)cc1
16459-1	CCC1(CO[C@H]2CNCc3c2[nH]c(=O)c(C#N)c3-c2ccc(C)cc2)COC1
4892-1	Cc1ccc(-c2c3c([nH]c(=O)c2C#N)[C@@H](Cc2cncc(F)c2)CNC3)cc1
5838-1	Cc1ccc(-c2c3c([nH]c(=O)c2C#N)[C@@H](CCCCC(F)(F)F)CNC3)cc1
25309-1	CCN1CCN([C@H]2CNCc3c2[nH]c(=O)c(C#N)c3-c2ccc(C)cc2)CC1=O
15853-1	Cc1ccc(-c2c3c([nH]c(=O)c2C#N)[C@@H](Nc2noc(C)c2C)CNC3)cc1
5667-2	Cc1ccc(-c2c3c([nH]c(=O)c2C#N)[C@@H]([C@H]2CC[C@@H](O)C2)CNC3)cc1
35211-3	Cc1ccc(-c2c3c([nH]c(=O)c2C#N)[C@@H](O[C@@H]2CCO[C@H]2C)CNC3)cc1
17645-1	CO[C@H](C)CO[C@H]1CNCc2c1[nH]c(=O)c(C#N)c2-c1ccc(C)cc1
62-1	CCO[C@H]1CNCc2c1[nH]c(=O)c(C#N)c2-c1ccc(C)cc1
4520-1	CCCC(CCC)C(=O)N[C@H]1CNCc2c1[nH]c(=O)c(C#N)c2-c1ccc(C)cc1
28049-1	CCC(C)(CC)[C@H]1CNCc2c1[nH]c(=O)c(C#N)c2-c1ccc(C)cc1
22565-1	Cc1ccc(-c2c3c([nH]c(=O)c2C#N)[C@@H]([C@@H](C)CF)CNC3)cc1
12653-1	Cc1ccc(-c2c3c([nH]c(=O)c2C#N)[C@@H](Cn2ccc(C)c2)CNC3)cc1
9038-1	Cc1ccc(-c2c3c([nH]c(=O)c2C#N)[C@@H](N(C)CCC#N)CNC3)cc1
11948-1	Cc1ccc(-c2c3c([nH]c(=O)c2C#N)[C@@H]([C@@H]2CC[C@H]4CCC[C@H]42)CNC3)cc1
39066-1	Cc1ccc(-c2c3c([nH]c(=O)c2C#N)[C@@H](C(C)(C)C2CC2)CNC3)cc1
15107-2	Cc1ccc(-c2c3c([nH]c(=O)c2C#N)[C@@H](N(C)[C@@H](C)C#N)CNC3)cc1
12355-1	Cc1ccc(-c2c3c([nH]c(=O)c2C#N)[C@@H](c2cnn4ccccc24)CNC3)cc1
3333-2	Cc1ccc(-c2c3c([nH]c(=O)c2C#N)[C@@H](N2C[C@@H](F)C[C@@H]2C#N)CNC3)cc1
1366-1	Cc1ccc(-c2c3c([nH]c(=O)c2C#N)[C@@H](C2(C)COC2)CNC3)cc1
6603-4	Cc1ccc(-c2c3c([nH]c(=O)c2C#N)[C@@H]([C@H](C)F)CNC3)cc1
25538-1	Cc1ccc(-c2c3c([nH]c(=O)c2C#N)[C@@H](OCCN2CC(F)(F)C2)CNC3)cc1
35399-2	Cc1ccc(-c2c3c([nH]c(=O)c2C#N)[C@@H]([C@@H]2C=C[C@H](O)CC2)CNC3)cc1
2237-1	Cc1ccc(-c2c3c([nH]c(=O)c2C#N)[C@@H](C(C)(C)C#N)CNC3)cc1
39644-1	Cc1ccc(-c2c3c([nH]c(=O)c2C#N)[C@@H](Cc2cn(C)cn2)CNC3)cc1
41520-4	Cc1ccc(-c2c3c([nH]c(=O)c2C#N)[C@@H](C[C@@H]2CCC[C@@H]2O)CNC3)cc1
3347-1	Cc1ccc(-c2c3c([nH]c(=O)c2C#N)[C@@H](N2CCC[C@@H]2C#N)CNC3)cc1
10967-1	Cc1ccc(-c2c3c([nH]c(=O)c2C#N)[C@@H](Cc2scnc2C)CNC3)cc1
774-1	Cc1ccc(-c2c3c([nH]c(=O)c2C#N)[C@@H](c2cnn(C)c2)CNC3)cc1
2316-2	CO[C@H]1CC[C@H](C[C@H]2CNCc3c2[nH]c(=O)c(C#N)c3-c2ccc(C)cc2)C1
40812-1	Cc1ccc(-c2c3c([nH]c(=O)c2C#N)[C@@H](NC(F)(F)F)CNC3)cc1
20767-1	CCC[C@@H](COC)[C@H]1CNCc2c1[nH]c(=O)c(C#N)c2-c1ccc(C)cc1
2506-1	CCS(=O)(=O)NC[C@H]1CNCc2c1[nH]c(=O)c(C#N)c2-c1ccc(C)cc1
17771-1	Cc1ccc(-c2c3c([nH]c(=O)c2C#N)[C@@H](N(C)C2CC2)CNC3)cc1
1140-1	COC[C@H](C)[C@H]1CNCc2c1[nH]c(=O)c(C#N)c2-c1ccc(C)cc1
1422-1	Cc1ccc(-c2c3c([nH]c(=O)c2C#N)[C@@H](C2CCC(F)(F)CC2)CNC3)cc1
11222-1	CCC1([C@H]2CNCc3c2[nH]c(=O)c(C#N)c3-c2ccc(C)cc2)CCCCC1
124-2	Cc1ccc(-c2c3c([nH]c(=O)c2C#N)[C@@H](OC[C@@H]2CCCCO2)CNC3)cc1
22675-2	Cc1ccc(-c2c3c([nH]c(=O)c2C#N)[C@@H]([C@@H]2CCC(=O)N[C@@H]2C)CNC3)cc1
6017-1	Cc1ccc(-c2c3c([nH]c(=O)c2C#N)[C@@H]([C@@H](C)C(=O)N(C)C)CNC3)cc1
6964-1	Cc1ccc(-c2c3c([nH]c(=O)c2C#N)[C@@H](Cc2noc(C)n2)CNC3)cc1
2983-1	Cc1ccc(-c2c3c([nH]c(=O)c2C#N)[C@@H]([C@H]2C[C@@](C)(O)C2)CNC3)cc1
40019-4	CC[C@H](F)[C@H]1CNCc2c1[nH]c(=O)c(C#N)c2-c1ccc(C)cc1
2328-2	Cc1ccc(-c2c3c([nH]c(=O)c2C#N)[C@@H]([C@@H]2CC2(F)F)CNC3)cc1
7465-2	CC(=O)N1CCC[C@H](CO[C@H]2CNCc3c2[nH]c(=O)c(C#N)c3-c2ccc(C)cc2)C1
6792-1	CNC(=O)CO[C@H]1CNCc2c1[nH]c(=O)c(C#N)c2-c1ccc(C)cc1
4409-1	Cc1ccc(-c2c3c([nH]c(=O)c2C#N)[C@@H](Cc2cc(F)ccc2F)CNC3)cc1
7328-1	Cc1ccc(-c2c3c([nH]c(=O)c2C#N)[C@@H](c2c[nH]c(C)n2)CNC3)cc1
7769-1	Cc1ccc(-c2c3c([nH]c(=O)c2C#N)[C@@H](O[C@@H]2CCOC2)CNC3)cc1
6596-2	Cc1ccc(-c2c3c([nH]c(=O)c2C#N)[C@@H](C(=O)NCC(F)F)CNC3)cc1
12649-1	Cc1ccc(-c2c3c([nH]c(=O)c2C#N)[C@@H](Cn2c(C)ccc2C)CNC3)cc1
3957-2	Cc1ccc(-c2c3c([nH]c(=O)c2C#N)[C@@H]([C@H]2C[C@@H]4CC[C@H]2C4)CNC3)cc1
24524-1	Cc1ccc(-c2c3c([nH]c(=O)c2C#N)[C@@H](Cc2cccc(F)c2C)CNC3)cc1
24819-2	Cc1ccc(-c2c3c([nH]c(=O)c2C#N)[C@@H](OC[C@@H](C)CO)CNC3)cc1
31018-5	Cc1ccc(-c2c3c([nH]c(=O)c2C#N)[C@@H]([C@H]2C[C@H]4C[C@@H]2[C@H](O)C4)CNC3)cc1
16390-1	CO[C@H](C)CCO[C@H]1CNCc2c1[nH]c(=O)c(C#N)c2-c1ccc(C)cc1
18596-1	Cc1ccc(-c2c3c([nH]c(=O)c2C#N)[C@@H](OCC2(O)CCCC2)CNC3)cc1
3553-1	Cc1ccc(-c2c3c([nH]c(=O)c2C#N)[C@@H](N(C)CC(F)F)CNC3)cc1
8827-1	Cc1ccc(-c2c3c([nH]c(=O)c2C#N)[C@@H](Cc2cn(C)nn2)CNC3)cc1
11682-1	Cc1ccc(-c2c3c([nH]c(=O)c2C#N)[C@@H](c2cc(C)n(C)c2C)CNC3)cc1
16194-1	Cc1ccc(-c2c3c([nH]c(=O)c2C#N)[C@@H](O[C@H](C)CF)CNC3)cc1
18317-3	Cc1ccc(-c2c3c([nH]c(=O)c2C#N)[C@@H]([C@]2(C)CC[C@H](C)C2)CNC3)cc1
10388-1	Cc1ccc(-c2c3c([nH]c(=O)c2C#N)[C@@H](C[C@@H]2CCS(=O)(=O)C2)CNC3)cc1
24824-4	Cc1ccc(-c2c3c([nH]c(=O)c2C#N)[C@@H](O[C@H]2CCC[C@H](O)C2)CNC3)cc1
2701-1	Cc1ccc(-c2c3c([nH]c(=O)c2C#N)[C@@H](Cc2csc(C)n2)CNC3)cc1
19606-2	Cc1ccc(-c2c3c([nH]c(=O)c2C#N)[C@@H](C[C@H]2CNC(=O)CO2)CNC3)cc1
3333-1	Cc1ccc(-c2c3c([nH]c(=O)c2C#N)[C@@H](N2C[C@H](F)C[C@@H]2C#N)CNC3)cc1
7817-1	Cc1ccc(-c2c3c([nH]c(=O)c2C#N)[C@@H](Oc2cc(F)c(F)cc2F)CNC3)cc1
8823-1	Cc1ccc(-c2c3c([nH]c(=O)c2C#N)[C@@H](Cc2cnco2)CNC3)cc1
23605-1	Cc1ccc(-c2c3c([nH]c(=O)c2C#N)[C@@H](Cn2cc(C)c(C)n2)CNC3)cc1
5713-1	CCOCCO[C@H]1CNCc2c1[nH]c(=O)c(C#N)c2-c1ccc(C)cc1
3273-1	Cc1ccc(-c2c3c([nH]c(=O)c2C#N)[C@@H]([C@H]2C=CCCC2)CNC3)cc1
40229-1	Cc1ccc(-c2c3c([nH]c(=O)c2C#N)[C@@H](N(C)CCF)CNC3)cc1
7206-1	Cc1ccc(-c2c3c([nH]c(=O)c2C#N)[C@@H](OCC(C)(C)O)CNC3)cc1
71-1	CCCCO[C@H]1CNCc2c1[nH]c(=O)c(C#N)c2-c1ccc(C)cc1
5018-2	CC[C@H](C)O[C@H]1CNCc2c1[nH]c(=O)c(C#N)c2-c1ccc(C)cc1
2964-2	Cc1ccc(-c2c3c([nH]c(=O)c2C#N)[C@@H]([C@@H]2CCC(=O)N2)CNC3)cc1
32793-2	Cc1ccc(-c2c3c([nH]c(=O)c2C#N)[C@@H]([C@H]2COC[C@]2(C)F)CNC3)cc1
43046-4	Cc1ccc(-c2c3c([nH]c(=O)c2C#N)[C@@H]([C@@H]2C[C@@H](C(C)C)O2)CNC3)cc1
16778-1	CC[C@H](CO)CO[C@H]1CNCc2c1[nH]c(=O)c(C#N)c2-c1ccc(C)cc1
57-4	Cc1ccc(-c2c3c([nH]c(=O)c2C#N)[C@@H]([C@H](C)c2cccnc2)CNC3)cc1
35211-1	Cc1ccc(-c2c3c([nH]c(=O)c2C#N)[C@@H](O[C@@H]2CCO[C@@H]2C)CNC3)cc1
6708-1	Cc1ccc(-c2c3c([nH]c(=O)c2C#N)[C@@H](Cc2ncccc2F)CNC3)cc1
1901-1	Cc1ccc(-c2c3c([nH]c(=O)c2C#N)[C@@H](Cc2nnc(C)o2)CNC3)cc1
28823-1	Cc1ccc(-c2c3c([nH]c(=O)c2C#N)[C@@H](c2csc(N)c2)CNC3)cc1
20060-2	Cc1ccc(-c2c3c([nH]c(=O)c2C#N)[C@@H]([C@H]2[C@@H](C)C2(F)F)CNC3)cc1
20935-1	Cc1ccc(-c2c3c([nH]c(=O)c2C#N)[C@@H](Nc2ncc(-c4ccccc4)o2)CNC3)cc1
6821-1	Cc1ccc(-c2c3c([nH]c(=O)c2C#N)[C@@H](C(C#N)(C2CC2)C2CC2)CNC3)cc1
6755-1	Cc1ccc(-c2c3c([nH]c(=O)c2C#N)[C@@H]([C@H]2C[C@@H](F)C2)CNC3)cc1
18149-1	Cc1ccc(-c2c3c([nH]c(=O)c2C#N)[C@@H](OCC2COC2)CNC3)cc1
5896-1	Cc1ccc(-c2c3c([nH]c(=O)c2C#N)[C@@H](C(C)(C)CO)CNC3)cc1
10942-2	Cc1ccc(-c2c3c([nH]c(=O)c2C#N)[C@@H]([C@@H](C)C2CCC2)CNC3)cc1
11002-1	Cc1ccc(-c2c3c([nH]c(=O)c2C#N)[C@@H](Cc2cnn(C)c2)CNC3)cc1
43007-1	Cc1ccc(-c2c3c([nH]c(=O)c2C#N)[C@@H](CNC(=O)CF)CNC3)cc1
6704-2	Cc1ccc(-c2c3c([nH]c(=O)c2C#N)[C@@H]([C@H](C)S(N)(=O)=O)CNC3)cc1
16031-2	CNC(=O)[C@H](C)O[C@H]1CNCc2c1[nH]c(=O)c(C#N)c2-c1ccc(C)cc1
38085-1	Cc1ccc(-c2c3c([nH]c(=O)c2C#N)[C@@H](C2(CCc4ccccc4)CCC2)CNC3)cc1
35688-3	Cc1ccc(-c2c3c([nH]c(=O)c2C#N)[C@@H]([C@H]2CCOC[C@H]2F)CNC3)cc1
11948-4	Cc1ccc(-c2c3c([nH]c(=O)c2C#N)[C@@H]([C@H]2CC[C@@H]4CCC[C@@H]42)CNC3)cc1
87-1	Cc1ccc(-c2c3c([nH]c(=O)c2C#N)[C@@H](c2cn[nH]c2)CNC3)cc1
3538-1	Cc1ccc(-c2c3c([nH]c(=O)c2C#N)[C@@H](NCCS(C)(=O)=O)CNC3)cc1
8077-1	Cc1ccc(-c2c3c([nH]c(=O)c2C#N)[C@@H](Nc2cc(F)cc(F)c2)CNC3)cc1
39110-1	CCC(C)(C)C[C@H]1CNCc2c1[nH]c(=O)c(C#N)c2-c1ccc(C)cc1
20762-2	COC[C@@](C)(F)[C@H]1CNCc2c1[nH]c(=O)c(C#N)c2-c1ccc(C)cc1
6593-1	Cc1ccc(-c2c3c([nH]c(=O)c2C#N)[C@@H](c2cnoc2)CNC3)cc1
29617-1	Cc1ccc(-c2c3c([nH]c(=O)c2C#N)[C@@H](Oc2cccc(F)c2C)CNC3)cc1
798-3	Cc1ccc(-c2c3c([nH]c(=O)c2C#N)[C@@H]([C@@H](C)O)CNC3)cc1
7511-4	Cc1ccc(-c2c3c([nH]c(=O)c2C#N)[C@@H](NC(=O)[C@H]2C[C@@H]2C)CNC3)cc1
41197-2	Cc1ccc(-c2c3c([nH]c(=O)c2C#N)[C@@H]([C@@H]2CC(F)(F)CN2)CNC3)cc1
2635-3	Cc1ccc(-c2c3c([nH]c(=O)c2C#N)[C@@H]([C@H]2C[C@@H]2CO)CNC3)cc1
13451-2	Cc1ccc(-c2c3c([nH]c(=O)c2C#N)[C@@H]([C@H](C)c2ccccc2F)CNC3)cc1
19242-1	Cc1ccc(-c2c3c([nH]c(=O)c2C#N)[C@@H](c2cnn(CC#N)c2)CNC3)cc1
44127-8	Cc1ccc(-c2c3c([nH]c(=O)c2C#N)[C@@H]([C@@H]2[C@@H](F)CC[C@@H]2C#N)CNC3)cc1
3123-1	Cc1ccc(-c2c3c([nH]c(=O)c2C#N)[C@@H](c2cn(C)cn2)CNC3)cc1
25253-1	Cc1ccc(-c2c3c([nH]c(=O)c2C#N)[C@@H](C[C@@H](C)C(F)(F)F)CNC3)cc1
31494-1	Cc1ccc(-c2c3c([nH]c(=O)c2C#N)[C@@H](C(=O)NCc2ncco2)CNC3)cc1
11947-1	Cc1ccc(-c2c3c([nH]c(=O)c2C#N)[C@@H]([C@H]2[C@H]4C[C@H]5C[C@@H]2C[C@H]5C4)CNC3)cc1
76-1	Cc1ccc(-c2c3c([nH]c(=O)c2C#N)[C@@H](Cn2ccnc2)CNC3)cc1
11412-1	Cc1ccc(-c2c3c([nH]c(=O)c2C#N)[C@@H](Nc2c(C)noc2C)CNC3)cc1
10958-2	Cc1ccc(-c2c3c([nH]c(=O)c2C#N)[C@@H]([C@H](C)c2cscn2)CNC3)cc1
27716-1	Cc1ccc(-c2c3c([nH]c(=O)c2C#N)[C@@H](c2cscc2-c2ncco2)CNC3)cc1
33267-1	Cc1ccc(-c2c3c([nH]c(=O)c2C#N)[C@@H](Cc2cc(C)ccc2F)CNC3)cc1
13449-1	Cc1ccc(-c2c3c([nH]c(=O)c2C#N)[C@@H]([C@@H](C)c2cccc(F)c2)CNC3)cc1
23238-2	Cc1ccc(-c2c3c([nH]c(=O)c2C#N)[C@@H]([C@@H]2CCn4cncc42)CNC3)cc1
202-1	Cc1ccc(-c2c3c([nH]c(=O)c2C#N)[C@@H](c2cccc(O)c2)CNC3)cc1
16251-1	Cc1ccc(-c2c3c([nH]c(=O)c2C#N)[C@@H](C2(F)CC2)CNC3)cc1
6796-1	Cc1ccc(-c2c3c([nH]c(=O)c2C#N)[C@@H](OCC#N)CNC3)cc1
42989-2	Cc1ccc(-c2c3c([nH]c(=O)c2C#N)[C@@H]([C@@H]2[C@H](C)[C@@H]2C)CNC3)cc1
11653-1	Cc1ccc(-c2c3c([nH]c(=O)c2C#N)[C@@H]([C@@]24C[C@@H]5C[C@@H](C[C@@](O)(C5)C2)C4)CNC3)cc1
2045-1	Cc1ccc(-c2c3c([nH]c(=O)c2C#N)[C@@H](Cn2cncn2)CNC3)cc1
4357-1	Cc1ccc(-c2c3c([nH]c(=O)c2C#N)[C@@H](NC(=O)C(C)C)CNC3)cc1
13581-2	Cc1ccc(-c2c3c([nH]c(=O)c2C#N)[C@@H](O[C@@H](C)[C@@H](C)O)CNC3)cc1
10895-2	Cc1ccc(-c2c3c([nH]c(=O)c2C#N)[C@@H]([C@@H](C)CCO)CNC3)cc1
17532-1	Cc1ccc(-c2c3c([nH]c(=O)c2C#N)[C@@H](OC[C@H](O)C(C)(C)C)CNC3)cc1
31480-3	Cc1ccc(-c2c3c([nH]c(=O)c2C#N)[C@@H]([C@H]2CC[C@@H]2O)CNC3)cc1
22373-2	Cc1ccc(-c2c3c([nH]c(=O)c2C#N)[C@@H]([C@@H]2CC2(C)C)CNC3)cc1
43036-2	Cc1ccc(-c2c3c([nH]c(=O)c2C#N)[C@@H]([C@]24COC[C@H]2C4)CNC3)cc1
19635-1	Cc1ccc(-c2c3c([nH]c(=O)c2C#N)[C@@H](Nc2cc(C4CC4)nn2C)CNC3)cc1
5045-1	CCCCC(C)(C)[C@H]1CNCc2c1[nH]c(=O)c(C#N)c2-c1ccc(C)cc1
13437-1	Cc1ccc(-c2c3c([nH]c(=O)c2C#N)[C@@H](Cc2ccc(C)s2)CNC3)cc1
23658-1	Cc1ccc(-c2c3c([nH]c(=O)c2C#N)[C@@H](CNC(=O)c2cc(C)ccc2C)CNC3)cc1
9262-1	CCNC(=O)N1CCC[C@@H]1[C@H]1CNCc2c1[nH]c(=O)c(C#N)c2-c1ccc(C)cc1
24633-1	Cc1ccc(-c2c3c([nH]c(=O)c2C#N)[C@@H](OCC[C@@H](C)CO)CNC3)cc1
8309-1	Cc1ccc(-c2c3c([nH]c(=O)c2C#N)[C@@H](NS(=O)(=O)C(C)C)CNC3)cc1
41789-2	Cc1ccc(-c2c3c([nH]c(=O)c2C#N)[C@@H](O[C@@H](C)C2CCC2)CNC3)cc1
7516-1	Cc1ccc(-c2c3c([nH]c(=O)c2C#N)[C@@H](Nc2cnccn2)CNC3)cc1
25215-4	Cc1ccc(-c2c3c([nH]c(=O)c2C#N)[C@@H]([C@@H]2CC[C@H](C)O2)CNC3)cc1
2635-4	Cc1ccc(-c2c3c([nH]c(=O)c2C#N)[C@@H]([C@@H]2C[C@@H]2CO)CNC3)cc1
35689-7	Cc1ccc(-c2c3c([nH]c(=O)c2C#N)[C@@H]([C@@H]2C[C@H](O)[C@@H](F)C2)CNC3)cc1
14184-1	Cc1ccc(-c2c3c([nH]c(=O)c2C#N)[C@@H](C(C)(C)C(N)=O)CNC3)cc1
25436-2	Cc1ccc(-c2c3c([nH]c(=O)c2C#N)[C@@H]([C@H]2CC[C@](O)(C(F)(F)F)C2)CNC3)cc1
24370-1	Cc1ccc(-c2c3c([nH]c(=O)c2C#N)[C@@H](NS(=O)(=O)C2CCCC2)CNC3)cc1
11221-1	CCC1([C@H]2CNCc3c2[nH]c(=O)c(C#N)c3-c2ccc(C)cc2)CCC1
31018-4	Cc1ccc(-c2c3c([nH]c(=O)c2C#N)[C@@H]([C@@H]2C[C@@H]4C[C@H]2[C@@H](O)C4)CNC3)cc1
31585-1	COc1ccc2c(N[C@H]3CNCc4c3[nH]c(=O)c(C#N)c4-c3ccc(C)cc3)n[nH]c2c1
42427-2	Cc1ccc(-c2c3c([nH]c(=O)c2C#N)[C@@H](O[C@@H]2C[C@@H]4C[C@@H]4C2)CNC3)cc1
8045-1	Cc1ccc(-c2c3c([nH]c(=O)c2C#N)[C@@H](Cc2ccnn2C)CNC3)cc1
158-1	Cc1ccc(-c2c3c([nH]c(=O)c2C#N)[C@@H](CO)CNC3)cc1
13435-1	Cc1ccc(-c2c3c([nH]c(=O)c2C#N)[C@@H](Cc2cc(C)cs2)CNC3)cc1
1462-1	CC(=O)NC[C@H]1CNCc2c1[nH]c(=O)c(C#N)c2-c1ccc(C)cc1
2339-1	Cc1ccc(-c2c3c([nH]c(=O)c2C#N)[C@@H](c2ccc[nH]2)CNC3)cc1
1583-1	Cc1ccc(-c2c3c([nH]c(=O)c2C#N)[C@@H](OC(F)(F)C(F)F)CNC3)cc1
3986-2	CNC(=O)[C@@H](C)[C@H]1CNCc2c1[nH]c(=O)c(C#N)c2-c1ccc(C)cc1
222-1	Cc1ccc(-c2c3c([nH]c(=O)c2C#N)[C@@H](C(C)(C)C)CNC3)cc1
43406-2	Cc1ccc(-c2c3c([nH]c(=O)c2C#N)[C@@H]([C@H]2C(=O)N(C)C[C@@H]2C)CNC3)cc1
24633-2	Cc1ccc(-c2c3c([nH]c(=O)c2C#N)[C@@H](OCC[C@H](C)CO)CNC3)cc1
18309-1	COCC(C)(C)[C@H]1CNCc2c1[nH]c(=O)c(C#N)c2-c1ccc(C)cc1
11056-1	Cc1ccc(-c2c3c([nH]c(=O)c2C#N)[C@@H](Cc2ccns2)CNC3)cc1
11409-1	Cc1ccc(-c2c3c([nH]c(=O)c2C#N)[C@@H](Cn2ccc(C(F)(F)F)n2)CNC3)cc1
3458-1	Cc1ccc(-c2c3c([nH]c(=O)c2C#N)[C@@H](OC[C@@H]2CCOC2)CNC3)cc1
26756-1	Cc1ccc(-c2c3c([nH]c(=O)c2C#N)[C@@H](OCC2(F)CCOCC2)CNC3)cc1
1436-1	Cc1ccc(-c2c3c([nH]c(=O)c2C#N)[C@@H](Cc2cn[nH]c2)CNC3)cc1
39714-1	Cc1ccc(-c2c3c([nH]c(=O)c2C#N)[C@@H](O[C@@H](C)F)CNC3)cc1
43675-1	Cc1ccc(-c2c3c([nH]c(=O)c2C#N)[C@@H](N2CCN(C)S2(=O)=O)CNC3)cc1
43522-1	Cc1ccc(-c2c3c([nH]c(=O)c2C#N)[C@@H]([C@]2(C#N)CC2(C)C)CNC3)cc1
5426-2	Cc1ccc(-c2c3c([nH]c(=O)c2C#N)[C@@H](CCC[C@H](C)F)CNC3)cc1
28911-1	Cc1ccc(-c2c3c([nH]c(=O)c2C#N)[C@@H]([C@]24CCC[C@H]2CCC4)CNC3)cc1
34072-2	CC(=O)NC[C@H]1C[C@H]1[C@H]1CNCc2c1[nH]c(=O)c(C#N)c2-c1ccc(C)cc1
24575-1	Cc1ccc(-c2c3c([nH]c(=O)c2C#N)[C@@H](OC[C@H](F)CO)CNC3)cc1
16955-1	Cc1ccc(-c2c3c([nH]c(=O)c2C#N)[C@@H](CNC(=O)C(F)F)CNC3)cc1
27675-1	Cc1ccc(-c2c3c([nH]c(=O)c2C#N)[C@@H](OC[C@@H](O)CF)CNC3)cc1
27755-1	Cc1ccc(-c2c3c([nH]c(=O)c2C#N)[C@@H](c2ccoc2CO)CNC3)cc1
39826-1	Cc1ccc(-c2c3c([nH]c(=O)c2C#N)[C@@H](OC[C@H](O)C(C)C)CNC3)cc1
28054-2	Cc1ccc(-c2c3c([nH]c(=O)c2C#N)[C@@H]([C@@H]2CCC[C@H]2CO)CNC3)cc1
11608-1	Cc1ccc(-c2c3c([nH]c(=O)c2C#N)[C@@H](OCC2CCCC2)CNC3)cc1
16190-1	Cc1ccc(-c2c3c([nH]c(=O)c2C#N)[C@@H](OC(CF)CF)CNC3)cc1
42270-1	Cc1ccc(-c2c3c([nH]c(=O)c2C#N)[C@@H](C(C)(C)C2CCC2)CNC3)cc1
19606-1	Cc1ccc(-c2c3c([nH]c(=O)c2C#N)[C@@H](C[C@@H]2CNC(=O)CO2)CNC3)cc1
9303-1	CCCNC(=O)C[C@H]1CNCc2c1[nH]c(=O)c(C#N)c2-c1ccc(C)cc1
6585-1	Cc1ccc(-c2c3c([nH]c(=O)c2C#N)[C@@H](OCCn2ccnc2)CNC3)cc1
2308-1	Cc1ccc(-c2c3c([nH]c(=O)c2C#N)[C@@H](CC2COC2)CNC3)cc1
7508-3	Cc1ccc(-c2c3c([nH]c(=O)c2C#N)[C@@H](NC(=O)[C@@H]2C[C@@H]2C#N)CNC3)cc1
12886-2	Cc1ccc(-c2c3c([nH]c(=O)c2C#N)[C@@H](C[C@H](O)C(C)(C)C)CNC3)cc1
2337-4	Cc1ccc(-c2c3c([nH]c(=O)c2C#N)[C@@H](C[C@H]2C[C@H](O)CO2)CNC3)cc1
6276-1	Cc1ccc(-c2c3c([nH]c(=O)c2C#N)[C@@H](Nc2cnns2)CNC3)cc1
9337-1	CC[C@H](CO)NC(=O)[C@H]1CNCc2c1[nH]c(=O)c(C#N)c2-c1ccc(C)cc1
10205-2	Cc1ccc(-c2c3c([nH]c(=O)c2C#N)[C@@H](CC[C@H](O)CF)CNC3)cc1
17692-1	Cc1ccc(-c2c3c([nH]c(=O)c2C#N)[C@@H](O[C@H](C)CC(F)(F)F)CNC3)cc1
24826-1	Cc1ccc(-c2c3c([nH]c(=O)c2C#N)[C@@H](O[C@@H]2CCNC2=O)CNC3)cc1
2337-2	Cc1ccc(-c2c3c([nH]c(=O)c2C#N)[C@@H](C[C@H]2C[C@@H](O)CO2)CNC3)cc1
3528-1	Cc1ccc(-c2c3c([nH]c(=O)c2C#N)[C@@H](N2CC(C)(O)C2)CNC3)cc1
2324-1	Cc1ccc(-c2c3c([nH]c(=O)c2C#N)[C@@H]([C@H]2CCS(=O)(=O)C2)CNC3)cc1
39657-1	Cc1ccc(-c2c3c([nH]c(=O)c2C#N)[C@@H](Cc2nc(C)c(C)o2)CNC3)cc1
40477-1	CC[C@H](C(C)C)[C@H]1CNCc2c1[nH]c(=O)c(C#N)c2-c1ccc(C)cc1
8037-1	Cc1ccc(-c2c3c([nH]c(=O)c2C#N)[C@@H](Cc2c(C)cnn2C)CNC3)cc1
4812-3	Cc1ccc(-c2c3c([nH]c(=O)c2C#N)[C@@H]([C@@H]2CCCC[C@@H]2C)CNC3)cc1
1349-1	Cc1ccc(-c2c3c([nH]c(=O)c2C#N)[C@@H](C(=O)NCC#N)CNC3)cc1
10186-2	Cc1ccc(-c2c3c([nH]c(=O)c2C#N)[C@@H](CC[C@H](O)CO)CNC3)cc1
1226-1	Cc1ccc(-c2c3c([nH]c(=O)c2C#N)[C@@H]([C@H]2CCOC2)CNC3)cc1
22550-2	Cc1ccc(-c2c3c([nH]c(=O)c2C#N)[C@@H]([C@H](C)C(C)(C)C)CNC3)cc1
26643-1	CC[C@H]([C@H]1CNCc2c1[nH]c(=O)c(C#N)c2-c1ccc(C)cc1)C(F)(F)F
10134-1	Cc1ccc(-c2c3c([nH]c(=O)c2C#N)[C@@H](O[C@H](C)C(F)(F)F)CNC3)cc1
7587-1	Cc1ccc(-c2c3c([nH]c(=O)c2C#N)[C@@H](O[C@@H]2CCCC[C@H]2O)CNC3)cc1
5492-1	Cc1ccc(-c2c3c([nH]c(=O)c2C#N)[C@@H](CC2(O)CC2)CNC3)cc1
19768-1	Cc1ccc(-c2c3c([nH]c(=O)c2C#N)[C@@H](C2=CCCOC2)CNC3)cc1
12987-2	Cc1ccc(-c2c3c([nH]c(=O)c2C#N)[C@@H]([C@H]2C[C@H](O)C2)CNC3)cc1
27065-2	Cc1ccc(-c2c3c([nH]c(=O)c2C#N)[C@@H](NS(=O)(=O)[C@H]2CCOC2)CNC3)cc1
2328-1	Cc1ccc(-c2c3c([nH]c(=O)c2C#N)[C@@H]([C@H]2CC2(F)F)CNC3)cc1
8802-1	Cc1ccc(-c2c3c([nH]c(=O)c2C#N)[C@@H](C[C@H]2CCCC(=O)N2)CNC3)cc1
11005-1	Cc1ccc(-c2c3c([nH]c(=O)c2C#N)[C@@H]([C@@H](C)c2ccno2)CNC3)cc1
18926-2	Cc1ccc(-c2c3c([nH]c(=O)c2C#N)[C@@H](C(=O)N[C@H]2CNC2=O)CNC3)cc1
5020-2	CCC[C@H](CC)[C@H]1CNCc2c1[nH]c(=O)c(C#N)c2-c1ccc(C)cc1
4702-2	Cc1ccc(-c2c3c([nH]c(=O)c2C#N)[C@@H](CC[C@H](C)O)CNC3)cc1
19189-1	Cc1ccc(-c2c3c([nH]c(=O)c2C#N)[C@@H](CS(=O)(=O)N(C)C)CNC3)cc1
27669-1	CCN(C)C(=O)CO[C@H]1CNCc2c1[nH]c(=O)c(C#N)c2-c1ccc(C)cc1
5663-1	Cc1ccc(-c2c3c([nH]c(=O)c2C#N)[C@@H](C2C[C@@H](O)C[C@H](O)C2)CNC3)cc1
32399-1	Cc1ccc(-c2c3c([nH]c(=O)c2C#N)[C@@H](c2cc(F)cc4[nH]ccc24)CNC3)cc1
1359-3	Cc1ccc(-c2c3c([nH]c(=O)c2C#N)[C@@H]([C@@H]2C[C@@H]2C)CNC3)cc1
4493-2	CC[C@H](C(=O)N[C@H]1CNCc2c1[nH]c(=O)c(C#N)c2-c1ccc(C)cc1)C(C)(C)C
10913-2	CO[C@@H](C)CC[C@H]1CNCc2c1[nH]c(=O)c(C#N)c2-c1ccc(C)cc1
11935-1	Cc1ccc(-c2c3c([nH]c(=O)c2C#N)[C@@H](C24CCC(O)(CC2)CC4)CNC3)cc1
35211-2	Cc1ccc(-c2c3c([nH]c(=O)c2C#N)[C@@H](O[C@H]2CCO[C@@H]2C)CNC3)cc1
25435-4	Cc1ccc(-c2c3c([nH]c(=O)c2C#N)[C@@H]([C@H]2CC[C@](C)(O)C2)CNC3)cc1
4812-4	Cc1ccc(-c2c3c([nH]c(=O)c2C#N)[C@@H]([C@H]2CCCC[C@@H]2C)CNC3)cc1
6209-1	Cc1ccc(-c2c3c([nH]c(=O)c2C#N)[C@@H](c2csc(=O)[nH]2)CNC3)cc1
24561-2	Cc1ccc(-c2c3c([nH]c(=O)c2C#N)[C@@H](OCC[C@H](C)O)CNC3)cc1
2176-1	Cc1ccc(-c2c3c([nH]c(=O)c2C#N)[C@@H](c2ccnn2C)CNC3)cc1
6654-3	Cc1ccc(-c2c3c([nH]c(=O)c2C#N)[C@@H]([C@@H](C)C#N)CNC3)cc1
16787-2	Cc1ccc(-c2c3c([nH]c(=O)c2C#N)[C@@H](OC[C@@H]2CNC(=O)N2C)CNC3)cc1
11278-1	Cc1ccc(-c2c3c([nH]c(=O)c2C#N)[C@@H]([C@@H]2CCO[C@H](C)C2)CNC3)cc1
31468-1	Cc1ccc(-c2c3c([nH]c(=O)c2C#N)[C@@H](Cc2nc(C)n[nH]2)CNC3)cc1
19437-1	COC1([C@H]2CNCc3c2[nH]c(=O)c(C#N)c3-c2ccc(C)cc2)COC1
18584-1	Cc1ccc(-c2c3c([nH]c(=O)c2C#N)[C@@H](CS(=O)(=O)N2CCCC2)CNC3)cc1
30045-3	Cc1ccc(-c2c3c([nH]c(=O)c2C#N)[C@@H]([C@@H]2CCC[C@H]2C(C)C)CNC3)cc1
22178-1	Cc1ccc(-c2c3c([nH]c(=O)c2C#N)[C@@H](Nc2cncs2)CNC3)cc1
20621-1	Cc1ccc(-c2c3c([nH]c(=O)c2C#N)[C@@H](NC(=O)C2(C(F)(F)F)CC2)CNC3)cc1
22915-2	Cc1ccc(-c2c3c([nH]c(=O)c2C#N)[C@@H](O[C@H]2C[C@H]4CCC[C@H]4C2)CNC3)cc1
7505-1	Cc1ccc(-c2c3c([nH]c(=O)c2C#N)[C@@H](NC(=O)CC2CC2)CNC3)cc1
5688-2	Cc1ccc(-c2c3c([nH]c(=O)c2C#N)[C@@H](C[C@H](O)C2CC2)CNC3)cc1
10985-2	Cc1ccc(-c2c3c([nH]c(=O)c2C#N)[C@@H]([C@H]2COC[C@@H]2O)CNC3)cc1
2059-1	Cc1ccc(-c2c3c([nH]c(=O)c2C#N)[C@@H](CN(C)CC#N)CNC3)cc1
27088-1	Cc1ccc(-c2c3c([nH]c(=O)c2C#N)[C@@H](NC(=O)C(C)(F)F)CNC3)cc1
23009-1	Cc1ccc(-c2c3c([nH]c(=O)c2C#N)[C@@H](OCS(C)(=O)=O)CNC3)cc1
43411-1	Cc1ccc(-c2c3c([nH]c(=O)c2C#N)[C@@H]([C@H]2C[C@@H]4CC[C@H]2O4)CNC3)cc1
26069-1	Cc1ccc(-c2c3c([nH]c(=O)c2C#N)[C@@H](N(C)c2ccccc2F)CNC3)cc1
35689-3	Cc1ccc(-c2c3c([nH]c(=O)c2C#N)[C@@H]([C@H]2C[C@@H](F)[C@@H](O)C2)CNC3)cc1
3450-2	Cc1ccc(-c2c3c([nH]c(=O)c2C#N)[C@@H](N[C@H]2C[C@H]2O)CNC3)cc1
3450-1	Cc1ccc(-c2c3c([nH]c(=O)c2C#N)[C@@H](N[C@@H]2C[C@H]2O)CNC3)cc1
15012-1	Cc1ccc(-c2c3c([nH]c(=O)c2C#N)[C@@H](NC(=O)c2ccoc2C)CNC3)cc1
36617-1	Cc1ccc(-c2c3c([nH]c(=O)c2C#N)[C@@H](C2(CC#N)COC2)CNC3)cc1
15022-1	Cc1ccc(-c2c3c([nH]c(=O)c2C#N)[C@@H](Nc2n[nH]c4ccccc24)CNC3)cc1
2667-1	CNC(=O)C(C)(C)[C@H]1CNCc2c1[nH]c(=O)c(C#N)c2-c1ccc(C)cc1
669-1	Cc1ccc(-c2c3c([nH]c(=O)c2C#N)[C@@H](OC(F)(F)F)CNC3)cc1
19595-1	CC[C@@H](O[C@H]1CNCc2c1[nH]c(=O)c(C#N)c2-c1ccc(C)cc1)C(N)=O
25613-1	Cc1ccc(-c2c3c([nH]c(=O)c2C#N)[C@@H](C2(O)COC2)CNC3)cc1
28964-1	Cc1ccc(-c2c3c([nH]c(=O)c2C#N)[C@@H]([C@H]2CCCC2(C)C)CNC3)cc1
6669-1	Cc1ccc(-c2c3c([nH]c(=O)c2C#N)[C@@H]([C@@H]2CNC2=O)CNC3)cc1
7616-1	COC[C@@H](C)O[C@H]1CNCc2c1[nH]c(=O)c(C#N)c2-c1ccc(C)cc1
7182-1	Cc1ccc(-c2c3c([nH]c(=O)c2C#N)[C@@H](OCc2ccn[nH]2)CNC3)cc1
10823-1	Cc1ccc(-c2c3c([nH]c(=O)c2C#N)[C@@H]([C@H]2CCO2)CNC3)cc1
6971-1	Cc1ccc(-c2c3c([nH]c(=O)c2C#N)[C@@H](Cc2cccnn2)CNC3)cc1
9347-1	Cc1ccc(-c2c3c([nH]c(=O)c2C#N)[C@@H](C(=O)NC(C)(C)CO)CNC3)cc1
8040-1	Cc1ccc(-c2c3c([nH]c(=O)c2C#N)[C@@H](Cc2c(C)n[nH]c2C)CNC3)cc1
37348-1	Cc1ccc(-c2c3c([nH]c(=O)c2C#N)[C@@H](C(C)(C)CC(F)(F)F)CNC3)cc1
23260-1	Cc1ccc(-c2c3c([nH]c(=O)c2C#N)[C@@H](CC[C@@H](N)C(F)(F)F)CNC3)cc1
20667-1	Cc1ccc(-c2c3c([nH]c(=O)c2C#N)[C@@H](NC(=O)CC(F)(F)F)CNC3)cc1
10715-1	Cc1ccc(-c2c3c([nH]c(=O)c2C#N)[C@@H](C[C@@H](C)CF)CNC3)cc1
24819-1	Cc1ccc(-c2c3c([nH]c(=O)c2C#N)[C@@H](OC[C@H](C)CO)CNC3)cc1
16428-2	Cc1ccc(-c2c3c([nH]c(=O)c2C#N)[C@@H](O[C@@H](C)C2CC2)CNC3)cc1
13177-1	Cc1ccc(-c2c3c([nH]c(=O)c2C#N)[C@@H](Cc2cnn(C)c2C)CNC3)cc1
27277-1	Cc1ccc(-c2c3c([nH]c(=O)c2C#N)[C@@H]([C@H]2CC[C@@H](C(F)F)CC2)CNC3)cc1
31862-1	Cc1ccc(-c2c3c([nH]c(=O)c2C#N)[C@@H](NS(=O)(=O)CC2CCC2)CNC3)cc1
27065-1	Cc1ccc(-c2c3c([nH]c(=O)c2C#N)[C@@H](NS(=O)(=O)[C@@H]2CCOC2)CNC3)cc1
7587-4	Cc1ccc(-c2c3c([nH]c(=O)c2C#N)[C@@H](O[C@H]2CCCC[C@@H]2O)CNC3)cc1
1490-1	Cc1ccc(-c2c3c([nH]c(=O)c2C#N)[C@@H](C[C@@H](C)O)CNC3)cc1
12256-1	Cc1ccc(-c2c3c([nH]c(=O)c2C#N)[C@@H](c2cc[nH]c(=O)c2)CNC3)cc1
27675-2	Cc1ccc(-c2c3c([nH]c(=O)c2C#N)[C@@H](OC[C@H](O)CF)CNC3)cc1
7207-2	Cc1ccc(-c2c3c([nH]c(=O)c2C#N)[C@@H](OC[C@H](C)O)CNC3)cc1
265-1	Cc1ccc(-c2c3c([nH]c(=O)c2C#N)[C@@H](OC(F)F)CNC3)cc1
26625-2	Cc1ccc(-c2c3c([nH]c(=O)c2C#N)[C@@H]([C@H](C)c2ccccc2C)CNC3)cc1
24486-1	CNC(=O)N(C)C[C@H]1CNCc2c1[nH]c(=O)c(C#N)c2-c1ccc(C)cc1
44223-3	Cc1ccc(-c2c3c([nH]c(=O)c2C#N)[C@@H]([C@H]2CC[C@@H]2C(N)=O)CNC3)cc1
17731-2	Cc1ccc(-c2c3c([nH]c(=O)c2C#N)[C@@H](OC[C@H]2OC[C@H]2N)CNC3)cc1
35213-1	Cc1ccc(-c2c3c([nH]c(=O)c2C#N)[C@@H](O[C@@H]2C=CCOC2)CNC3)cc1
6281-1	Cc1ccc(-c2c3c([nH]c(=O)c2C#N)[C@@H](Nc2cccs2)CNC3)cc1
6669-2	Cc1ccc(-c2c3c([nH]c(=O)c2C#N)[C@@H]([C@H]2CNC2=O)CNC3)cc1
40037-1	Cc1ccc(-c2c3c([nH]c(=O)c2C#N)[C@@H](NS(=O)(=O)N2CCC2)CNC3)cc1
43922-2	Cc1ccc(-c2c3c([nH]c(=O)c2C#N)[C@@H](O[C@H]2CC[C@H]4OCC[C@@H]24)CNC3)cc1
43433-1	Cc1ccc(-c2c3c([nH]c(=O)c2C#N)[C@@H](Cc2cn(C)nc2C)CNC3)cc1
1896-1	Cc1ccc(-c2c3c([nH]c(=O)c2C#N)[C@@H](Cc2ncc(C)o2)CNC3)cc1
3574-1	Cc1ccc(-c2c3c([nH]c(=O)c2C#N)[C@@H](N2CC(F)(F)C2)CNC3)cc1
16781-1	Cc1ccc(-c2c3c([nH]c(=O)c2C#N)[C@@H](OC[C@H]2CNC(=O)[C@@H]2C)CNC3)cc1
7569-1	Cc1ccc(-c2c3c([nH]c(=O)c2C#N)[C@@H](Oc2cccs2)CNC3)cc1
36314-5	Cc1ccc(-c2c3c([nH]c(=O)c2C#N)[C@@H](C(=O)N[C@@H]2CC[C@H]4C[C@H]42)CNC3)cc1
5174-1	Cc1ccc(-c2c3c([nH]c(=O)c2C#N)[C@@H](C(=O)NC2(C#N)CC2)CNC3)cc1
10677-1	Cc1ccc(-c2c3c([nH]c(=O)c2C#N)[C@@H](Cc2ccccc2N)CNC3)cc1
7553-1	Cc1ccc(-c2c3c([nH]c(=O)c2C#N)[C@@H](Oc2cccc(F)c2F)CNC3)cc1
43922-1	Cc1ccc(-c2c3c([nH]c(=O)c2C#N)[C@@H](O[C@@H]2CC[C@H]4OCC[C@H]42)CNC3)cc1
15993-1	Cc1ccc(-c2c3c([nH]c(=O)c2C#N)[C@@H](OCCNS(C)(=O)=O)CNC3)cc1
25436-4	Cc1ccc(-c2c3c([nH]c(=O)c2C#N)[C@@H]([C@H]2CC[C@@](O)(C(F)(F)F)C2)CNC3)cc1
9417-2	Cc1ccc(-c2c3c([nH]c(=O)c2C#N)[C@@H](C2=C[C@H]4CC[C@@H](C2)O4)CNC3)cc1
17915-1	Cc1ccc(-c2c3c([nH]c(=O)c2C#N)[C@@H](NC2CC(F)(F)C2)CNC3)cc1
42838-1	Cc1ccc(-c2c3c([nH]c(=O)c2C#N)[C@@H]([C@H]2CCCC2(F)F)CNC3)cc1
5662-2	Cc1ccc(-c2c3c([nH]c(=O)c2C#N)[C@@H]([C@@H](C)C(C)C)CNC3)cc1
6254-1	Cc1ccc(-c2c3c([nH]c(=O)c2C#N)[C@@H](c2cc(C)[nH]n2)CNC3)cc1
2324-2	Cc1ccc(-c2c3c([nH]c(=O)c2C#N)[C@@H]([C@@H]2CCS(=O)(=O)C2)CNC3)cc1
43444-1	Cc1ccc(-c2c3c([nH]c(=O)c2C#N)[C@@H](Cc2cccc4cn[nH]c24)CNC3)cc1
11942-1	Cc1ccc(-c2c3c([nH]c(=O)c2C#N)[C@@H](C24CCC(CO)(CC2)CC4)CNC3)cc1
6718-1	Cc1ccc(-c2c3c([nH]c(=O)c2C#N)[C@@H](Cc2cccc(O)c2)CNC3)cc1
10982-1	Cc1ccc(-c2c3c([nH]c(=O)c2C#N)[C@@H]([C@@H](C)c2nnco2)CNC3)cc1
10936-1	Cc1ccc(-c2c3c([nH]c(=O)c2C#N)[C@@H]([C@@H](C)[C@H]2CCOC2)CNC3)cc1
5439-1	Cc1ccc(-c2c3c([nH]c(=O)c2C#N)[C@@H]([C@@H](C)CO)CNC3)cc1
1358-1	Cc1ccc(-c2c3c([nH]c(=O)c2C#N)[C@@H](C2(C)CC2)CNC3)cc1
10823-2	Cc1ccc(-c2c3c([nH]c(=O)c2C#N)[C@@H]([C@@H]2CCO2)CNC3)cc1
39714-2	Cc1ccc(-c2c3c([nH]c(=O)c2C#N)[C@@H](O[C@H](C)F)CNC3)cc1
46-1	Cc1ccc(-c2c3c([nH]c(=O)c2C#N)[C@@H](Nc2nc(C)cs2)CNC3)cc1
13248-1	Cc1ccc(-c2c3c([nH]c(=O)c2C#N)[C@@H](CNc2cc[nH]n2)CNC3)cc1
17698-1	CC[C@@H](O)CO[C@H]1CNCc2c1[nH]c(=O)c(C#N)c2-c1ccc(C)cc1
19391-1	COC[C@H]1C[C@@H]([C@H]2CNCc3c2[nH]c(=O)c(C#N)c3-c2ccc(C)cc2)C1
10134-2	Cc1ccc(-c2c3c([nH]c(=O)c2C#N)[C@@H](O[C@@H](C)C(F)(F)F)CNC3)cc1
17967-1	Cc1ccc(-c2c3c([nH]c(=O)c2C#N)[C@@H]([C@@H](O)C#N)CNC3)cc1
35689-5	Cc1ccc(-c2c3c([nH]c(=O)c2C#N)[C@@H]([C@@H]2C[C@@H](O)[C@@H](F)C2)CNC3)cc1
16194-2	Cc1ccc(-c2c3c([nH]c(=O)c2C#N)[C@@H](O[C@@H](C)CF)CNC3)cc1
11-1	Cc1ccc(-c2c3c([nH]c(=O)c2C#N)[C@@H](Nc2cnoc2C)CNC3)cc1
732-2	Cc1ccc(-c2c3c([nH]c(=O)c2C#N)[C@@H]([C@H](C)c2ccccc2)CNC3)cc1
32793-3	Cc1ccc(-c2c3c([nH]c(=O)c2C#N)[C@@H]([C@@H]2COC[C@@]2(C)F)CNC3)cc1
10543-2	Cc1ccc(-c2c3c([nH]c(=O)c2C#N)[C@@H](N2C[C@H]4C[C@@H]2CO4)CNC3)cc1
20757-1	Cc1ccc(-c2c3c([nH]c(=O)c2C#N)[C@@H]([C@@H](C)CS(C)(=O)=O)CNC3)cc1
30599-1	Cc1ccc(-c2c3c([nH]c(=O)c2C#N)[C@@H](Cc2ccc(O)cc2C)CNC3)cc1
39933-4	Cc1ccc(-c2c3c([nH]c(=O)c2C#N)[C@@H](O[C@H]2CCC[C@]2(C)O)CNC3)cc1
25465-5	Cc1ccc(-c2c3c([nH]c(=O)c2C#N)[C@@H]([C@H]2OC[C@@H](O)[C@@H]2O)CNC3)cc1
43052-1	Cc1ccc(-c2c3c([nH]c(=O)c2C#N)[C@@H](c2cocc2C)CNC3)cc1
11026-1	Cc1ccc(-c2c3c([nH]c(=O)c2C#N)[C@@H](Cc2ncccc2C)CNC3)cc1
10778-2	Cc1ccc(-c2c3c([nH]c(=O)c2C#N)[C@@H](C[C@H](F)CO)CNC3)cc1
36588-1	Cc1ccc(-c2c3c([nH]c(=O)c2C#N)[C@@H]([C@@H]2C[C@@H]2CCO)CNC3)cc1
24583-2	COC[C@H](O)CO[C@H]1CNCc2c1[nH]c(=O)c(C#N)c2-c1ccc(C)cc1
10275-9	Cc1ccc(-c2c3c([nH]c(=O)c2C#N)[C@@H]([C@@H]2[C@@H](O)[C@H](O)[C@@H]4C[C@@H]42)CNC3)cc1
16374-1	Cc1ccc(-c2c3c([nH]c(=O)c2C#N)[C@@H](OCC(CO)CO)CNC3)cc1
7472-4	Cc1ccc(-c2c3c([nH]c(=O)c2C#N)[C@@H](O[C@H]2CC[C@H](O)C2)CNC3)cc1
2872-1	Cc1ccc(-c2c3c([nH]c(=O)c2C#N)[C@@H]([C@H]2CCCS(=O)(=O)C2)CNC3)cc1
1116-1	Cc1ccc(-c2c3c([nH]c(=O)c2C#N)[C@@H](CCCO)CNC3)cc1
28919-1	Cc1ccc(-c2c3c([nH]c(=O)c2C#N)[C@@H]([C@H]2CC=CC[C@H]2O)CNC3)cc1
2635-2	Cc1ccc(-c2c3c([nH]c(=O)c2C#N)[C@@H]([C@@H]2C[C@H]2CO)CNC3)cc1
11510-1	Cc1ccc(-c2c3c([nH]c(=O)c2C#N)[C@@H](OCCc2cc[nH]c2)CNC3)cc1
31480-4	Cc1ccc(-c2c3c([nH]c(=O)c2C#N)[C@@H]([C@@H]2CC[C@@H]2O)CNC3)cc1
560-2	Cc1ccc(-c2c3c([nH]c(=O)c2C#N)[C@@H](C(=O)NC2CC2)CNC3)cc1
22903-1	Cc1ccc(-c2c3c([nH]c(=O)c2C#N)[C@@H](C2=CCC(F)(F)CC2)CNC3)cc1
7472-3	Cc1ccc(-c2c3c([nH]c(=O)c2C#N)[C@@H](O[C@@H]2CC[C@H](O)C2)CNC3)cc1
7596-2	Cc1ccc(-c2c3c([nH]c(=O)c2C#N)[C@@H](C[C@H](C)CO)CNC3)cc1
8058-1	Cc1ccc(-c2c3c([nH]c(=O)c2C#N)[C@@H]([C@@H]2CNC(=O)N2C)CNC3)cc1
22639-1	COc1ccccc1[C@H](C)[C@H]1CNCc2c1[nH]c(=O)c(C#N)c2-c1ccc(C)cc1
10720-1	Cc1ccc(-c2c3c([nH]c(=O)c2C#N)[C@@H](C(=O)N[C@H](C)C(F)(F)F)CNC3)cc1
14521-1	Cc1ccc(-c2c3c([nH]c(=O)c2C#N)[C@@H](NC(=O)N2CCCC2)CNC3)cc1
2333-1	Cc1ccc(-c2c3c([nH]c(=O)c2C#N)[C@@H](OC(C)(C)C)CNC3)cc1
2327-2	Cc1ccc(-c2c3c([nH]c(=O)c2C#N)[C@@H]([C@@H]2CCCOC2)CNC3)cc1
11585-1	Cc1ccc(-c2c3c([nH]c(=O)c2C#N)[C@@H](c2cc(C)c[nH]2)CNC3)cc1
178-1	Cc1ccc(-c2c3c([nH]c(=O)c2C#N)[C@@H](C(N)=O)CNC3)cc1
1369-1	Cc1ccc(-c2c3c([nH]c(=O)c2C#N)[C@@H](c2cc[nH]c2)CNC3)cc1
24630-2	Cc1ccc(-c2c3c([nH]c(=O)c2C#N)[C@@H](OC[C@@H]2COCCO2)CNC3)cc1
5230-1	CCn1cnc([C@H]2CNCc3c2[nH]c(=O)c(C#N)c3-c2ccc(C)cc2)c1
1490-2	Cc1ccc(-c2c3c([nH]c(=O)c2C#N)[C@@H](C[C@H](C)O)CNC3)cc1
17446-1	Cc1ccc(-c2c3c([nH]c(=O)c2C#N)[C@@H](Cc2ccccc2CO)CNC3)cc1
2406-1	CC(=O)N1CC([C@H]2CNCc3c2[nH]c(=O)c(C#N)c3-c2ccc(C)cc2)C1
7591-2	Cc1ccc(-c2c3c([nH]c(=O)c2C#N)[C@@H](O[C@H]2COC[C@H]2O)CNC3)cc1
35689-2	Cc1ccc(-c2c3c([nH]c(=O)c2C#N)[C@@H]([C@H]2C[C@@H](O)[C@H](F)C2)CNC3)cc1
1360-1	Cc1ccc(-c2c3c([nH]c(=O)c2C#N)[C@@H](C(C)(C)F)CNC3)cc1
44498-1	Cc1ccc(-c2c3c([nH]c(=O)c2C#N)[C@@H](Cn2cc(C)nn2)CNC3)cc1
43411-2	Cc1ccc(-c2c3c([nH]c(=O)c2C#N)[C@@H]([C@@H]2C[C@H]4CC[C@@H]2O4)CNC3)cc1
117-1	Cc1ccc(-c2c3c([nH]c(=O)c2C#N)[C@@H](CCO)CNC3)cc1
20625-1	Cc1ccc(-c2c3c([nH]c(=O)c2C#N)[C@@H](NC(=O)[C@H]2CC2(F)F)CNC3)cc1
27063-1	Cc1ccc(-c2c3c([nH]c(=O)c2C#N)[C@@H](NS(=O)(=O)CC2CC2)CNC3)cc1
12888-1	CC[C@@H](C)[C@H](C)C[C@H]1CNCc2c1[nH]c(=O)c(C#N)c2-c1ccc(C)cc1
3822-1	Cc1ccc(-c2c3c([nH]c(=O)c2C#N)[C@@H](NC(=O)C(C)(C)C)CNC3)cc1
7574-1	Cc1ccc(-c2c3c([nH]c(=O)c2C#N)[C@@H](OC(C)(C)CO)CNC3)cc1
44721-1	Cc1ccc(-c2c3c([nH]c(=O)c2C#N)[C@@H]([C@@H](CC#N)C(F)(F)F)CNC3)cc1
5041-1	CCCC(C)(C)[C@H]1CNCc2c1[nH]c(=O)c(C#N)c2-c1ccc(C)cc1
10275-2	Cc1ccc(-c2c3c([nH]c(=O)c2C#N)[C@@H]([C@H]2[C@@H](O)[C@H](O)[C@H]4C[C@H]42)CNC3)cc1
10511-1	CC(=O)NC(C)(C)[C@H]1CNCc2c1[nH]c(=O)c(C#N)c2-c1ccc(C)cc1
750-1	CCN1C[C@@H]([C@H]2CNCc3c2[nH]c(=O)c(C#N)c3-c2ccc(C)cc2)CC1=O
32386-1	Cc1ccc(-c2c3c([nH]c(=O)c2C#N)[C@@H](c2csnc2C)CNC3)cc1
10985-4	Cc1ccc(-c2c3c([nH]c(=O)c2C#N)[C@@H]([C@H]2COC[C@H]2O)CNC3)cc1
9445-1	Cc1ccc(-c2c3c([nH]c(=O)c2C#N)[C@@H](Oc2c(C)n[nH]c2C)CNC3)cc1
22676-4	Cc1ccc(-c2c3c([nH]c(=O)c2C#N)[C@@H]([C@@H]2CC(=O)N[C@H]2C)CNC3)cc1
14787-1	Cc1ccc(-c2c3c([nH]c(=O)c2C#N)[C@@H](Cc2c(C)nn(C)c2C)CNC3)cc1
2463-1	Cc1ccc(-c2c3c([nH]c(=O)c2C#N)[C@@H](Cn2ncnc2C)CNC3)cc1
17196-1	CNC(=O)NC[C@H]1CNCc2c1[nH]c(=O)c(C#N)c2-c1ccc(C)cc1
39580-1	COc1csc([C@H]2CNCc3c2[nH]c(=O)c(C#N)c3-c2ccc(C)cc2)c1
16395-1	Cc1ccc(-c2c3c([nH]c(=O)c2C#N)[C@@H](OC2(C)CCC2)CNC3)cc1
15916-1	Cc1ccc(-c2c3c([nH]c(=O)c2C#N)[C@@H](OCCNC(=O)C(F)F)CNC3)cc1
1536-1	Cc1ccc(-c2c3c([nH]c(=O)c2C#N)[C@@H](NC(=O)C2CC2)CNC3)cc1
21970-1	CCNS(=O)(=O)N[C@H]1CNCc2c1[nH]c(=O)c(C#N)c2-c1ccc(C)cc1
15887-2	CC(=O)NC[C@H](C)O[C@H]1CNCc2c1[nH]c(=O)c(C#N)c2-c1ccc(C)cc1
7305-1	Cc1ccc(-c2c3c([nH]c(=O)c2C#N)[C@@H](NC(=O)CC(C)C)CNC3)cc1
1226-2	Cc1ccc(-c2c3c([nH]c(=O)c2C#N)[C@@H]([C@@H]2CCOC2)CNC3)cc1
20827-1	Cc1ccc(-c2c3c([nH]c(=O)c2C#N)[C@@H](CCNC(=O)C(F)F)CNC3)cc1
39735-1	Cc1ccc(-c2c3c([nH]c(=O)c2C#N)[C@@H](Nc2cc(C)ns2)CNC3)cc1
2683-1	CC(=O)N1CCC[C@@H]1C[C@H]1CNCc2c1[nH]c(=O)c(C#N)c2-c1ccc(C)cc1
3305-1	Cc1ccc(-c2c3c([nH]c(=O)c2C#N)[C@@H]([C@@H]2CNC(=O)C2)CNC3)cc1
8538-1	Cc1ccc(-c2c3c([nH]c(=O)c2C#N)[C@@H](c2ccc(N)s2)CNC3)cc1
16428-1	Cc1ccc(-c2c3c([nH]c(=O)c2C#N)[C@@H](O[C@H](C)C2CC2)CNC3)cc1
18906-2	CC[C@@H](CCO)[C@H]1CNCc2c1[nH]c(=O)c(C#N)c2-c1ccc(C)cc1
16787-1	Cc1ccc(-c2c3c([nH]c(=O)c2C#N)[C@@H](OC[C@H]2CNC(=O)N2C)CNC3)cc1
25435-1	Cc1ccc(-c2c3c([nH]c(=O)c2C#N)[C@@H]([C@@H]2CC[C@@](C)(O)C2)CNC3)cc1
6982-1	Cc1ccc(-c2c3c([nH]c(=O)c2C#N)[C@@H](C(=O)NC2(CO)CC2)CNC3)cc1
35689-4	Cc1ccc(-c2c3c([nH]c(=O)c2C#N)[C@@H]([C@@H]2C[C@@H](F)[C@@H](O)C2)CNC3)cc1
13449-2	Cc1ccc(-c2c3c([nH]c(=O)c2C#N)[C@@H]([C@H](C)c2cccc(F)c2)CNC3)cc1
7409-1	Cc1ccc(-c2c3c([nH]c(=O)c2C#N)[C@@H](Oc2c(F)cccc2F)CNC3)cc1
10275-16	Cc1ccc(-c2c3c([nH]c(=O)c2C#N)[C@@H]([C@H]2[C@H](O)[C@@H](O)[C@@H]4C[C@@H]42)CNC3)cc1
27272-2	Cc1ccc(-c2c3c([nH]c(=O)c2C#N)[C@@H]([C@H](C)c2cccs2)CNC3)cc1
10092-6	Cc1ccc(-c2c3c([nH]c(=O)c2C#N)[C@@H]([C@@H]2C[C@@H](O)[C@H](C)O2)CNC3)cc1
6751-1	Cc1ccc(-c2c3c([nH]c(=O)c2C#N)[C@@H](c2cnoc2C)CNC3)cc1
5643-1	Cc1ccc(-c2c3c([nH]c(=O)c2C#N)[C@@H](c2cc(C)oc2C)CNC3)cc1
22341-15	Cc1ccc(-c2c3c([nH]c(=O)c2C#N)[C@@H]([C@H]2O[C@@H](C)[C@@H](O)[C@@H]2O)CNC3)cc1
2445-4	Cc1ccc(-c2c3c([nH]c(=O)c2C#N)[C@@H]([C@H]2CCC[C@H](O)C2)CNC3)cc1
7060-2	CNC(=O)[C@H]1C[C@@H]1[C@H]1CNCc2c1[nH]c(=O)c(C#N)c2-c1ccc(C)cc1
24460-2	Cc1ccc(-c2c3c([nH]c(=O)c2C#N)[C@@H](NC(=O)[C@H]2CCCC[C@H]2C)CNC3)cc1
3955-1	CCCC(=O)N[C@H]1CNCc2c1[nH]c(=O)c(C#N)c2-c1ccc(C)cc1
37962-2	Cc1ccc(-c2c3c([nH]c(=O)c2C#N)[C@@H]([C@@H]2C[C@@H](C)[C@@H](O)[C@@H]2O)CNC3)cc1
21626-1	Cc1ccc(-c2c3c([nH]c(=O)c2C#N)[C@@H](NC(=O)C(F)(F)CO)CNC3)cc1
14791-1	Cc1ccc(-c2c3c([nH]c(=O)c2C#N)[C@@H](c2cn(C)nc2N)CNC3)cc1
7506-4	Cc1ccc(-c2c3c([nH]c(=O)c2C#N)[C@@H](NC(=O)[C@@H]2C[C@@H]2F)CNC3)cc1
35688-4	Cc1ccc(-c2c3c([nH]c(=O)c2C#N)[C@@H]([C@@H]2CCOC[C@H]2F)CNC3)cc1
3956-1	Cc1ccc(-c2c3c([nH]c(=O)c2C#N)[C@@H](c2c(C)noc2C)CNC3)cc1
7501-1	Cc1ccc(-c2c3c([nH]c(=O)c2C#N)[C@@H](OCCCO)CNC3)cc1
13563-1	Cc1ccc(-c2c3c([nH]c(=O)c2C#N)[C@@H](Nc2cc[nH]n2)CNC3)cc1
20060-3	Cc1ccc(-c2c3c([nH]c(=O)c2C#N)[C@@H]([C@@H]2[C@H](C)C2(F)F)CNC3)cc1
1854-1	CNC(=O)CCC[C@H]1CNCc2c1[nH]c(=O)c(C#N)c2-c1ccc(C)cc1
9792-2	Cc1ccc(-c2c3c([nH]c(=O)c2C#N)[C@@H]([C@@H]2C[C@H]2C(N)=O)CNC3)cc1
40505-1	Cc1ccc(-c2c3c([nH]c(=O)c2C#N)[C@@H](OC2CC(F)(F)C2)CNC3)cc1
19478-1	Cc1ccc(-c2c3c([nH]c(=O)c2C#N)[C@@H](Nc2ccccc2S(C)(=O)=O)CNC3)cc1
31005-1	Cc1ccc(-c2c3c([nH]c(=O)c2C#N)[C@@H]([C@@H]2CC[C@@H](C)[C@H]2C)CNC3)cc1
19160-1	CC[C@@H](C(N)=O)[C@H]1CNCc2c1[nH]c(=O)c(C#N)c2-c1ccc(C)cc1
40873-1	Cc1ccc(-c2c3c([nH]c(=O)c2C#N)[C@@H](CCOCC2CC2)CNC3)cc1
21538-1	Cc1ccc(-c2c3c([nH]c(=O)c2C#N)[C@@H](NC(=O)Nc2ccc(CO)cc2)CNC3)cc1
5606-1	Cc1ccc(-c2c3c([nH]c(=O)c2C#N)[C@@H](Nc2ncn[nH]2)CNC3)cc1
11406-1	Cc1ccc(-c2c3c([nH]c(=O)c2C#N)[C@@H](Cn2cnccc2=O)CNC3)cc1
1538-1	Cc1ccc(-c2c3c([nH]c(=O)c2C#N)[C@@H](NC(=O)c2ccco2)CNC3)cc1
31131-1	Cc1ccc(-c2c3c([nH]c(=O)c2C#N)[C@@H](C2(C(C)(C)O)CC2)CNC3)cc1
5976-1	Cc1ccc(-c2c3c([nH]c(=O)c2C#N)[C@@H](c2cccn2C)CNC3)cc1
16250-1	Cc1ccc(-c2c3c([nH]c(=O)c2C#N)[C@@H]([C@H]2C[C@H]2F)CNC3)cc1
5663-2	Cc1ccc(-c2c3c([nH]c(=O)c2C#N)[C@@H]([C@H]2C[C@H](O)C[C@H](O)C2)CNC3)cc1
31480-2	Cc1ccc(-c2c3c([nH]c(=O)c2C#N)[C@@H]([C@@H]2CC[C@H]2O)CNC3)cc1
33023-1	Cc1ccc(-c2c3c([nH]c(=O)c2C#N)[C@@H](Oc2c(F)cc(F)cc2F)CNC3)cc1
12899-1	Cc1ccc(-c2c3c([nH]c(=O)c2C#N)[C@@H](Cc2n[nH]c(=O)[nH]2)CNC3)cc1
11600-1	Cc1ccc(-c2c3c([nH]c(=O)c2C#N)[C@@H](c2[nH]ccc2C)CNC3)cc1
8934-1	Cc1ccc(-c2c3c([nH]c(=O)c2C#N)[C@@H](CC2(CO)COC2)CNC3)cc1
16161-2	Cc1ccc(-c2c3c([nH]c(=O)c2C#N)[C@@H](O[C@H]2CC[C@@H](C)C2)CNC3)cc1
39933-3	Cc1ccc(-c2c3c([nH]c(=O)c2C#N)[C@@H](O[C@@H]2CCC[C@]2(C)O)CNC3)cc1
42839-1	Cc1ccc(-c2c3c([nH]c(=O)c2C#N)[C@@H](CC(O)(F)F)CNC3)cc1
34970-1	Cc1ccc(-c2c3c([nH]c(=O)c2C#N)[C@@H]([C@]2(C)CC[C@H](O)CC2)CNC3)cc1
41340-3	Cc1ccc(-c2c3c([nH]c(=O)c2C#N)[C@@H]([C@H]2C[C@H](O)CO2)CNC3)cc1
14929-1	Cc1ccc(-c2c3c([nH]c(=O)c2C#N)[C@@H](c2n[nH]c(=O)[nH]2)CNC3)cc1
21630-2	Cc1ccc(-c2c3c([nH]c(=O)c2C#N)[C@@H](NC(=O)[C@H](C)O)CNC3)cc1
29314-4	Cc1ccc(-c2c3c([nH]c(=O)c2C#N)[C@@H](C2=C[C@@H](O)C[C@@H](C)C2)CNC3)cc1
16189-2	Cc1ccc(-c2c3c([nH]c(=O)c2C#N)[C@@H](O[C@@H](C)C(C)(C)O)CNC3)cc1
82-1	Cc1ccc(-c2c3c([nH]c(=O)c2C#N)[C@@H](CC(N)=O)CNC3)cc1
9274-2	Cc1ccc(-c2c3c([nH]c(=O)c2C#N)[C@@H]([C@@H](C)CCC(N)=O)CNC3)cc1
719-1	Cc1ccc(-c2c3c([nH]c(=O)c2C#N)[C@@H](C2(O)CC2)CNC3)cc1
10275-12	Cc1ccc(-c2c3c([nH]c(=O)c2C#N)[C@@H]([C@H]2[C@H](O)[C@H](O)[C@@H]4C[C@@H]42)CNC3)cc1
24672-1	Cc1ccc(-c2c3c([nH]c(=O)c2C#N)[C@@H](c2cc(N)cc(F)c2)CNC3)cc1
39043-2	Cc1ccc(-c2c3c([nH]c(=O)c2C#N)[C@@H]([C@@H]2CCN(C)CC2(F)F)CNC3)cc1
31005-3	Cc1ccc(-c2c3c([nH]c(=O)c2C#N)[C@@H]([C@@H]2CC[C@H](C)[C@H]2C)CNC3)cc1
1140-2	COC[C@@H](C)[C@H]1CNCc2c1[nH]c(=O)c(C#N)c2-c1ccc(C)cc1
3450-4	Cc1ccc(-c2c3c([nH]c(=O)c2C#N)[C@@H](N[C@H]2C[C@@H]2O)CNC3)cc1
695-1	Cc1ccc(-c2c3c([nH]c(=O)c2C#N)[C@@H](Cc2c(C)noc2C)CNC3)cc1
5697-1	COCCCO[C@H]1CNCc2c1[nH]c(=O)c(C#N)c2-c1ccc(C)cc1
7513-1	Cc1ccc(-c2c3c([nH]c(=O)c2C#N)[C@@H](Nc2ncccn2)CNC3)cc1
20660-2	Cc1ccc(-c2c3c([nH]c(=O)c2C#N)[C@@H](NC(=O)[C@@H](C)CC(F)(F)F)CNC3)cc1
575-2	Cc1ccc(-c2c3c([nH]c(=O)c2C#N)[C@@H](C(=O)NCC2CC2)CNC3)cc1
12987-1	Cc1ccc(-c2c3c([nH]c(=O)c2C#N)[C@@H]([C@H]2C[C@@H](O)C2)CNC3)cc1
9194-1	Cc1ccc(-c2c3c([nH]c(=O)c2C#N)[C@@H](CC(=O)NCC(C)C)CNC3)cc1
18895-2	Cc1ccc(-c2c3c([nH]c(=O)c2C#N)[C@@H](NC(=O)[C@](C)(O)C(F)(F)F)CNC3)cc1
2787-1	CNC(=O)N1CCC[C@@H]1[C@H]1CNCc2c1[nH]c(=O)c(C#N)c2-c1ccc(C)cc1
35006-1	Cc1ccc(-c2c3c([nH]c(=O)c2C#N)[C@@H]([C@]24CC[C@](O)(CC2)C4)CNC3)cc1
35219-4	Cc1ccc(-c2c3c([nH]c(=O)c2C#N)[C@@H](O[C@@H]2CS(=O)(=O)C[C@H]2C)CNC3)cc1
27013-1	Cc1ccc(-c2c3c([nH]c(=O)c2C#N)[C@@H](C2=CC[C@H](O)CC2)CNC3)cc1
20763-2	Cc1ccc(-c2c3c([nH]c(=O)c2C#N)[C@@H](N2CC[C@@H]4[C@H]2[C@@H]4C(F)(F)F)CNC3)cc1
40067-2	Cc1ccc(-c2c3c([nH]c(=O)c2C#N)[C@@H]([C@@H]2OCC2(C)C)CNC3)cc1
7195-1	Cc1ccc(-c2c3c([nH]c(=O)c2C#N)[C@@H](OC2CC2)CNC3)cc1
40477-2	CC[C@@H](C(C)C)[C@H]1CNCc2c1[nH]c(=O)c(C#N)c2-c1ccc(C)cc1
11210-1	Cc1ccc(-c2c3c([nH]c(=O)c2C#N)[C@@H](NC(=O)NC(C)C)CNC3)cc1
17782-2	Cc1ccc(-c2c3c([nH]c(=O)c2C#N)[C@@H](O[C@H]2CCCOC2)CNC3)cc1
39859-1	Cc1ccc(-c2c3c([nH]c(=O)c2C#N)[C@@H](N(C)C(F)(F)F)CNC3)cc1
43051-1	Cc1ccc(-c2c3c([nH]c(=O)c2C#N)[C@@H](OCC[C@@H](O)C(F)(F)F)CNC3)cc1
14755-1	Cc1ccc(-c2c3c([nH]c(=O)c2C#N)[C@@H](Nc2ccon2)CNC3)cc1
19265-2	Cc1ccc(-c2c3c([nH]c(=O)c2C#N)[C@@H](N(C)C[C@@H]2CCCO2)CNC3)cc1
26874-1	Cc1ccc(-c2c3c([nH]c(=O)c2C#N)[C@@H](CNC(=O)C2(C(F)(F)F)CC2)CNC3)cc1
6756-1	Cc1ccc(-c2c3c([nH]c(=O)c2C#N)[C@@H](c2ccoc2C)CNC3)cc1
6812-1	Cc1ccc(-c2c3c([nH]c(=O)c2C#N)[C@@H](C(C)(C)S(C)(=O)=O)CNC3)cc1
3135-1	CNC(=O)CC[C@H]1CNCc2c1[nH]c(=O)c(C#N)c2-c1ccc(C)cc1
18148-1	CC[C@@H](O)CC[C@H]1CNCc2c1[nH]c(=O)c(C#N)c2-c1ccc(C)cc1
12491-1	Cc1ccc(-c2c3c([nH]c(=O)c2C#N)[C@@H](C(C)(C)CF)CNC3)cc1
12647-1	Cc1ccc(-c2c3c([nH]c(=O)c2C#N)[C@@H](Cc2ocnc2C)CNC3)cc1
19198-1	Cc1ccc(-c2c3c([nH]c(=O)c2C#N)[C@@H](NS(=O)(=O)N2CC(F)C2)CNC3)cc1
798-4	Cc1ccc(-c2c3c([nH]c(=O)c2C#N)[C@@H]([C@H](C)O)CNC3)cc1
32878-3	CCS(=O)(=O)[C@H](C)[C@H]1CNCc2c1[nH]c(=O)c(C#N)c2-c1ccc(C)cc1
41138-3	Cc1ccc(-c2c3c([nH]c(=O)c2C#N)[C@@H](C[C@H]2CCCC[C@@H]2O)CNC3)cc1
7800-1	Cc1ccc(-c2c3c([nH]c(=O)c2C#N)[C@@H](c2cn(C)nn2)CNC3)cc1
29087-2	Cc1ccc(-c2c3c([nH]c(=O)c2C#N)[C@@H]([C@H](C)c2ccc(C)s2)CNC3)cc1
22341-11	Cc1ccc(-c2c3c([nH]c(=O)c2C#N)[C@@H]([C@H]2O[C@@H](C)[C@H](O)[C@@H]2O)CNC3)cc1
24555-1	Cc1ccc(-c2c3c([nH]c(=O)c2C#N)[C@@H](O[C@@H]2CCOC[C@H]2O)CNC3)cc1
7503-1	CCn1cc(N[C@H]2CNCc3c2[nH]c(=O)c(C#N)c3-c2ccc(C)cc2)cn1
13581-4	Cc1ccc(-c2c3c([nH]c(=O)c2C#N)[C@@H](O[C@@H](C)[C@H](C)O)CNC3)cc1
18928-1	Cc1ccc(-c2c3c([nH]c(=O)c2C#N)[C@@H](NC(=O)NC2CCC2)CNC3)cc1
10997-1	Cc1ccc(-c2c3c([nH]c(=O)c2C#N)[C@@H](Cc2nc(N)cs2)CNC3)cc1
13581-1	Cc1ccc(-c2c3c([nH]c(=O)c2C#N)[C@@H](O[C@H](C)[C@@H](C)O)CNC3)cc1
8027-1	Cc1ccc(-c2c3c([nH]c(=O)c2C#N)[C@@H](c2cnoc2N)CNC3)cc1
20315-1	Cc1ccc(-c2c3c([nH]c(=O)c2C#N)[C@@H](Cc2cnc(C)cc2C)CNC3)cc1
15336-1	Cc1ccc(-c2c3c([nH]c(=O)c2C#N)[C@@H](C[C@H]2NC(=O)NC2=O)CNC3)cc1
18906-1	CC[C@H](CCO)[C@H]1CNCc2c1[nH]c(=O)c(C#N)c2-c1ccc(C)cc1
7472-1	Cc1ccc(-c2c3c([nH]c(=O)c2C#N)[C@@H](O[C@@H]2CC[C@@H](O)C2)CNC3)cc1
27107-2	Cc1ccc(-c2c3c([nH]c(=O)c2C#N)[C@@H](NC(=O)[C@H](C)C(F)(F)F)CNC3)cc1
7506-1	Cc1ccc(-c2c3c([nH]c(=O)c2C#N)[C@@H](NC(=O)[C@H]2C[C@H]2F)CNC3)cc1
4152-1	Cc1ccc(-c2c3c([nH]c(=O)c2C#N)[C@@H](c2cccc(N)c2)CNC3)cc1
5335-2	CC[C@H](CO)[C@H]1CNCc2c1[nH]c(=O)c(C#N)c2-c1ccc(C)cc1
3234-1	Cc1ccc(-c2c3c([nH]c(=O)c2C#N)[C@@H](OCC2(C)COC2)CNC3)cc1
44127-2	Cc1ccc(-c2c3c([nH]c(=O)c2C#N)[C@@H]([C@@H]2[C@H](F)CC[C@H]2C#N)CNC3)cc1
29306-7	Cc1ccc(-c2c3c([nH]c(=O)c2C#N)[C@@H]([C@H]2C[C@@H](O)[C@@H](O)[C@@H](C)C2)CNC3)cc1
1887-2	Cc1ccc(-c2c3c([nH]c(=O)c2C#N)[C@@H]([C@@H]2CC(=O)NC2=O)CNC3)cc1
11016-2	Cc1ccc(-c2c3c([nH]c(=O)c2C#N)[C@@H]([C@H](C)c2cc(C)ccn2)CNC3)cc1
2387-1	Cc1ccc(-c2c3c([nH]c(=O)c2C#N)[C@@H](c2conc2C)CNC3)cc1
17826-1	CNS(=O)(=O)N[C@H]1CNCc2c1[nH]c(=O)c(C#N)c2-c1ccc(C)cc1
7047-1	Cc1ccc(-c2c3c([nH]c(=O)c2C#N)[C@@H]([C@@]2(C)CC2(F)F)CNC3)cc1
22920-1	Cc1ccc(-c2c3c([nH]c(=O)c2C#N)[C@@H](O[C@@H]2C[C@@H]4CCO[C@@H]4C2)CNC3)cc1
35400-1	Cc1ccc(-c2c3c([nH]c(=O)c2C#N)[C@@H](C[C@H]2CCCC[C@H]2CO)CNC3)cc1
40-1	Cc1ccc(-c2c3c([nH]c(=O)c2C#N)[C@@H](OC(C)C)CNC3)cc1
21980-2	Cc1ccc(-c2c3c([nH]c(=O)c2C#N)[C@@H](O[C@@H](C)C(N)=O)CNC3)cc1
8826-1	Cc1ccc(-c2c3c([nH]c(=O)c2C#N)[C@@H](Cc2cnn[nH]2)CNC3)cc1
1295-4	CC[C@H](C)NC(=O)[C@H]1CNCc2c1[nH]c(=O)c(C#N)c2-c1ccc(C)cc1
15270-2	Cc1ccc(-c2c3c([nH]c(=O)c2C#N)[C@@H]([C@@H](CO)C(C)C)CNC3)cc1
1295-3	CC[C@@H](C)NC(=O)[C@H]1CNCc2c1[nH]c(=O)c(C#N)c2-c1ccc(C)cc1
11114-1	Cc1ccc(-c2c3c([nH]c(=O)c2C#N)[C@@H](CN(C)C(N)=O)CNC3)cc1
10106-3	Cc1ccc(-c2c3c([nH]c(=O)c2C#N)[C@@H]([C@H]2CC[C@H](O)[C@@H]2O)CNC3)cc1
35211-4	Cc1ccc(-c2c3c([nH]c(=O)c2C#N)[C@@H](O[C@H]2CCO[C@H]2C)CNC3)cc1
106-1	CO[C@H]1CNCc2c1[nH]c(=O)c(C#N)c2-c1ccc(C)cc1
604-1	Cc1ccc(-c2c3c([nH]c(=O)c2C#N)[C@@H](C(=O)NCC(F)(F)F)CNC3)cc1
15105-1	Cc1ccc(-c2c3c([nH]c(=O)c2C#N)[C@@H](N[C@H](C)C#N)CNC3)cc1
34822-1	Cc1ccc(-c2c3c([nH]c(=O)c2C#N)[C@@H](C(=O)NCc2cnco2)CNC3)cc1
40386-1	CC[C@@H](O)C(=O)N[C@H]1CNCc2c1[nH]c(=O)c(C#N)c2-c1ccc(C)cc1
40067-1	Cc1ccc(-c2c3c([nH]c(=O)c2C#N)[C@@H]([C@H]2OCC2(C)C)CNC3)cc1
10316-1	CCC(C)(C)O[C@H]1CNCc2c1[nH]c(=O)c(C#N)c2-c1ccc(C)cc1
23754-2	Cc1ccc(-c2c3c([nH]c(=O)c2C#N)[C@@H](C[C@H]2CNC(=O)N2)CNC3)cc1
1912-1	Cc1ccc(-c2c3c([nH]c(=O)c2C#N)[C@@H](CNS(N)(=O)=O)CNC3)cc1
27107-1	Cc1ccc(-c2c3c([nH]c(=O)c2C#N)[C@@H](NC(=O)[C@@H](C)C(F)(F)F)CNC3)cc1
21653-1	Cc1ccc(-c2c3c([nH]c(=O)c2C#N)[C@@H](NC(=O)C2(C#N)CC2)CNC3)cc1
6981-2	Cc1ccc(-c2c3c([nH]c(=O)c2C#N)[C@@H](C(=O)N[C@@H](C)C#N)CNC3)cc1
2259-2	Cc1ccc(-c2c3c([nH]c(=O)c2C#N)[C@@H]([C@H]2CCNC(=O)C2)CNC3)cc1
4383-1	CNC(=O)N[C@H]1CNCc2c1[nH]c(=O)c(C#N)c2-c1ccc(C)cc1
3841-1	Cc1ccc(-c2c3c([nH]c(=O)c2C#N)[C@@H](N[C@@H]2CCNC2=O)CNC3)cc1
16378-1	Cc1ccc(-c2c3c([nH]c(=O)c2C#N)[C@@H](NC(=O)[C@@H]2CCOC2)CNC3)cc1
35201-1	Cc1ccc(-c2c3c([nH]c(=O)c2C#N)[C@@H]([C@@H]2CNC(=O)N2)CNC3)cc1
15050-1	Cc1ccc(-c2c3c([nH]c(=O)c2C#N)[C@@H](Nc2cnn(C)c2)CNC3)cc1
4531-1	CC[C@@H](C)CC(=O)N[C@H]1CNCc2c1[nH]c(=O)c(C#N)c2-c1ccc(C)cc1
9792-3	Cc1ccc(-c2c3c([nH]c(=O)c2C#N)[C@@H]([C@H]2C[C@@H]2C(N)=O)CNC3)cc1
29060-2	Cc1ccc(-c2c3c([nH]c(=O)c2C#N)[C@@H]([C@H]2CCC[C@@H](CO)C2)CNC3)cc1
2537-1	Cc1ccc(-c2c3c([nH]c(=O)c2C#N)[C@@H](CNS(C)(=O)=O)CNC3)cc1
9274-1	Cc1ccc(-c2c3c([nH]c(=O)c2C#N)[C@@H]([C@H](C)CCC(N)=O)CNC3)cc1
10855-1	CCC(=O)N(C)[C@H]1CNCc2c1[nH]c(=O)c(C#N)c2-c1ccc(C)cc1
5663-4	Cc1ccc(-c2c3c([nH]c(=O)c2C#N)[C@@H](C2C[C@H](O)C[C@@H](O)C2)CNC3)cc1
42365-1	Cc1ccc(-c2c3c([nH]c(=O)c2C#N)[C@@H](c2c[nH]nc2F)CNC3)cc1
4372-1	CCC(=O)N[C@H]1CNCc2c1[nH]c(=O)c(C#N)c2-c1ccc(C)cc1
39709-1	Cc1ccc(-c2c3c([nH]c(=O)c2C#N)[C@@H](OC(C)(F)F)CNC3)cc1
27096-1	Cc1ccc(-c2c3c([nH]c(=O)c2C#N)[C@@H](NC(=O)c2cnco2)CNC3)cc1
10092-8	Cc1ccc(-c2c3c([nH]c(=O)c2C#N)[C@@H]([C@@H]2C[C@H](O)[C@H](C)O2)CNC3)cc1
7769-2	Cc1ccc(-c2c3c([nH]c(=O)c2C#N)[C@@H](O[C@H]2CCOC2)CNC3)cc1
4038-1	Cc1ccc(-c2c3c([nH]c(=O)c2C#N)[C@@H]([C@H]2NC(=O)N[C@@H]2C)CNC3)cc1
19163-3	CC[C@@H](C)[C@H](C(N)=O)[C@H]1CNCc2c1[nH]c(=O)c(C#N)c2-c1ccc(C)cc1
25460-1	Cc1ccc(-c2c3c([nH]c(=O)c2C#N)[C@@H]([C@H]2OC(C)(C)[C@H](O)[C@H]2O)CNC3)cc1
33839-1	CCn1cc([C@H]2CNCc3c2[nH]c(=O)c(C#N)c3-c2ccc(C)cc2)c(C)n1
39314-1	Cc1ccc(-c2c3c([nH]c(=O)c2C#N)[C@@H](CCCS(=O)(=O)N(C)C)CNC3)cc1
18506-3	Cc1ccc(-c2c3c([nH]c(=O)c2C#N)[C@@H]([C@H]2CCC[C@@H]2O)CNC3)cc1
27091-1	Cc1ccc(-c2c3c([nH]c(=O)c2C#N)[C@@H](NC(=O)CF)CNC3)cc1
7622-2	Cc1ccc(-c2c3c([nH]c(=O)c2C#N)[C@@H](O[C@@H](C)CO)CNC3)cc1
25468-5	Cc1ccc(-c2c3c([nH]c(=O)c2C#N)[C@@H]([C@H]2OC4(CC4)[C@H](O)[C@@H]2O)CNC3)cc1
1878-2	COCCNC(=O)[C@H]1CNCc2c1[nH]c(=O)c(C#N)c2-c1ccc(C)cc1
40137-1	Cc1ccc(-c2c3c([nH]c(=O)c2C#N)[C@@H](c2c[nH][nH]c2=O)CNC3)cc1
33169-1	Cc1ccc(-c2c3c([nH]c(=O)c2C#N)[C@@H](CN2C(=O)C[C@@H](C)C2=O)CNC3)cc1
4962-1	Cc1ccc(-c2c3c([nH]c(=O)c2C#N)[C@@H]([C@@H]2CC[C@@H](CO)C2)CNC3)cc1
16530-1	Cc1ccc(-c2c3c([nH]c(=O)c2C#N)[C@@H](N(C)c2ccc(F)c(F)c2F)CNC3)cc1
7568-1	Cc1ccc(-c2c3c([nH]c(=O)c2C#N)[C@@H](Nc2cncnc2)CNC3)cc1
10703-1	Cc1ccc(-c2c3c([nH]c(=O)c2C#N)[C@@H](N(C)CC(F)(F)F)CNC3)cc1
9289-1	CC(=O)NCCO[C@H]1CNCc2c1[nH]c(=O)c(C#N)c2-c1ccc(C)cc1
10595-1	CC[C@H](C1CC1)[C@H]1CNCc2c1[nH]c(=O)c(C#N)c2-c1ccc(C)cc1
29306-5	Cc1ccc(-c2c3c([nH]c(=O)c2C#N)[C@@H]([C@@H]2C[C@@H](C)[C@H](O)[C@H](O)C2)CNC3)cc1
14816-1	Cc1ccc(-c2c3c([nH]c(=O)c2C#N)[C@@H](N(C)c2ncco2)CNC3)cc1
16849-1	Cc1ccc(-c2c3c([nH]c(=O)c2C#N)[C@@H]([C@@H](O)c2ncco2)CNC3)cc1
6850-1	Cc1ccc(-c2c3c([nH]c(=O)c2C#N)[C@@H](CCCS(C)(=O)=O)CNC3)cc1
31180-1	Cc1ccc(-c2c3c([nH]c(=O)c2C#N)[C@@H]([C@@H](O)c2ccnn2C)CNC3)cc1
21628-1	Cc1ccc(-c2c3c([nH]c(=O)c2C#N)[C@@H](NC(=O)c2cn[nH]c2C)CNC3)cc1
27098-1	Cc1ccc(-c2c3c([nH]c(=O)c2C#N)[C@@H](NC(=O)[C@H]2C[C@@H](F)C2)CNC3)cc1
25840-3	Cc1ccc(-c2c3c([nH]c(=O)c2C#N)[C@@H]([C@H]2CNC(=O)[C@@H]2CO)CNC3)cc1
34867-2	Cc1ccc(-c2c3c([nH]c(=O)c2C#N)[C@@H]([C@@H](C)CC(C)(C)O)CNC3)cc1
39716-3	Cc1ccc(-c2c3c([nH]c(=O)c2C#N)[C@@H](O[C@@H]2CN(C)C[C@@H]2F)CNC3)cc1
20098-1	Cc1ccc(-c2c3c([nH]c(=O)c2C#N)[C@@H](c2c[nH]c4cccnc24)CNC3)cc1
10275-5	Cc1ccc(-c2c3c([nH]c(=O)c2C#N)[C@@H]([C@@H]2[C@@H](O)[C@@H](O)[C@H]4C[C@H]42)CNC3)cc1
22448-1	Cc1ccc(-c2c3c([nH]c(=O)c2C#N)[C@@H](C(C)(C)CC#N)CNC3)cc1
26961-2	Cc1ccc(-c2c3c([nH]c(=O)c2C#N)[C@@H]([C@]2(C)NC(=O)NC2=O)CNC3)cc1
19769-1	Cc1ccc(-c2c3c([nH]c(=O)c2C#N)[C@@H](C2=CC(C)(C)OCC2)CNC3)cc1
629-2	CCCNC(=O)[C@H]1CNCc2c1[nH]c(=O)c(C#N)c2-c1ccc(C)cc1
4531-2	CC[C@H](C)CC(=O)N[C@H]1CNCc2c1[nH]c(=O)c(C#N)c2-c1ccc(C)cc1
7271-1	COCC(=O)N[C@H]1CNCc2c1[nH]c(=O)c(C#N)c2-c1ccc(C)cc1
31144-1	Cc1ccc(-c2c3c([nH]c(=O)c2C#N)[C@@H]([C@H]2COCC2(C)C)CNC3)cc1
1346-2	Cc1ccc(-c2c3c([nH]c(=O)c2C#N)[C@@H](C(=O)NCCC#N)CNC3)cc1
25952-1	Cc1ccc(-c2c3c([nH]c(=O)c2C#N)[C@@H](C(C)(C)CCO)CNC3)cc1
35201-2	Cc1ccc(-c2c3c([nH]c(=O)c2C#N)[C@@H]([C@H]2CNC(=O)N2)CNC3)cc1
9590-2	Cc1ccc(-c2c3c([nH]c(=O)c2C#N)[C@@H](C(CF)CF)CNC3)cc1
32964-2	CCN(C)C(=O)[C@@H](C)[C@H]1CNCc2c1[nH]c(=O)c(C#N)c2-c1ccc(C)cc1
2935-1	CC(=O)N[C@H](C)[C@H]1CNCc2c1[nH]c(=O)c(C#N)c2-c1ccc(C)cc1
19388-2	Cc1ccc(-c2c3c([nH]c(=O)c2C#N)[C@@H]([C@H]2C[C@H](CO)C2)CNC3)cc1
4000-2	Cc1ccc(-c2c3c([nH]c(=O)c2C#N)[C@@H]([C@H](C)C(N)=O)CNC3)cc1
39933-2	Cc1ccc(-c2c3c([nH]c(=O)c2C#N)[C@@H](O[C@H]2CCC[C@@]2(C)O)CNC3)cc1
557-2	Cc1ccc(-c2c3c([nH]c(=O)c2C#N)[C@@H](C(=O)NC(C)C)CNC3)cc1
27086-1	Cc1ccc(-c2c3c([nH]c(=O)c2C#N)[C@@H](NC(=O)[C@@H](C)F)CNC3)cc1
3231-1	Cc1ccc(-c2c3c([nH]c(=O)c2C#N)[C@@H](OC2COC2)CNC3)cc1
4528-1	Cc1ccc(-c2c3c([nH]c(=O)c2C#N)[C@@H](NC(=O)CC#N)CNC3)cc1
30475-2	Cc1ccc(-c2c3c([nH]c(=O)c2C#N)[C@@H]([C@H](C)c2cccc(C)c2)CNC3)cc1
40318-2	Cc1ccc(-c2c3c([nH]c(=O)c2C#N)[C@@H](NC(=O)C[C@H](O)C(F)(F)F)CNC3)cc1
9711-1	CC(=O)NC1([C@H]2CNCc3c2[nH]c(=O)c(C#N)c3-c2ccc(C)cc2)CC1
16031-1	CNC(=O)[C@@H](C)O[C@H]1CNCc2c1[nH]c(=O)c(C#N)c2-c1ccc(C)cc1
1138-2	Cc1ccc(-c2c3c([nH]c(=O)c2C#N)[C@@H](C(=O)NCCF)CNC3)cc1
39541-1	Cc1ccc(-c2c3c([nH]c(=O)c2C#N)[C@@H](c2cc(N)cs2)CNC3)cc1
7472-2	Cc1ccc(-c2c3c([nH]c(=O)c2C#N)[C@@H](O[C@H]2CC[C@@H](O)C2)CNC3)cc1
44127-5	Cc1ccc(-c2c3c([nH]c(=O)c2C#N)[C@@H]([C@H]2[C@H](F)CC[C@@H]2C#N)CNC3)cc1
21980-1	Cc1ccc(-c2c3c([nH]c(=O)c2C#N)[C@@H](O[C@H](C)C(N)=O)CNC3)cc1
7047-2	Cc1ccc(-c2c3c([nH]c(=O)c2C#N)[C@@H]([C@]2(C)CC2(F)F)CNC3)cc1
26958-2	Cc1ccc(-c2c3c([nH]c(=O)c2C#N)[C@@H]([C@@]2(C)CNC(=O)N2)CNC3)cc1
27632-1	Cc1ccc(-c2c3c([nH]c(=O)c2C#N)[C@@H](C2(S(C)(=O)=O)CC2)CNC3)cc1
25433-1	Cc1ccc(-c2c3c([nH]c(=O)c2C#N)[C@@H]([C@H]2CCNC(=O)CC2)CNC3)cc1
43520-1	Cc1ccc(-c2c3c([nH]c(=O)c2C#N)[C@@H]([C@H](CO)CCO)CNC3)cc1
6713-1	Cc1ccc(-c2c3c([nH]c(=O)c2C#N)[C@@H](Cc2cnc(=O)[nH]c2)CNC3)cc1
44721-2	Cc1ccc(-c2c3c([nH]c(=O)c2C#N)[C@@H]([C@H](CC#N)C(F)(F)F)CNC3)cc1
2047-1	Cc1ccc(-c2c3c([nH]c(=O)c2C#N)[C@@H](NC(N)=O)CNC3)cc1
31145-1	Cc1ccc(-c2c3c([nH]c(=O)c2C#N)[C@@H]([C@@]2(C)CCOC2)CNC3)cc1
31227-1	CNS(=O)(=O)NC[C@H]1CNCc2c1[nH]c(=O)c(C#N)c2-c1ccc(C)cc1
15107-1	Cc1ccc(-c2c3c([nH]c(=O)c2C#N)[C@@H](N(C)[C@H](C)C#N)CNC3)cc1
1464-1	Cc1ccc(-c2c3c([nH]c(=O)c2C#N)[C@@H](NS(N)(=O)=O)CNC3)cc1
7591-1	Cc1ccc(-c2c3c([nH]c(=O)c2C#N)[C@@H](O[C@@H]2COC[C@H]2O)CNC3)cc1
5439-2	Cc1ccc(-c2c3c([nH]c(=O)c2C#N)[C@@H]([C@H](C)CO)CNC3)cc1
21461-1	Cc1ccc(-c2c3c([nH]c(=O)c2C#N)[C@@H](C2(CS(C)(=O)=O)CC2)CNC3)cc1
27086-2	Cc1ccc(-c2c3c([nH]c(=O)c2C#N)[C@@H](NC(=O)[C@H](C)F)CNC3)cc1
14293-1	CCc1ocnc1[C@H]1CNCc2c1[nH]c(=O)c(C#N)c2-c1ccc(C)cc1
41240-2	Cc1ccc(-c2c3c([nH]c(=O)c2C#N)[C@@H](O[C@@H](C)C(C)(C)C)CNC3)cc1
24560-4	Cc1ccc(-c2c3c([nH]c(=O)c2C#N)[C@@H](O[C@H]2COCC[C@@H]2O)CNC3)cc1
16826-1	Cc1ccc(-c2c3c([nH]c(=O)c2C#N)[C@@H](C(=O)NC2(C)CC2)CNC3)cc1
18975-1	Cc1ccc(-c2c3c([nH]c(=O)c2C#N)[C@@H](c2c[nH]c(=O)c(N)c2)CNC3)cc1
2401-1	COc1cc([C@H]2CNCc3c2[nH]c(=O)c(C#N)c3-c2ccc(C)cc2)n(C)n1
9316-1	CNS(=O)(=O)CCC[C@H]1CNCc2c1[nH]c(=O)c(C#N)c2-c1ccc(C)cc1
40386-2	CC[C@H](O)C(=O)N[C@H]1CNCc2c1[nH]c(=O)c(C#N)c2-c1ccc(C)cc1
27068-2	CC[C@H](C)S(=O)(=O)N[C@H]1CNCc2c1[nH]c(=O)c(C#N)c2-c1ccc(C)cc1
9526-1	CCCNC(=O)N[C@H]1CNCc2c1[nH]c(=O)c(C#N)c2-c1ccc(C)cc1
15242-1	Cc1ccc(-c2c3c([nH]c(=O)c2C#N)[C@@H](CCS(=O)(=O)N(C)C)CNC3)cc1
31479-2	Cc1ccc(-c2c3c([nH]c(=O)c2C#N)[C@@H]([C@@H]2NC(=O)NC2=O)CNC3)cc1
2869-4	Cc1ccc(-c2c3c([nH]c(=O)c2C#N)[C@@H]([C@H](C)c2ccncc2)CNC3)cc1
17731-3	Cc1ccc(-c2c3c([nH]c(=O)c2C#N)[C@@H](OC[C@@H]2OC[C@@H]2N)CNC3)cc1
20660-1	Cc1ccc(-c2c3c([nH]c(=O)c2C#N)[C@@H](NC(=O)[C@H](C)CC(F)(F)F)CNC3)cc1
24629-3	Cc1ccc(-c2c3c([nH]c(=O)c2C#N)[C@@H](O[C@H]2C[C@@H](O)[C@@H](O)C2)CNC3)cc1
3305-2	Cc1ccc(-c2c3c([nH]c(=O)c2C#N)[C@@H]([C@H]2CNC(=O)C2)CNC3)cc1
25580-1	Cc1ccc(-c2c3c([nH]c(=O)c2C#N)[C@@H](C(=O)NC2(CO)CCC2)CNC3)cc1
16461-2	Cc1ccc(-c2c3c([nH]c(=O)c2C#N)[C@@H](OC[C@@H]2CCS(=O)(=O)C2)CNC3)cc1
5663-3	Cc1ccc(-c2c3c([nH]c(=O)c2C#N)[C@@H]([C@@H]2C[C@H](O)C[C@H](O)C2)CNC3)cc1
2449-1	Cc1ccc(-c2c3c([nH]c(=O)c2C#N)[C@@H]([C@H]2CC[C@@H](O)CC2)CNC3)cc1
25577-1	Cc1ccc(-c2c3c([nH]c(=O)c2C#N)[C@@H](C(=O)N[C@@H]2CCOC2)CNC3)cc1
27910-2	Cc1ccc(-c2c3c([nH]c(=O)c2C#N)[C@@H](C(=O)NCC(C)(F)F)CNC3)cc1
32878-4	CCS(=O)(=O)[C@@H](C)[C@H]1CNCc2c1[nH]c(=O)c(C#N)c2-c1ccc(C)cc1
3456-4	Cc1ccc(-c2c3c([nH]c(=O)c2C#N)[C@@H](OC2[C@@H](O)CCC[C@@H]2O)CNC3)cc1
6717-1	Cc1ccc(-c2c3c([nH]c(=O)c2C#N)[C@@H](Cc2cc(=O)[nH]cn2)CNC3)cc1
9314-1	Cc1ccc(-c2c3c([nH]c(=O)c2C#N)[C@@H](CCS(N)(=O)=O)CNC3)cc1
13061-1	Cc1ccc(-c2c3c([nH]c(=O)c2C#N)[C@@H](NC(=O)NC(C)(C)C)CNC3)cc1
7507-1	Cc1ccc(-c2c3c([nH]c(=O)c2C#N)[C@@H](NC(=O)[C@@H]2C[C@H]2CO)CNC3)cc1
34025-1	Cc1ccc(-c2c3c([nH]c(=O)c2C#N)[C@@H](c2cc(=O)[nH]c(C)n2)CNC3)cc1
24216-2	Cc1ccc(-c2c3c([nH]c(=O)c2C#N)[C@@H]([C@@H](C#N)CC(N)=O)CNC3)cc1
16422-1	CC[C@H](CO)O[C@H]1CNCc2c1[nH]c(=O)c(C#N)c2-c1ccc(C)cc1
4355-1	CCNC(=O)N[C@H]1CNCc2c1[nH]c(=O)c(C#N)c2-c1ccc(C)cc1
43363-1	Cc1ccc(-c2c3c([nH]c(=O)c2C#N)[C@@H](C(=O)NCc2ccno2)CNC3)cc1
18926-1	Cc1ccc(-c2c3c([nH]c(=O)c2C#N)[C@@H](C(=O)N[C@@H]2CNC2=O)CNC3)cc1
32904-1	Cc1ccc(-c2c3c([nH]c(=O)c2C#N)[C@@H](C(=O)NCc2cn[nH]c2)CNC3)cc1
11211-1	Cc1ccc(-c2c3c([nH]c(=O)c2C#N)[C@@H](N2CCNS2(=O)=O)CNC3)cc1
45205-2	Cc1ccc(-c2c3c([nH]c(=O)c2C#N)[C@@H]([C@]2(C)CCNC2=O)CNC3)cc1
20052-2	Cc1ccc(-c2c3c([nH]c(=O)c2C#N)[C@@H](N2C[C@H]4C[C@@H]2C(F)(F)C4)CNC3)cc1
19164-2	Cc1ccc(-c2c3c([nH]c(=O)c2C#N)[C@@H]([C@H](CCC2CCCCC2)C(N)=O)CNC3)cc1
3318-1	Cc1ccc(-c2c3c([nH]c(=O)c2C#N)[C@@H](N2CCO[C@@H](CO)C2)CNC3)cc1
10275-4	Cc1ccc(-c2c3c([nH]c(=O)c2C#N)[C@@H]([C@H]2[C@H](O)[C@H](O)[C@H]4C[C@H]42)CNC3)cc1
3130-1	Cc1ccc(-c2c3c([nH]c(=O)c2C#N)[C@@H](c2cncn2C)CNC3)cc1
42994-1	CC(=O)N1CC(C)([C@H]2CNCc3c2[nH]c(=O)c(C#N)c3-c2ccc(C)cc2)C1
44991-1	Cc1ccc(-c2c3c([nH]c(=O)c2C#N)[C@@H](NS(=O)(=O)NCC(C)C)CNC3)cc1
24826-2	Cc1ccc(-c2c3c([nH]c(=O)c2C#N)[C@@H](O[C@H]2CCNC2=O)CNC3)cc1
6704-1	Cc1ccc(-c2c3c([nH]c(=O)c2C#N)[C@@H]([C@@H](C)S(N)(=O)=O)CNC3)cc1
22953-2	Cc1ccc(-c2c3c([nH]c(=O)c2C#N)[C@@H](O[C@H]2CCS(=O)(=O)C2)CNC3)cc1
28054-3	Cc1ccc(-c2c3c([nH]c(=O)c2C#N)[C@@H]([C@H]2CCC[C@@H]2CO)CNC3)cc1
2336-1	COC(C)(C)[C@H]1CNCc2c1[nH]c(=O)c(C#N)c2-c1ccc(C)cc1
32961-2	CCN(C(=O)[C@@H](C)[C@H]1CNCc2c1[nH]c(=O)c(C#N)c2-c1ccc(C)cc1)C(C)C
31487-2	Cc1ccc(-c2c3c([nH]c(=O)c2C#N)[C@@H](C(=O)NCCCF)CNC3)cc1
7591-4	Cc1ccc(-c2c3c([nH]c(=O)c2C#N)[C@@H](O[C@H]2COC[C@@H]2O)CNC3)cc1
15083-1	Cc1ccc(-c2c3c([nH]c(=O)c2C#N)[C@@H](C(=O)NCc2ncc[nH]2)CNC3)cc1
40496-1	Cc1ccc(-c2c3c([nH]c(=O)c2C#N)[C@@H]([C@H](C)CC(N)=O)CNC3)cc1
19159-1	Cc1ccc(-c2c3c([nH]c(=O)c2C#N)[C@@H](C(C)(C)CC(N)=O)CNC3)cc1
40785-1	CNC(=O)CNC(=O)N[C@H]1CNCc2c1[nH]c(=O)c(C#N)c2-c1ccc(C)cc1
11137-1	CCCS(=O)(=O)N[C@H]1CNCc2c1[nH]c(=O)c(C#N)c2-c1ccc(C)cc1
39351-1	Cc1ccc(-c2c3c([nH]c(=O)c2C#N)[C@@H](Oc2cn(C)nc2C)CNC3)cc1
22408-2	Cc1ccc(-c2c3c([nH]c(=O)c2C#N)[C@@H]([C@@H]2CC(F)(F)CN2C)CNC3)cc1
8216-1	CCCCS(=O)(=O)N[C@H]1CNCc2c1[nH]c(=O)c(C#N)c2-c1ccc(C)cc1
26169-1	CCCC[C@@H]1C[C@H]1[C@H]1CNCc2c1[nH]c(=O)c(C#N)c2-c1ccc(C)cc1
43094-1	Cc1ccc(-c2c3c([nH]c(=O)c2C#N)[C@@H]([C@@H]2CCO[C@@H](CO)C2)CNC3)cc1
21651-1	Cc1ccc(-c2c3c([nH]c(=O)c2C#N)[C@@H](NC(=O)CS(C)(=O)=O)CNC3)cc1
26342-2	CCC(=O)N[C@@H](C1CC1)[C@H]1CNCc2c1[nH]c(=O)c(C#N)c2-c1ccc(C)cc1
10275-13	Cc1ccc(-c2c3c([nH]c(=O)c2C#N)[C@@H]([C@@H]2[C@@H](O)[C@@H](O)[C@@H]4C[C@@H]42)CNC3)cc1
35206-1	Cc1ccc(-c2c3c([nH]c(=O)c2C#N)[C@@H](OC2CS(=O)(=O)C2)CNC3)cc1
35469-3	Cc1ccc(-c2c3c([nH]c(=O)c2C#N)[C@@H]([C@H]2CCS(=O)(=O)[C@H]2C)CNC3)cc1
10720-2	Cc1ccc(-c2c3c([nH]c(=O)c2C#N)[C@@H](C(=O)N[C@@H](C)C(F)(F)F)CNC3)cc1
22953-1	Cc1ccc(-c2c3c([nH]c(=O)c2C#N)[C@@H](O[C@@H]2CCS(=O)(=O)C2)CNC3)cc1
3499-1	Cc1ccc(-c2c3c([nH]c(=O)c2C#N)[C@@H](N2CC4(COC4)C2)CNC3)cc1
31013-8	Cc1ccc(-c2c3c([nH]c(=O)c2C#N)[C@@H]([C@H]2[C@H](C(N)=O)[C@@H]4CC[C@H]2O4)CNC3)cc1
7346-4	COC[C@H](C)NC(=O)[C@H]1CNCc2c1[nH]c(=O)c(C#N)c2-c1ccc(C)cc1
6634-1	Cc1ccc(-c2c3c([nH]c(=O)c2C#N)[C@@H](C(=O)N[C@H](C)CO)CNC3)cc1
24140-2	Cc1ccc(-c2c3c([nH]c(=O)c2C#N)[C@@H](NC(=O)[C@H](C)S(C)(=O)=O)CNC3)cc1
20922-1	Cc1ccc(-c2c3c([nH]c(=O)c2C#N)[C@@H](NC(=O)[C@@H]2CCNC2=O)CNC3)cc1
6094-1	Cc1ccc(-c2c3c([nH]c(=O)c2C#N)[C@@H](N(C)S(N)(=O)=O)CNC3)cc1
15272-1	Cc1ccc(-c2c3c([nH]c(=O)c2C#N)[C@@H](NC(=O)C2(C(N)=O)CC2)CNC3)cc1
3998-1	Cc1ccc(-c2c3c([nH]c(=O)c2C#N)[C@@H]([C@@H](O)c2ccncc2)CNC3)cc1
6634-2	Cc1ccc(-c2c3c([nH]c(=O)c2C#N)[C@@H](C(=O)N[C@@H](C)CO)CNC3)cc1
25577-2	Cc1ccc(-c2c3c([nH]c(=O)c2C#N)[C@@H](C(=O)N[C@H]2CCOC2)CNC3)cc1
13518-1	Cc1ccc(-c2c3c([nH]c(=O)c2C#N)[C@@H](c2c(C)noc2N)CNC3)cc1
10874-1	CCN(C(C)=O)[C@H]1CNCc2c1[nH]c(=O)c(C#N)c2-c1ccc(C)cc1
34859-2	Cc1ccc(-c2c3c([nH]c(=O)c2C#N)[C@@H]([C@H](C)CNS(C)(=O)=O)CNC3)cc1
42047-1	Cc1ccc(-c2c3c([nH]c(=O)c2C#N)[C@@H](C24[C@H]5[C@H]6C7[C@H]5[C@H]2[C@H]7[C@H]64)CNC3)cc1
40531-1	Cc1ccc(-c2c3c([nH]c(=O)c2C#N)[C@@H](C24CC(C2)C4)CNC3)cc1
28901-1	Cc1ccc(-c2c3c([nH]c(=O)c2C#N)[C@@H](C24[C@H]5[C@@H]6[C@H]2[C@@H]2[C@@H]4[C@@H]5C62CF)CNC3)cc1
22682-1	Cc1ccc(-c2c3c([nH]c(=O)c2C#N)[C@@H]([C@H](C)CC(F)(F)F)CNC3)cc1
4-99	Cc1ccc(-c2c3c([nH]c(=O)c2C#N)CCNC3)cc1

## Sheet: NES calculations in Step 3
Title	SMILES
39076-1	CCC[C@H]1CNCc2c1[nH]c(=O)c(C#N)c2CCCc1cc(O)cc(O)c1
34776-2	CCC[C@H]1CNCc2c1[nH]c(=O)c(C#N)c2N[C@H]1CC[C@@H](NC(C)=O)CC1
19249-1	CCC[C@H]1CNCc2c1[nH]c(=O)c(C#N)c2N1CCC(N2CCCC2=O)CC1
14656-1	CCC[C@H]1CNCc2c1[nH]c(=O)c(C#N)c2NCc1ccc(CC(N)=O)cc1
5037-1	CCC[C@H]1CNCc2c1[nH]c(=O)c(C#N)c2CCCN1CCCC1=O
14864-1	CCC[C@H]1CNCc2c1[nH]c(=O)c(C#N)c2N1CC[C@H]2C[C@@H]1CO2
34776-1	CCC[C@H]1CNCc2c1[nH]c(=O)c(C#N)c2N[C@H]1CC[C@H](NC(C)=O)CC1
12201-1	CCC[C@H]1CNCc2c1[nH]c(=O)c(C#N)c2N1CCN(C(=O)c2ccco2)CC1
17264-1	CCC[C@H]1CNCc2c1[nH]c(=O)c(C#N)c2N1CCC(C(=O)NCC)CC1
25852-1	CCC[C@H]1CNCc2c1[nH]c(=O)c(C#N)c2NCCCC(=O)NC1CC1
29099-2	CCC[C@H]1CNCc2c1[nH]c(=O)c(C#N)c2C[C@H]1CC[C@@H](CO)CC1
15014-1	CCC[C@H]1CNCc2c1[nH]c(=O)c(C#N)c2N1CCCC(C)(C)C1
10001-2	CCC[C@H]1CNCc2c1[nH]c(=O)c(C#N)c2N[C@@H](CO)Cc1ccc(O)cc1
36541-1	CCCCC(=O)N[C@@H](C)c1c2c([nH]c(=O)c1C#N)[C@@H](CCC)CNC2
2726-1	CCC[C@H]1CNCc2c1[nH]c(=O)c(C#N)c2N1CCC(CO)CC1
9124-1	CCC[C@H]1CNCc2c1[nH]c(=O)c(C#N)c2N1CCN(C(=O)c2cccs2)CC1
2754-2	CCC[C@H]1CNCc2c1[nH]c(=O)c(C#N)c2N1CCC[C@H](CCO)C1
30849-1	CCC[C@H]1CNCc2c1[nH]c(=O)c(C#N)c2N1CCC2(CC1)CC2
14864-2	CCC[C@H]1CNCc2c1[nH]c(=O)c(C#N)c2N1CC[C@@H]2C[C@H]1CO2
28075-1	CCC[C@H]1CNCc2c1[nH]c(=O)c(C#N)c2NCc1cccc(NC(N)=O)c1
37247-2	CCC[C@H]1CNCc2c1[nH]c(=O)c(C#N)c2N1CC[C@H](OC)C(F)(F)C1
27566-4	CCC[C@H]1CNCc2c1[nH]c(=O)c(C#N)c2N1CCO[C@H](C)[C@@H]1C
3280-1	CCC[C@H]1CNCc2c1[nH]c(=O)c(C#N)c2N1CCC(NC(=O)C2CC2)CC1
33376-1	CCC[C@H]1CNCc2c1[nH]c(=O)c(C#N)c2CC[C@H](O)c1ccc(OC)cc1
28080-1	CCC[C@H]1CNCc2c1[nH]c(=O)c(C#N)c2NCc1cccc(NC(C)=O)c1
21812-4	CCC[C@H]1CNCc2c1[nH]c(=O)c(C#N)c2N1CCC[C@H](C)[C@@H]1C
40743-1	CCC[C@H]1CNCc2c1[nH]c(=O)c(C#N)c2O[C@H](C)CCc1ccc(O)cc1O
20714-1	CCC[C@H]1CNCc2c1[nH]c(=O)c(C#N)c2N1C[C@@H](C)O[C@H]2CCOC[C@@H]21
7105-2	CCC[C@H]1CNCc2c1[nH]c(=O)c(C#N)c2N1CCCC[C@@H]1CC
40273-1	CCC[C@H]1CNCc2c1[nH]c(=O)c(C#N)c2N1CCN(CCCC#N)CC1
16357-1	CCC[C@H]1CNCc2c1[nH]c(=O)c(C#N)c2N1CCC[C@H](F)C1
19262-1	CCC[C@H]1CNCc2c1[nH]c(=O)c(C#N)c2N1CCc2nocc2C1
44714-1	CCC[C@H]1CNCc2c1[nH]c(=O)c(C#N)c2OCCCc1ccc(O)c(O)c1
28463-1	CCC[C@H]1CNCc2c1[nH]c(=O)c(C#N)c2N1C[C@@H]2CC[C@@H](C2)C1
21812-2	CCC[C@H]1CNCc2c1[nH]c(=O)c(C#N)c2N1CCC[C@H](C)[C@H]1C
2936-2	CCC[C@H]1CNCc2c1[nH]c(=O)c(C#N)c2N1CCO[C@H](C)C1
44102-3	CCC[C@H]1CNCc2c1[nH]c(=O)c(C#N)c2N1CC[C@@H](OC)[C@@H](F)C1
14919-1	CCC[C@H]1CNCc2c1[nH]c(=O)c(C#N)c2N1CCCC(F)(F)C1
17922-3	CCC[C@H]1CNCc2c1[nH]c(=O)c(C#N)c2N[C@@H]1CCOC[C@H]1F
43074-1	CCC[C@H]1CNCc2c1[nH]c(=O)c(C#N)c2N1CCC(C)(F)CC1
19291-2	CCC[C@H]1CNCc2c1[nH]c(=O)c(C#N)c2N1CCC([C@@H](C)O)CC1
2959-1	CCC[C@H]1CNCc2c1[nH]c(=O)c(C#N)c2N1CCC(C)(O)CC1
44449-1	CCC[C@H]1CNCc2c1[nH]c(=O)c(C#N)c2NCc1cnc(OC)c(C#N)c1
19723-2	CCC[C@H]1CNCc2c1[nH]c(=O)c(C#N)c2N[C@@H](CCc1ccccc1)C(N)=O
11965-1	CCC[C@H]1CNCc2c1[nH]c(=O)c(C#N)c2N1CCOC(C)(C)C1
30813-1	CCC[C@H]1CNCc2c1[nH]c(=O)c(C#N)c2N1CCC[C@@](C)(CO)C1
15410-1	CCC[C@H]1CNCc2c1[nH]c(=O)c(C#N)c2N1CCC(CCS(C)(=O)=O)CC1
7103-1	CCC[C@H]1CNCc2c1[nH]c(=O)c(C#N)c2N1CCC[C@@H](CO)C1
17694-1	CCC[C@H]1CNCc2c1[nH]c(=O)c(C#N)c2N1CCC(C)(OC)CC1
42392-2	CCC[C@H]1CNCc2c1[nH]c(=O)c(C#N)c2N[C@@H](Cn1ccnc1)C(C)C
30797-2	CCC[C@H]1CNCc2c1[nH]c(=O)c(C#N)c2N1CCC[C@](C)(O)C1
17290-1	CCC[C@H]1CNCc2c1[nH]c(=O)c(C#N)c2N1CCC(C(=O)N2CCC2)CC1
2753-1	CCC[C@H]1CNCc2c1[nH]c(=O)c(C#N)c2N1CCC(CCCO)CC1
44102-1	CCC[C@H]1CNCc2c1[nH]c(=O)c(C#N)c2N1CC[C@@H](OC)[C@H](F)C1
38280-2	CCC[C@H]1CNCc2c1[nH]c(=O)c(C#N)c2N[C@H]1CNC(=O)c2ccccc21
36540-1	CCCC(=O)N[C@@H](C)c1c2c([nH]c(=O)c1C#N)[C@@H](CCC)CNC2
19263-1	CCC[C@H]1CNCc2c1[nH]c(=O)c(C#N)c2N1C[C@H]2CC[C@@H](C1)O2
23487-2	CCC[C@H]1CNCc2c1[nH]c(=O)c(C#N)c2N1CCC[C@H](C(=O)NC)C1
11471-3	CCC[C@H]1CNCc2c1[nH]c(=O)c(C#N)c2N1C[C@@H](O)C[C@H](c2ccccc2)C1
44102-2	CCC[C@H]1CNCc2c1[nH]c(=O)c(C#N)c2N1CC[C@H](OC)[C@H](F)C1
38553-1	CCC[C@H]1CNCc2c1[nH]c(=O)c(C#N)c2N1CC(Oc2cccc(O)c2)C1
8465-1	CCC[C@H]1CNCc2c1[nH]c(=O)c(C#N)c2N1CCC(O)(c2ccccn2)CC1
5719-1	CCC[C@H]1CNCc2c1[nH]c(=O)c(C#N)c2N1CCC(CC)CC1
20750-2	CCC[C@H]1CNCc2c1[nH]c(=O)c(C#N)c2N1C[C@H](C)O[C@H]2CCC[C@H]21
24905-1	CCC[C@H]1CNCc2c1[nH]c(=O)c(C#N)c2[C@H](C)NC(=O)C(F)(F)F
41138-2	CCC[C@H]1CNCc2c1[nH]c(=O)c(C#N)c2C[C@H]1CCCC[C@H]1O
27557-2	CCC[C@H]1CNCc2c1[nH]c(=O)c(C#N)c2N1CCO[C@H](C2CCC2)C1
28122-1	CCC[C@H]1CNCc2c1[nH]c(=O)c(C#N)c2N(C)Cc1ccc(OC)c(O)c1
14914-1	CCC[C@H]1CNCc2c1[nH]c(=O)c(C#N)c2N1CCC2(CC1)COC2
36109-2	CCC[C@H]1CNCc2c1[nH]c(=O)c(C#N)c2NCCCc1cccnc1
44666-1	CCC[C@H]1CNCc2c1[nH]c(=O)c(C#N)c2N[C@@H]1CCCC[C@H]1F
39967-1	CCC[C@H]1CNCc2c1[nH]c(=O)c(C#N)c2N[C@H]1[C@@H]2COC[C@@H]21
44122-2	CCC[C@H]1CNCc2c1[nH]c(=O)c(C#N)c2N1CCN2C(=O)N(CC)C[C@H]2C1
43790-1	CCC[C@H]1CNCc2c1[nH]c(=O)c(C#N)c2N1CCC(C)(C#N)CC1
33362-1	CCC[C@H]1CNCc2c1[nH]c(=O)c(C#N)c2CC[C@H](O)c1ccc(O)cc1
25924-1	CCC[C@H]1CNCc2c1[nH]c(=O)c(C#N)c2N1CC=C(C)CC1
27499-1	CCC[C@H]1CNCc2c1[nH]c(=O)c(C#N)c2N1C[C@@H]2C[C@@H](CN(C(N)=O)C2)C1
44523-1	CCC[C@H]1CNCc2c1[nH]c(=O)c(C#N)c2N1CCC[C@@H](c2ncccn2)C1
22033-1	CCC[C@H]1CNCc2c1[nH]c(=O)c(C#N)c2N1CCc2cnn(C3CC3)c2C1
20744-2	CCC[C@H]1CNCc2c1[nH]c(=O)c(C#N)c2N1CCOC[C@@H]1CC
14066-1	CCC[C@H]1CNCc2c1[nH]c(=O)c(C#N)c2N1CCc2n[nH]cc2C1
13-99	CCC[C@H]1CNCc2c1[nH]c(=O)c(C#N)c2-c1ccc(C)cc1
30807-1	CCC[C@H]1CNCc2c1[nH]c(=O)c(C#N)c2N1CCC[C@@H](OCC(C)C)C1
24905-2	CCC[C@H]1CNCc2c1[nH]c(=O)c(C#N)c2[C@@H](C)NC(=O)C(F)(F)F
43059-1	CCC[C@H]1CNCc2c1[nH]c(=O)c(C#N)c2N1C[C@@H]2C[C@@H](CN(C(C)=O)C2)C1
22018-1	CCC[C@H]1CNCc2c1[nH]c(=O)c(C#N)c2N1CCc2nn(C)c(CC)c2C1
30807-2	CCC[C@H]1CNCc2c1[nH]c(=O)c(C#N)c2N1CCC[C@H](OCC(C)C)C1
3838-1	CCC[C@H]1CNCc2c1[nH]c(=O)c(C#N)c2N1CCn2c(C)nnc2C1
2936-1	CCC[C@H]1CNCc2c1[nH]c(=O)c(C#N)c2N1CCO[C@@H](C)C1
41313-1	CCC[C@H]1CNCc2c1[nH]c(=O)c(C#N)c2N1CCC=C(C)C1
17750-1	CCC[C@H]1CNCc2c1[nH]c(=O)c(C#N)c2N1CCN(c2ccc(O)cc2)CC1
30813-2	CCC[C@H]1CNCc2c1[nH]c(=O)c(C#N)c2N1CCC[C@](C)(CO)C1
26212-1	CCC[C@H]1CNCc2c1[nH]c(=O)c(C#N)c2CCc1cc(O)cc(O)c1
43689-1	CCC[C@H]1CNCc2c1[nH]c(=O)c(C#N)c2N1CCC(O)(c2cccnc2)CC1
14492-1	CCC[C@H]1CNCc2c1[nH]c(=O)c(C#N)c2N1CCC(F)(F)CC1
8336-1	CCC[C@H]1CNCc2c1[nH]c(=O)c(C#N)c2N1CCC(O)(c2ccco2)CC1
31388-2	CCC[C@H]1CNCc2c1[nH]c(=O)c(C#N)c2C[C@](C)(O)C(F)(F)F
3241-1	CCC[C@H]1CNCc2c1[nH]c(=O)c(C#N)c2N1CCC(OC)CC1
22043-1	CCC[C@H]1CNCc2c1[nH]c(=O)c(C#N)c2N1CCc2cnn(C(C)C)c2C1
17289-1	CCC[C@H]1CNCc2c1[nH]c(=O)c(C#N)c2N1CCC(CNC(C)=O)CC1
3109-1	CCC[C@H]1CNCc2c1[nH]c(=O)c(C#N)c2N1CCC[C@@H](C)C1
19261-1	CCC[C@H]1CNCc2c1[nH]c(=O)c(C#N)c2N1CCO[C@@H](C(F)(F)F)C1
20772-1	CCC[C@H]1CNCc2c1[nH]c(=O)c(C#N)c2N1[C@H](C)CN(C(=O)C2CC2)C[C@@H]1C
20754-1	CCC[C@H]1CNCc2c1[nH]c(=O)c(C#N)c2N1[C@H](C)CN(C(=O)C(C)C)C[C@@H]1C
41211-1	CCCC(=O)N1CCN(c2c3c([nH]c(=O)c2C#N)[C@@H](CCC)CNC3)CC1
7127-2	CCC[C@H]1CNCc2c1[nH]c(=O)c(C#N)c2N1CCC[C@H](OC)C1
36502-2	CCC[C@H]1CNCc2c1[nH]c(=O)c(C#N)c2N1CCC[C@@]2(CCN(C(C)=O)C2)C1
1556-1	CCC[C@H]1CNCc2c1[nH]c(=O)c(C#N)c2N1CCCCC1
7103-2	CCC[C@H]1CNCc2c1[nH]c(=O)c(C#N)c2N1CCC[C@H](CO)C1
33862-1	CCC[C@H]1CNCc2c1[nH]c(=O)c(C#N)c2N1CCC(CCNS(C)(=O)=O)CC1
20724-2	CCC[C@H]1CNCc2c1[nH]c(=O)c(C#N)c2N1CCO[C@@H]2CCC[C@H]21
5718-1	CCC[C@H]1CNCc2c1[nH]c(=O)c(C#N)c2N1C[C@H](C)C[C@H](C)C1
20750-6	CCC[C@H]1CNCc2c1[nH]c(=O)c(C#N)c2N1C[C@H](C)O[C@H]2CCC[C@@H]21
34233-1	CCC[C@H]1CNCc2c1[nH]c(=O)c(C#N)c2N1CCN(C(=O)C(F)(F)F)CC1
5718-2	CCC[C@H]1CNCc2c1[nH]c(=O)c(C#N)c2N1C[C@H](C)C[C@@H](C)C1
16199-1	CCC[C@H]1CNCc2c1[nH]c(=O)c(C#N)c2N1CCC(F)CC1
30432-3	CCC[C@H]1CNCc2c1[nH]c(=O)c(C#N)c2[C@@H]1CCCC[C@@]1(C)O
2949-1	CCC[C@H]1CNCc2c1[nH]c(=O)c(C#N)c2N1C[C@@H](C)O[C@@H](C)C1
21995-1	CCC[C@H]1CNCc2c1[nH]c(=O)c(C#N)c2N(C)CC(=O)N1CCCC1
17305-1	CCC[C@H]1CNCc2c1[nH]c(=O)c(C#N)c2N1CCC[C@@H](COC)C1
22031-1	CCC[C@H]1CNCc2c1[nH]c(=O)c(C#N)c2N1CCc2nn(C)c(C)c2C1
2748-1	CCC[C@H]1CNCc2c1[nH]c(=O)c(C#N)c2N1CCC(CC(C)(C)O)CC1
10694-1	CCC[C@H]1CNCc2c1[nH]c(=O)c(C#N)c2N1CCC(c2ncon2)CC1
44916-1	CCC[C@H]1CNCc2c1[nH]c(=O)c(C#N)c2N1CC[C@@H](Oc2cccc(O)c2)C1
10541-1	CCC[C@H]1CNCc2c1[nH]c(=O)c(C#N)c2N1C[C@H]2CC[C@@H]1CC2
10842-1	CCC[C@H]1CNCc2c1[nH]c(=O)c(C#N)c2CCC1COC1
12602-1	CCC[C@H]1CNCc2c1[nH]c(=O)c(C#N)c2N(C)CCCCCC(N)=O
23127-2	CCC[C@H]1CNCc2c1[nH]c(=O)c(C#N)c2CN[C@@H](C)C(F)(F)F
25923-1	CCC[C@H]1CNCc2c1[nH]c(=O)c(C#N)c2N1CCC(C)=C(C)C1
21334-1	CCC[C@H]1CNCc2c1[nH]c(=O)c(C#N)c2N1CCc2oncc2C1
36504-1	CCC[C@H]1CNCc2c1[nH]c(=O)c(C#N)c2N1CCC2(CCN(C(C)=O)C2)CC1
20758-6	CCC[C@H]1CNCc2c1[nH]c(=O)c(C#N)c2N1C[C@H](O)C[C@H]2CCCC[C@H]21
16357-2	CCC[C@H]1CNCc2c1[nH]c(=O)c(C#N)c2N1CCC[C@@H](F)C1
17256-1	CCC[C@H]1CNCc2c1[nH]c(=O)c(C#N)c2N1CCN(C(=O)C(C)C)CC1
16626-1	CCC[C@H]1CNCc2c1[nH]c(=O)c(C#N)c2N[C@@H]1CC[C@@H](CO)C1
23901-1	CCC[C@H]1CNCc2c1[nH]c(=O)c(C#N)c2N1CCC2(CCOC2)CC1
34746-1	CCC[C@H]1CNCc2c1[nH]c(=O)c(C#N)c2N1CCC(C(F)F)CC1
16626-3	CCC[C@H]1CNCc2c1[nH]c(=O)c(C#N)c2N[C@@H]1CC[C@H](CO)C1
36663-1	CCC[C@H]1CNCc2c1[nH]c(=O)c(C#N)c2N1CCc2nn(C)cc2C1
20724-4	CCC[C@H]1CNCc2c1[nH]c(=O)c(C#N)c2N1CCO[C@@H]2CCC[C@@H]21
7106-2	CCC[C@H]1CNCc2c1[nH]c(=O)c(C#N)c2N1CCC[C@H](c2nc(C)no2)C1
5944-1	CCC[C@H]1CNCc2c1[nH]c(=O)c(C#N)c2N[C@H](C)CC(C)C
3682-1	CCC[C@H]1CNCc2c1[nH]c(=O)c(C#N)c2NCCN(C)C(=O)C(F)(F)F
17305-2	CCC[C@H]1CNCc2c1[nH]c(=O)c(C#N)c2N1CCC[C@H](COC)C1
8384-1	CCC[C@H]1CNCc2c1[nH]c(=O)c(C#N)c2N1CCC(O)(C(C)C)CC1
17688-1	CCC[C@H]1CNCc2c1[nH]c(=O)c(C#N)c2N1CCC(C)(C)CC1
19268-2	CCC[C@H]1CNCc2c1[nH]c(=O)c(C#N)c2N(C)C[C@H]1CCOC1
16629-2	CCC[C@H]1CNCc2c1[nH]c(=O)c(C#N)c2NC[C@H]1CC[C@@H](O)C1
32453-1	CCC[C@H]1CNCc2c1[nH]c(=O)c(C#N)c2N1CCn2nncc2C1
11347-1	CCC[C@H]1CNCc2c1[nH]c(=O)c(C#N)c2N1CCN(c2cccnn2)CC1
32276-4	CCCC[C@H](O)[C@H](C)Cc1c2c([nH]c(=O)c1C#N)[C@@H](CCC)CNC2
34372-1	CCC[C@H]1CNCc2c1[nH]c(=O)c(C#N)c2N1[C@@H]2CCC[C@H]1COC2
18296-1	CCC[C@H]1CNCc2c1[nH]c(=O)c(C#N)c2N(C)[C@@H]1CCCC[C@H]1O
11063-1	CCC[C@H]1CNCc2c1[nH]c(=O)c(C#N)c2CC[C@@H]1CCOC1
18145-1	CCC[C@H]1CNCc2c1[nH]c(=O)c(C#N)c2CC[C@H](O)C(C)C
3452-1	CCC[C@H]1CNCc2c1[nH]c(=O)c(C#N)c2NCCc1ccc(O)c(O)c1
24930-1	CCC[C@H]1CNCc2c1[nH]c(=O)c(C#N)c2N(C)[C@@H]1CCOC1
19291-1	CCC[C@H]1CNCc2c1[nH]c(=O)c(C#N)c2N1CCC([C@H](C)O)CC1
24606-1	CCC[C@H]1CNCc2c1[nH]c(=O)c(C#N)c2NCc1ccc(O)c(F)c1
4150-1	CCC[C@H]1CNCc2c1[nH]c(=O)c(C#N)c2N1CC=CCC1
36747-1	CCC[C@H]1CNCc2c1[nH]c(=O)c(C#N)c2N1CCN(C(CC)CC)C(=O)C1
1684-1	CCC[C@H]1CNCc2c1[nH]c(=O)c(C#N)c2N1CCC(C)CC1
9745-1	CCC[C@H]1CNCc2c1[nH]c(=O)c(C#N)c2N1CCC(n2cccn2)CC1
9296-1	CCC[C@H]1CNCc2c1[nH]c(=O)c(C#N)c2CCCCCC(N)=O
27572-1	CCC[C@H]1CNCc2c1[nH]c(=O)c(C#N)c2N1CCO[C@@H](C(C)C)C1
36497-2	CCC[C@H]1CNCc2c1[nH]c(=O)c(C#N)c2N1CCC2(CCC[C@@H]2O)CC1
41752-1	CCC[C@H]1CNCc2c1[nH]c(=O)c(C#N)c2CCC1CCN(C(=O)CC)CC1
3109-2	CCC[C@H]1CNCc2c1[nH]c(=O)c(C#N)c2N1CCC[C@H](C)C1
7112-1	CCC[C@H]1CNCc2c1[nH]c(=O)c(C#N)c2N1CCO[C@@H](c2ccccc2)C1
32276-3	CCCC[C@H](O)[C@@H](C)Cc1c2c([nH]c(=O)c1C#N)[C@@H](CCC)CNC2
36670-1	CCC[C@H]1CNCc2c1[nH]c(=O)c(C#N)c2N1CCc2nc(C)oc2C1
17259-1	CCC[C@H]1CNCc2c1[nH]c(=O)c(C#N)c2N1CCC(C(=O)N(C)C)CC1
37203-1	CCC[C@H]1CNCc2c1[nH]c(=O)c(C#N)c2N1CCC(n2cn[nH]c2=O)CC1
14595-1	CCC[C@H]1CNCc2c1[nH]c(=O)c(C#N)c2N1CCN(Cc2cccnc2)CC1
24964-4	CCC[C@H]1CNCc2c1[nH]c(=O)c(C#N)c2N[C@H]1C[C@H]2CC[C@@H]1O2
20801-4	CCC[C@H]1CNCc2c1[nH]c(=O)c(C#N)c2N1CCN(C(=O)C2CC2)[C@H](C)[C@@H]1C
10252-1	CCC[C@H]1CNCc2c1[nH]c(=O)c(C#N)c2CN(C)C(=O)Cc1ccccc1
38156-1	CCC[C@H]1CNCc2c1[nH]c(=O)c(C#N)c2N1CCCc2cn[nH]c2C1
27565-2	CCC[C@H]1CNCc2c1[nH]c(=O)c(C#N)c2N1CCO[C@H]2CCCC[C@H]21
37247-1	CCC[C@H]1CNCc2c1[nH]c(=O)c(C#N)c2N1CC[C@@H](OC)C(F)(F)C1
27610-2	CCC[C@H]1CNCc2c1[nH]c(=O)c(C#N)c2N[C@@H](CO)c1ccc(F)c(F)c1
11669-2	CCC[C@H]1CNCc2c1[nH]c(=O)c(C#N)c2N1CCC[C@H](C(C)(C)O)C1
20782-3	CCC[C@H]1CNCc2c1[nH]c(=O)c(C#N)c2N1[C@@H](C)CN(C(=O)NCC)C[C@@H]1C
11471-2	CCC[C@H]1CNCc2c1[nH]c(=O)c(C#N)c2N1C[C@H](O)C[C@@H](c2ccccc2)C1
14757-1	CCC[C@H]1CNCc2c1[nH]c(=O)c(C#N)c2N1CCN(C(=O)NCC)CC1
20795-1	CCC[C@H]1CNCc2c1[nH]c(=O)c(C#N)c2N1[C@H](C)CN(C(=O)N(C)C)C[C@@H]1C
2338-2	CCC[C@H]1CNCc2c1[nH]c(=O)c(C#N)c2C[C@H]1CC[C@@H](O)CC1
11366-2	CCC[C@H]1CNCc2c1[nH]c(=O)c(C#N)c2N1CCN(c2ncccn2)[C@H](C)C1
10504-5	CCC[C@H]1CNCc2c1[nH]c(=O)c(C#N)c2[C@H](C)NC(=O)[C@@H]1C[C@@H]1C
17922-2	CCC[C@H]1CNCc2c1[nH]c(=O)c(C#N)c2N[C@H]1CCOC[C@@H]1F
17916-3	CCC[C@H]1CNCc2c1[nH]c(=O)c(C#N)c2N[C@@H]1CCO[C@H](C)C1
36661-1	CCC[C@H]1CNCc2c1[nH]c(=O)c(C#N)c2N1Cc2c(cnn2C)[C@@H](C)C1
25919-1	CCC[C@H]1CNCc2c1[nH]c(=O)c(C#N)c2N1CC[C@@H](O)[C@@H](C)C1
18148-2	CCC[C@H]1CNCc2c1[nH]c(=O)c(C#N)c2CC[C@@H](O)CC
27561-1	CCC[C@H]1CNCc2c1[nH]c(=O)c(C#N)c2N1CCN[C@@H](c2ccccc2F)C1
24950-3	CCC[C@H]1CNCc2c1[nH]c(=O)c(C#N)c2NCC1C[C@@H](C)O[C@H](C)C1
10689-1	CCC[C@H]1CNCc2c1[nH]c(=O)c(C#N)c2N1CCC(c2cn[nH]c2)CC1
17312-2	CCC[C@H]1CNCc2c1[nH]c(=O)c(C#N)c2N1CCC[C@H](CNC(C)=O)C1
30318-1	CCC[C@H]1CNCc2c1[nH]c(=O)c(C#N)c2N1CCc2ncc(C)cc2C1
14128-1	CCC[C@H]1CNCc2c1[nH]c(=O)c(C#N)c2N[C@@H]1CCCC[C@H]1O
11471-1	CCC[C@H]1CNCc2c1[nH]c(=O)c(C#N)c2N1C[C@@H](O)C[C@@H](c2ccccc2)C1
20712-2	CCC[C@H]1CNCc2c1[nH]c(=O)c(C#N)c2N1CCN(C(=O)C2CC2)C[C@@H]1C
17260-1	CCC[C@H]1CNCc2c1[nH]c(=O)c(C#N)c2N1CCC(CN2CCCC2=O)CC1
14841-2	CCC[C@H]1CNCc2c1[nH]c(=O)c(C#N)c2N[C@@H](C(=O)NC)C1CCCCC1
22022-1	CCC[C@H]1CNCc2c1[nH]c(=O)c(C#N)c2N1CCc2ccc(OC)nc2C1
11299-1	CCC[C@H]1CNCc2c1[nH]c(=O)c(C#N)c2CCC(C)(F)F
15552-1	CCC[C@H]1CNCc2c1[nH]c(=O)c(C#N)c2N1CCC[C@@H](C#N)C1
39595-1	CCC[C@H]1CNCc2c1[nH]c(=O)c(C#N)c2N[C@H]1CC[C@H](C#N)CC1
20754-3	CCC[C@H]1CNCc2c1[nH]c(=O)c(C#N)c2N1[C@@H](C)CN(C(=O)C(C)C)C[C@@H]1C
23260-2	CCC[C@H]1CNCc2c1[nH]c(=O)c(C#N)c2CC[C@@H](N)C(F)(F)F
37891-4	CCC[C@H]1CNCc2c1[nH]c(=O)c(C#N)c2CC[C@H]1CC[C@H](C)O1
3552-1	CCC[C@H]1CNCc2c1[nH]c(=O)c(C#N)c2NCCC(F)(F)F
8399-1	CCC[C@H]1CNCc2c1[nH]c(=O)c(C#N)c2N1CCC(O)(c2nccs2)CC1
22030-1	CCC[C@H]1CNCc2c1[nH]c(=O)c(C#N)c2N1CCc2ccnc(OC)c2C1
11471-4	CCC[C@H]1CNCc2c1[nH]c(=O)c(C#N)c2N1C[C@H](O)C[C@H](c2ccccc2)C1
18175-1	CCC[C@H]1CNCc2c1[nH]c(=O)c(C#N)c2CCC(O)(CC)CC
11611-1	CCC[C@H]1CNCc2c1[nH]c(=O)c(C#N)c2N1CCN(c2ccccc2O)CC1
17771-1	CCC[C@H]1CNCc2c1[nH]c(=O)c(C#N)c2N(C)C1CC1
35400-4	CCC[C@H]1CNCc2c1[nH]c(=O)c(C#N)c2C[C@H]1CCCC[C@@H]1CO
17877-1	CCC[C@H]1CNCc2c1[nH]c(=O)c(C#N)c2NCc1nnc2n1CCC2
29891-1	CCC[C@H]1CNCc2c1[nH]c(=O)c(C#N)c2N1C[C@H]2CC[C@@H](C1)[C@@H]2COC
20693-2	CCC[C@H]1CNCc2c1[nH]c(=O)c(C#N)c2N1CCOC[C@@H]1c1ccccc1
17921-4	CCC[C@H]1CNCc2c1[nH]c(=O)c(C#N)c2N[C@H]1C[C@H]2C[C@@H]1CO2
24930-2	CCC[C@H]1CNCc2c1[nH]c(=O)c(C#N)c2N(C)[C@H]1CCOC1
15546-1	CCC[C@H]1CNCc2c1[nH]c(=O)c(C#N)c2N1CCC(C#N)CC1
7127-1	CCC[C@H]1CNCc2c1[nH]c(=O)c(C#N)c2N1CCC[C@@H](OC)C1
907-3	CCC[C@H]1CNCc2c1[nH]c(=O)c(C#N)c2C[C@H](C)[C@@H](O)c1ccc(O)cc1
14128-4	CCC[C@H]1CNCc2c1[nH]c(=O)c(C#N)c2N[C@H]1CCCC[C@@H]1O
29853-2	CCC[C@H]1CNCc2c1[nH]c(=O)c(C#N)c2N[C@H]1CC[C@@H](O)c2ccccc21
42723-2	CCC[C@H]1CNCc2c1[nH]c(=O)c(C#N)c2N1CCOC[C@@H]1C1CC1
36659-1	CCC[C@H]1CNCc2c1[nH]c(=O)c(C#N)c2N1CCc2nn(C(C)C)cc2C1
32412-1	CCC[C@H]1CNCc2c1[nH]c(=O)c(C#N)c2N1CCn2c(CC)nnc2C1
14652-1	CCC[C@H]1CNCc2c1[nH]c(=O)c(C#N)c2NCc1ccc(CO)cc1
7130-2	CCC[C@H]1CNCc2c1[nH]c(=O)c(C#N)c2N1CCOC[C@@H]1C
41538-1	CCC[C@H]1CNCc2c1[nH]c(=O)c(C#N)c2N[C@@H]1CCCN(C(CF)CF)C1
27567-1	CCCC[C@H]1CN(c2c3c([nH]c(=O)c2C#N)[C@@H](CCC)CNC3)CCO1
20709-4	CCC[C@H]1CNCc2c1[nH]c(=O)c(C#N)c2N1C[C@H](C)OC[C@@H]1C
14886-1	CCC[C@H]1CNCc2c1[nH]c(=O)c(C#N)c2N1C[C@H]2C[C@@H](C1)O2
36502-1	CCC[C@H]1CNCc2c1[nH]c(=O)c(C#N)c2N1CCC[C@]2(CCN(C(C)=O)C2)C1
38254-3	CCC[C@H]1CNCc2c1[nH]c(=O)c(C#N)c2N[C@@H]1CCC[C@@]1(C)O
40424-2	CCC[C@H]1CNCc2c1[nH]c(=O)c(C#N)c2C[C@@H](C)CCF
10686-1	CCC[C@H]1CNCc2c1[nH]c(=O)c(C#N)c2N1CCC(c2cc[nH]n2)CC1
14587-1	CCC[C@H]1CNCc2c1[nH]c(=O)c(C#N)c2N1CCN(Cc2ccncc2)CC1
36497-1	CCC[C@H]1CNCc2c1[nH]c(=O)c(C#N)c2N1CCC2(CCC[C@H]2O)CC1
2770-1	CCC[C@H]1CNCc2c1[nH]c(=O)c(C#N)c2N1CCC(CCOC)CC1
35646-1	CCC[C@H]1CNCc2c1[nH]c(=O)c(C#N)c2N1CCC2(CCOCC2)CC1
39175-2	CCC[C@H]1CNCc2c1[nH]c(=O)c(C#N)c2N1CCCC[C@@H]1C#N
22028-1	CCC[C@H]1CNCc2c1[nH]c(=O)c(C#N)c2N1CCc2c(c(C(C)C)nn2C)C1
30063-1	CCC[C@H]1CNCc2c1[nH]c(=O)c(C#N)c2CCCCC(=O)N1CCOCC1
1943-1	CCC[C@H]1CNCc2c1[nH]c(=O)c(C#N)c2CCC(F)F
4950-1	CCC[C@H]1CNCc2c1[nH]c(=O)c(C#N)c2CCC1CC1
21331-1	CCC[C@H]1CNCc2c1[nH]c(=O)c(C#N)c2N1CCc2cnn(C)c2C1
17921-3	CCC[C@H]1CNCc2c1[nH]c(=O)c(C#N)c2N[C@@H]1C[C@H]2C[C@@H]1CO2
34370-1	CCC[C@H]1CNCc2c1[nH]c(=O)c(C#N)c2N1[C@@H]2CCC[C@H]1C[C@H](O)C2
27557-1	CCC[C@H]1CNCc2c1[nH]c(=O)c(C#N)c2N1CCO[C@@H](C2CCC2)C1
14594-1	CCCCC(=O)N1CCN(c2c3c([nH]c(=O)c2C#N)[C@@H](CCC)CNC3)CC1
25909-1	CCC[C@H]1CNCc2c1[nH]c(=O)c(C#N)c2N1CCC(CC(=O)N(C)C)CC1
21286-3	CCC[C@H]1CNCc2c1[nH]c(=O)c(C#N)c2N[C@H](CC)[C@@H](C)O
9027-1	CCC[C@H]1CNCc2c1[nH]c(=O)c(C#N)c2NCCNc1ccnc(C)n1
42519-1	CCC[C@H]1CNCc2c1[nH]c(=O)c(C#N)c2N1CCc2occc2C1
23900-1	CCC[C@H]1CNCc2c1[nH]c(=O)c(C#N)c2N1CCC2(CCCO2)CC1
29853-4	CCC[C@H]1CNCc2c1[nH]c(=O)c(C#N)c2N[C@H]1CC[C@H](O)c2ccccc21
30981-1	CCC[C@H]1CNCc2c1[nH]c(=O)c(C#N)c2CCCCOCCOCCOCC
25919-2	CCC[C@H]1CNCc2c1[nH]c(=O)c(C#N)c2N1CC[C@H](O)[C@@H](C)C1
14876-4	CCC[C@H]1CNCc2c1[nH]c(=O)c(C#N)c2N1C[C@@H]2OC[C@H]1[C@H]2F
8964-1	CCC[C@H]1CNCc2c1[nH]c(=O)c(C#N)c2CCCc1cnc(N)nc1
120-1	CCCCc1c2c([nH]c(=O)c1C#N)[C@@H](CCC)CNC2
14069-1	CCC[C@H]1CNCc2c1[nH]c(=O)c(C#N)c2NCc1cc[nH]n1
17273-1	CCC[C@H]1CNCc2c1[nH]c(=O)c(C#N)c2N1CCC(C(=O)N(CC)CC)CC1
24948-2	CCC[C@H]1CNCc2c1[nH]c(=O)c(C#N)c2NCCC[C@H]1CCOC1
3495-1	CCC[C@H]1CNCc2c1[nH]c(=O)c(C#N)c2N(C)C1CCC1
20745-2	CCC[C@H]1CNCc2c1[nH]c(=O)c(C#N)c2N1CCN(C(=O)C2(F)CC2)C[C@@H]1C
38552-1	CCC[C@H]1CNCc2c1[nH]c(=O)c(C#N)c2N1CC(Oc2ccccc2O)C1
29198-1	CCC[C@H]1CNCc2c1[nH]c(=O)c(C#N)c2CC[C@H](O)C(F)(F)F
6706-1	CCC[C@H]1CNCc2c1[nH]c(=O)c(C#N)c2CCCCC#N
24948-1	CCC[C@H]1CNCc2c1[nH]c(=O)c(C#N)c2NCCC[C@@H]1CCOC1
3464-1	CCC[C@H]1CNCc2c1[nH]c(=O)c(C#N)c2NCc1ccc(O)cc1
43882-1	CCC[C@H]1CNCc2c1[nH]c(=O)c(C#N)c2N1CCC(CCO)(OC)CC1
36218-1	CCC[C@H]1CNCc2c1[nH]c(=O)c(C#N)c2N1CCC2(CCCCO2)CC1
20746-1	CCC[C@H]1CNCc2c1[nH]c(=O)c(C#N)c2N1CCC[C@@H]2COCC[C@H]21
29668-1	CCC[C@H]1CNCc2c1[nH]c(=O)c(C#N)c2N1CCN(C(=O)CC(C)C)CC1
23802-2	CCC[C@H]1CNCc2c1[nH]c(=O)c(C#N)c2N1CCO[C@H](c2ccno2)C1
2309-1	CCC[C@H]1CNCc2c1[nH]c(=O)c(C#N)c2CC1CCOCC1
41644-1	CCC[C@H]1CNCc2c1[nH]c(=O)c(C#N)c2N(C)[C@H](C)c1nccs1
27560-2	CCC[C@H]1CNCc2c1[nH]c(=O)c(C#N)c2N1CCO[C@H](c2ccc(N)cc2)C1
35182-1	CCC[C@H]1CNCc2c1[nH]c(=O)c(C#N)c2N[C@H](CO)C1CCCCC1
16626-4	CCC[C@H]1CNCc2c1[nH]c(=O)c(C#N)c2N[C@H]1CC[C@H](CO)C1
18861-1	CCC[C@H]1CNCc2c1[nH]c(=O)c(C#N)c2NCc1cccn1C
27607-1	CCC[C@H]1CNCc2c1[nH]c(=O)c(C#N)c2N[C@H](CO)c1ccc(F)cc1
8432-1	CCCCC1(O)CCN(c2c3c([nH]c(=O)c2C#N)[C@@H](CCC)CNC3)CC1
16509-1	CCC[C@H]1CNCc2c1[nH]c(=O)c(C#N)c2N1CCn2cccc2C1
19334-1	CCC[C@H]1CNCc2c1[nH]c(=O)c(C#N)c2N1CCC(O)(CC)CC1
20714-6	CCC[C@H]1CNCc2c1[nH]c(=O)c(C#N)c2N1C[C@H](C)O[C@H]2CCOC[C@H]21
7773-1	CCC[C@H]1CNCc2c1[nH]c(=O)c(C#N)c2N(C)C1CCCC1
20709-3	CCC[C@H]1CNCc2c1[nH]c(=O)c(C#N)c2N1C[C@@H](C)OC[C@@H]1C
41138-3	CCC[C@H]1CNCc2c1[nH]c(=O)c(C#N)c2C[C@@H]1CCCC[C@@H]1O
20801-3	CCC[C@H]1CNCc2c1[nH]c(=O)c(C#N)c2N1CCN(C(=O)C2CC2)[C@@H](C)[C@@H]1C
44102-4	CCC[C@H]1CNCc2c1[nH]c(=O)c(C#N)c2N1CC[C@H](OC)[C@@H](F)C1
27566-2	CCC[C@H]1CNCc2c1[nH]c(=O)c(C#N)c2N1CCO[C@H](C)[C@H]1C
17921-1	CCC[C@H]1CNCc2c1[nH]c(=O)c(C#N)c2N[C@@H]1C[C@@H]2C[C@H]1CO2
24936-1	CCC[C@H]1CNCc2c1[nH]c(=O)c(C#N)c2NC1CC2(COC2)C1
3444-1	CCC[C@H]1CNCc2c1[nH]c(=O)c(C#N)c2Nc1ccc(O)cc1
38093-2	CCC[C@H]1CNCc2c1[nH]c(=O)c(C#N)c2CC1(O)C[C@H](C)O[C@@H](C)C1
18148-1	CCC[C@H]1CNCc2c1[nH]c(=O)c(C#N)c2CC[C@H](O)CC
34976-2	CCC[C@H]1CNCc2c1[nH]c(=O)c(C#N)c2[C@@H](C)NC(=O)CC(C)C
9004-1	CCC[C@H]1CNCc2c1[nH]c(=O)c(C#N)c2NCc1ccnc(N(C)C)c1
30805-2	CCC[C@H]1CNCc2c1[nH]c(=O)c(C#N)c2N1CCC([C@@H](O)CC)CC1
3566-1	CCC[C@H]1CNCc2c1[nH]c(=O)c(C#N)c2N[C@H](C)C1CC1
28078-1	CCC[C@H]1CNCc2c1[nH]c(=O)c(C#N)c2NCc1cccc(OCCOC)c1
4362-2	CCC[C@H]1CNCc2c1[nH]c(=O)c(C#N)c2C[C@@H](C)CC
29195-1	CCC[C@H]1CNCc2c1[nH]c(=O)c(C#N)c2CCC1(O)CCC1
3098-1	CCC[C@H]1CNCc2c1[nH]c(=O)c(C#N)c2NCc1ccccc1OC
7128-2	CCC[C@H]1CNCc2c1[nH]c(=O)c(C#N)c2N1CCCC[C@@H]1CO
659-1	CCC[C@H]1CNCc2c1[nH]c(=O)c(C#N)c2CCC(C)C
36278-4	CCC[C@H]1CNCc2c1[nH]c(=O)c(C#N)c2N(C)[C@H]1CCOC[C@@H]1OC
17916-1	CCC[C@H]1CNCc2c1[nH]c(=O)c(C#N)c2N[C@@H]1CCO[C@@H](C)C1
40523-1	CCC[C@H]1CNCc2c1[nH]c(=O)c(C#N)c2CCC(C)(C)F
21122-1	CCC[C@H]1CNCc2c1[nH]c(=O)c(C#N)c2NC(=O)COC1CCC1
20758-1	CCC[C@H]1CNCc2c1[nH]c(=O)c(C#N)c2N1C[C@@H](O)C[C@H]2CCCC[C@@H]21
20726-3	CCC[C@H]1CNCc2c1[nH]c(=O)c(C#N)c2N1CC[C@@H](OC)C[C@@H]1C
21340-1	CCC[C@H]1CNCc2c1[nH]c(=O)c(C#N)c2NCc1cn(C)nc1C
20750-7	CCC[C@H]1CNCc2c1[nH]c(=O)c(C#N)c2N1C[C@@H](C)O[C@@H]2CCC[C@@H]21
32428-1	CCC[C@H]1CNCc2c1[nH]c(=O)c(C#N)c2N1CCn2nnc(C)c2C1
14590-1	CCC[C@H]1CNCc2c1[nH]c(=O)c(C#N)c2N1CCN(Cc2csnn2)CC1
14117-1	CCC[C@H]1CNCc2c1[nH]c(=O)c(C#N)c2N[C@H]1CC[C@](C)(O)CC1
10634-1	CCC[C@H]1CNCc2c1[nH]c(=O)c(C#N)c2N1CCC(C(=O)NC(C)C)CC1
20758-5	CCC[C@H]1CNCc2c1[nH]c(=O)c(C#N)c2N1C[C@@H](O)C[C@H]2CCCC[C@H]21
44666-4	CCC[C@H]1CNCc2c1[nH]c(=O)c(C#N)c2N[C@H]1CCCC[C@@H]1F
10202-2	CCC[C@H]1CNCc2c1[nH]c(=O)c(C#N)c2CC[C@H](C)F
18910-2	CCC[C@H]1CNCc2c1[nH]c(=O)c(C#N)c2CCC[C@@H](O)c1ccc(O)cc1
19723-1	CCC[C@H]1CNCc2c1[nH]c(=O)c(C#N)c2N[C@H](CCc1ccccc1)C(N)=O
16613-1	CCC[C@H]1CNCc2c1[nH]c(=O)c(C#N)c2N1CCc2c(CO)cccc2C1
19021-1	CCC[C@H]1CNCc2c1[nH]c(=O)c(C#N)c2N1CCC(C2COC2)CC1
37772-1	CCC[C@H]1CNCc2c1[nH]c(=O)c(C#N)c2C[C@H](C)CCO
20709-1	CCC[C@H]1CNCc2c1[nH]c(=O)c(C#N)c2N1C[C@@H](C)OC[C@H]1C
43856-1	CCC[C@H]1CNCc2c1[nH]c(=O)c(C#N)c2N1CCN(C(=O)c2ccc[nH]2)CC1
10839-1	CCC[C@H]1CNCc2c1[nH]c(=O)c(C#N)c2C[C@@H]1CCO1
44517-1	CCC[C@H]1CNCc2c1[nH]c(=O)c(C#N)c2N1CCc2c(cnn2C2CC2)C1
9758-1	CCC[C@H]1CNCc2c1[nH]c(=O)c(C#N)c2N1CCC(n2cc(C)cn2)CC1
29895-1	CCC[C@H]1CNCc2c1[nH]c(=O)c(C#N)c2N(C)Cc1cc(C)no1
45133-2	CCC[C@H]1CNCc2c1[nH]c(=O)c(C#N)c2N[C@@H](C)c1ncc(F)cc1F
3469-1	CCC[C@H]1CNCc2c1[nH]c(=O)c(C#N)c2Nc1ccc(O)c(OC)c1
27608-2	CCC[C@H]1CNCc2c1[nH]c(=O)c(C#N)c2N[C@@H](CO)c1cccc(F)c1
20797-3	CCC[C@H]1CNCc2c1[nH]c(=O)c(C#N)c2N1CCN(C(C)=O)[C@H]2CCC[C@H]21
27507-1	CCC[C@H]1CNCc2c1[nH]c(=O)c(C#N)c2N[C@@H]1CC12CCOCC2
20726-2	CCC[C@H]1CNCc2c1[nH]c(=O)c(C#N)c2N1CC[C@H](OC)C[C@H]1C
4465-1	CCC[C@H]1CNCc2c1[nH]c(=O)c(C#N)c2CC[C@H](O)c1ccccc1
21812-1	CCC[C@H]1CNCc2c1[nH]c(=O)c(C#N)c2N1CCC[C@@H](C)[C@H]1C
44187-2	CCC[C@H]1CNCc2c1[nH]c(=O)c(C#N)c2NCc1ccnc(CC)c1
17268-2	CCC[C@H]1CNCc2c1[nH]c(=O)c(C#N)c2N1CCC[C@H](CN2CCCC2=O)C1
20759-3	CCC[C@H]1CNCc2c1[nH]c(=O)c(C#N)c2N1C[C@@H](OC)CC[C@@H]1C
43683-1	CCC[C@H]1CNCc2c1[nH]c(=O)c(C#N)c2N1CCC(c2cncnc2)CC1
20062-1	CCC[C@H]1CNCc2c1[nH]c(=O)c(C#N)c2N1CCCC12CC2
16336-1	CCC[C@H]1CNCc2c1[nH]c(=O)c(C#N)c2N(C)C1CCOCC1
27561-2	CCC[C@H]1CNCc2c1[nH]c(=O)c(C#N)c2N1CCN[C@H](c2ccccc2F)C1
20706-1	CCC[C@H]1CNCc2c1[nH]c(=O)c(C#N)c2N1[C@H](C)CN(C(=O)C(F)F)C[C@@H]1C
17907-1	CCC[C@H]1CNCc2c1[nH]c(=O)c(C#N)c2N(CCC#N)C1CC1
37772-2	CCC[C@H]1CNCc2c1[nH]c(=O)c(C#N)c2C[C@@H](C)CCO
14944-2	CCC[C@H]1CNCc2c1[nH]c(=O)c(C#N)c2N1CCCC[C@@H]1c1ncn[nH]1
15816-3	CCC[C@H]1CNCc2c1[nH]c(=O)c(C#N)c2N[C@@H]1CCC[C@@H]1CO
36666-1	CCC[C@H]1CNCc2c1[nH]c(=O)c(C#N)c2N1CCc2cnn(CC(C)C)c2C1
41138-1	CCC[C@H]1CNCc2c1[nH]c(=O)c(C#N)c2C[C@@H]1CCCC[C@H]1O
11063-2	CCC[C@H]1CNCc2c1[nH]c(=O)c(C#N)c2CC[C@H]1CCOC1
20759-4	CCC[C@H]1CNCc2c1[nH]c(=O)c(C#N)c2N1C[C@H](OC)CC[C@@H]1C
20706-3	CCC[C@H]1CNCc2c1[nH]c(=O)c(C#N)c2N1[C@@H](C)CN(C(=O)C(F)F)C[C@@H]1C
24935-2	CCC[C@H]1CNCc2c1[nH]c(=O)c(C#N)c2NC[C@H]1CCCN(C(C)=O)C1
2714-1	CCC[C@H]1CNCc2c1[nH]c(=O)c(C#N)c2N1CCC(CCO)CC1
13799-1	CCC[C@H]1CNCc2c1[nH]c(=O)c(C#N)c2NCC(=O)Nc1ccccc1
39331-1	CCC[C@H]1CNCc2c1[nH]c(=O)c(C#N)c2C[C@@H](F)COC
8903-1	CCC[C@H]1CNCc2c1[nH]c(=O)c(C#N)c2NCCc1cccc(O)c1
39971-1	CCCC[C@@H](CO)Nc1c2c([nH]c(=O)c1C#N)[C@@H](CCC)CNC2
11366-1	CCC[C@H]1CNCc2c1[nH]c(=O)c(C#N)c2N1CCN(c2ncccn2)[C@@H](C)C1
16334-1	CCC[C@H]1CNCc2c1[nH]c(=O)c(C#N)c2N1CCOCC1(C)C
27566-3	CCC[C@H]1CNCc2c1[nH]c(=O)c(C#N)c2N1CCO[C@@H](C)[C@@H]1C
24186-2	CCC[C@H]1CNCc2c1[nH]c(=O)c(C#N)c2N[C@H]1CC[C@@H](C)C1
16609-1	CCC[C@H]1CNCc2c1[nH]c(=O)c(C#N)c2N1CCc2cccc(CO)c2C1
42640-1	CCC[C@H]1CNCc2c1[nH]c(=O)c(C#N)c2N1CCC(N(C)C(C)=O)CC1
40635-2	CCC[C@H]1CNCc2c1[nH]c(=O)c(C#N)c2N[C@@H](C(=O)N(C)C)c1ccccc1
24964-2	CCC[C@H]1CNCc2c1[nH]c(=O)c(C#N)c2N[C@H]1C[C@@H]2CC[C@H]1O2
8-1	CCCCCc1c2c([nH]c(=O)c1C#N)[C@@H](CCC)CNC2
14651-1	CCC[C@H]1CNCc2c1[nH]c(=O)c(C#N)c2NCc1ccc(C(N)=O)cc1
20798-2	CCC[C@H]1CNCc2c1[nH]c(=O)c(C#N)c2N(C)[C@H]1COC[C@H]1OC
44122-1	CCC[C@H]1CNCc2c1[nH]c(=O)c(C#N)c2N1CCN2C(=O)N(CC)C[C@@H]2C1
44967-1	CCC[C@H]1CNCc2c1[nH]c(=O)c(C#N)c2N1CCC2(CC1)CC(=O)N(C)C2
1373-1	CCC[C@H]1CNCc2c1[nH]c(=O)c(C#N)c2CCC(F)(F)F
35648-1	CCC[C@H]1CNCc2c1[nH]c(=O)c(C#N)c2N1CC(Oc2cccnc2C)C1
2318-1	CCC[C@H]1CNCc2c1[nH]c(=O)c(C#N)c2CC1(O)CCC1
22025-1	CCC[C@H]1CNCc2c1[nH]c(=O)c(C#N)c2N1CCc2c(c(CC)nn2C)C1
1663-1	CCC[C@H]1CNCc2c1[nH]c(=O)c(C#N)c2NCc1ccccc1
18165-2	CCC[C@H]1CNCc2c1[nH]c(=O)c(C#N)c2CC[C@@H](O)C(C)(C)C
9747-1	CCC[C@H]1CNCc2c1[nH]c(=O)c(C#N)c2N1CCC(n2ccnc2)CC1
3283-1	CCC[C@H]1CNCc2c1[nH]c(=O)c(C#N)c2N1CCC(OCCOC)CC1
15552-2	CCC[C@H]1CNCc2c1[nH]c(=O)c(C#N)c2N1CCC[C@H](C#N)C1
45217-1	CCC[C@H]1CNCc2c1[nH]c(=O)c(C#N)c2N1CCC(n2cnnc2)CC1
1428-1	CCC[C@H]1CNCc2c1[nH]c(=O)c(C#N)c2N(CC)CC
33031-1	CCC[C@H]1CNCc2c1[nH]c(=O)c(C#N)c2NCc1cc2c(cn1)OCCO2
14591-1	CCC[C@H]1CNCc2c1[nH]c(=O)c(C#N)c2N1CCN(Cc2cscn2)CC1
27651-1	CCC[C@H]1CNCc2c1[nH]c(=O)c(C#N)c2N1CCCC[C@H]1CCOC
10703-1	CCC[C@H]1CNCc2c1[nH]c(=O)c(C#N)c2N(C)CC(F)(F)F
28186-1	CCC[C@H]1CNCc2c1[nH]c(=O)c(C#N)c2NCCc1ccc(O)c(OC)c1
20720-4	CCC[C@H]1CNCc2c1[nH]c(=O)c(C#N)c2N1CC(=O)N(CC)[C@@H]2CCC[C@H]21
14602-1	CCC[C@H]1CNCc2c1[nH]c(=O)c(C#N)c2N1CCN(Cc2cc(C)on2)CC1
26731-1	CCC[C@H]1CNCc2c1[nH]c(=O)c(C#N)c2NCc1ccc(NC)nc1
14903-1	CCC[C@H]1CNCc2c1[nH]c(=O)c(C#N)c2N1CC(N2CC(F)C2)C1
34952-1	CCC[C@H]1CNCc2c1[nH]c(=O)c(C#N)c2CC1CCN(C(=O)CC)CC1
17268-1	CCC[C@H]1CNCc2c1[nH]c(=O)c(C#N)c2N1CCC[C@@H](CN2CCCC2=O)C1
21286-1	CCC[C@H]1CNCc2c1[nH]c(=O)c(C#N)c2N[C@H](CC)[C@H](C)O
24964-3	CCC[C@H]1CNCc2c1[nH]c(=O)c(C#N)c2N[C@@H]1C[C@H]2CC[C@@H]1O2
25900-1	CCC[C@H]1CNCc2c1[nH]c(=O)c(C#N)c2NCc1scnc1C
27612-1	CCC[C@H]1CNCc2c1[nH]c(=O)c(C#N)c2N[C@@H]1c2ccccc2C[C@H]1O
18872-2	CCC[C@H]1CNCc2c1[nH]c(=O)c(C#N)c2N1CCN([C@@H](C#N)C(C)C)CC1
7413-1	CCC[C@H]1CNCc2c1[nH]c(=O)c(C#N)c2N1CCN(c2ccccn2)CC1
15480-1	CCC[C@H]1CNCc2c1[nH]c(=O)c(C#N)c2NCc1cnn(C)c1C
36661-2	CCC[C@H]1CNCc2c1[nH]c(=O)c(C#N)c2N1Cc2c(cnn2C)[C@H](C)C1
24964-1	CCC[C@H]1CNCc2c1[nH]c(=O)c(C#N)c2N[C@@H]1C[C@@H]2CC[C@H]1O2
10690-1	CCC[C@H]1CNCc2c1[nH]c(=O)c(C#N)c2N1CCC(n2cncn2)CC1
129-1	CCC[C@H]1CNCc2c1[nH]c(=O)c(C#N)c2NC(C)C
30815-2	CCC[C@H]1CNCc2c1[nH]c(=O)c(C#N)c2N1CCC[C@H](OCC)C1
36898-1	CCC[C@H]1CNCc2c1[nH]c(=O)c(C#N)c2CN(C)C(=O)Cc1cccc(O)c1
18806-1	CCC[C@@H](CC)Nc1c2c([nH]c(=O)c1C#N)[C@@H](CCC)CNC2
43638-1	CCC[C@H]1CNCc2c1[nH]c(=O)c(C#N)c2N1CCC(Cn2cccn2)CC1
4814-1	CCC[C@H]1CNCc2c1[nH]c(=O)c(C#N)c2CCC[C@H](C)O
15148-2	CCC[C@H]1CNCc2c1[nH]c(=O)c(C#N)c2N[C@H]1CCCOCC1
2338-1	CCC[C@H]1CNCc2c1[nH]c(=O)c(C#N)c2C[C@H]1CC[C@H](O)CC1
7269-1	CCC[C@H]1CNCc2c1[nH]c(=O)c(C#N)c2NCc1ccn(CC)n1
4723-2	CCC[C@H]1CNCc2c1[nH]c(=O)c(C#N)c2N1CCCC[C@@H]1C
27651-2	CCC[C@H]1CNCc2c1[nH]c(=O)c(C#N)c2N1CCCC[C@@H]1CCOC
32423-1	CCC[C@H]1CNCc2c1[nH]c(=O)c(C#N)c2N1CCn2c(nnc2C(F)F)C1
16635-1	CCC[C@H]1CNCc2c1[nH]c(=O)c(C#N)c2NC[C@@H]1CC[C@@](C)(O)C1
5714-1	CCC[C@H]1CNCc2c1[nH]c(=O)c(C#N)c2N1CCC(OC(C)C)CC1
40049-1	CCC[C@H]1CNCc2c1[nH]c(=O)c(C#N)c2CCCC(=O)N(C)C
3371-1	CCC[C@H]1CNCc2c1[nH]c(=O)c(C#N)c2N(C)CCC
35400-2	CCC[C@H]1CNCc2c1[nH]c(=O)c(C#N)c2C[C@H]1CCCC[C@H]1CO
10202-1	CCC[C@H]1CNCc2c1[nH]c(=O)c(C#N)c2CC[C@@H](C)F
44645-2	CCC[C@H]1CNCc2c1[nH]c(=O)c(C#N)c2CC[C@@H](OC)c1cccc(O)c1
4362-1	CCC[C@H]1CNCc2c1[nH]c(=O)c(C#N)c2C[C@H](C)CC
22027-1	CCC[C@H]1CNCc2c1[nH]c(=O)c(C#N)c2N1CCc2c(c(C)nn2C)C1
2764-2	CCC[C@H]1CNCc2c1[nH]c(=O)c(C#N)c2N1CCCC[C@@H]1CCO
907-4	CCC[C@H]1CNCc2c1[nH]c(=O)c(C#N)c2C[C@@H](C)[C@@H](O)c1ccc(O)cc1
3511-1	CCC[C@H]1CNCc2c1[nH]c(=O)c(C#N)c2NC1(C)COC1
35400-3	CCC[C@H]1CNCc2c1[nH]c(=O)c(C#N)c2C[C@@H]1CCCC[C@@H]1CO
15107-1	CCC[C@H]1CNCc2c1[nH]c(=O)c(C#N)c2N(C)[C@H](C)C#N
37083-2	CCC[C@H]1CNCc2c1[nH]c(=O)c(C#N)c2N[C@@H]1[C@@H]2CCC[C@H]1COC2
27611-1	CCC[C@H]1CNCc2c1[nH]c(=O)c(C#N)c2N[C@H](CO)c1ccccc1F
17916-4	CCC[C@H]1CNCc2c1[nH]c(=O)c(C#N)c2N[C@H]1CCO[C@H](C)C1
38150-2	CCC[C@H]1CNCc2c1[nH]c(=O)c(C#N)c2N1Cc2[nH]ncc2[C@@H]1C
37238-2	CCC[C@H]1CNCc2c1[nH]c(=O)c(C#N)c2N1CCCCC[C@@H]1CO
4321-1	CCC[C@H]1CNCc2c1[nH]c(=O)c(C#N)c2NCc1ccccc1O
15514-1	CCC[C@H]1CNCc2c1[nH]c(=O)c(C#N)c2N[C@H](CO)CC(C)C
38254-2	CCC[C@H]1CNCc2c1[nH]c(=O)c(C#N)c2N[C@H]1CCC[C@]1(C)O
28176-1	CCC[C@H]1CNCc2c1[nH]c(=O)c(C#N)c2N1CCN(c2cnc(C)s2)CC1
20720-2	CCC[C@H]1CNCc2c1[nH]c(=O)c(C#N)c2N1CC(=O)N(CC)[C@@H]2CCC[C@@H]21
16626-2	CCC[C@H]1CNCc2c1[nH]c(=O)c(C#N)c2N[C@H]1CC[C@@H](CO)C1
12275-1	CCC[C@H]1CNCc2c1[nH]c(=O)c(C#N)c2NCc1ccn(-c2ccncc2)c1
14127-4	CCC[C@H]1CNCc2c1[nH]c(=O)c(C#N)c2N[C@H]1CCC[C@H](O)C1
22602-1	CCC[C@H]1CNCc2c1[nH]c(=O)c(C#N)c2CN(CC(C)C)C(=O)c1ccco1
10688-1	CCC[C@H]1CNCc2c1[nH]c(=O)c(C#N)c2N1CCC(c2ccncn2)CC1
33438-1	CCC[C@H]1CNCc2c1[nH]c(=O)c(C#N)c2CN(CCC)C(=O)c1nccs1
39316-1	CCC[C@H]1CNCc2c1[nH]c(=O)c(C#N)c2N1CCC(n2nccn2)CC1
39-1	CCC[C@H]1CNCc2c1[nH]c(=O)c(C#N)c2Nc1ccncc1
9952-1	CCC[C@H]1CNCc2c1[nH]c(=O)c(C#N)c2N(C)CC(C)C
10836-1	CCC[C@H]1CNCc2c1[nH]c(=O)c(C#N)c2CC1(F)CCOCC1
29835-1	CCC[C@H]1CNCc2c1[nH]c(=O)c(C#N)c2N1CCC(c2cccnn2)CC1
5693-1	CCC[C@H]1CNCc2c1[nH]c(=O)c(C#N)c2CCC(C)(C)O
3568-1	CCC[C@H]1CNCc2c1[nH]c(=O)c(C#N)c2N(C)CCC(F)(F)F
26778-2	CCC[C@H]1CNCc2c1[nH]c(=O)c(C#N)c2N[C@H]1CC=CCC1
30931-1	CCC[C@H]1CNCc2c1[nH]c(=O)c(C#N)c2N1CCC(c2cnn(C)c2)CC1
44990-1	CCC[C@H]1CNCc2c1[nH]c(=O)c(C#N)c2N1CCC(c2nnnn2C)CC1
17928-3	CCC[C@H]1CNCc2c1[nH]c(=O)c(C#N)c2N[C@H](CO)[C@@H](C)CC
3465-1	CCC[C@H]1CNCc2c1[nH]c(=O)c(C#N)c2NCCc1ccccc1OC
3554-1	CCC[C@H]1CNCc2c1[nH]c(=O)c(C#N)c2N(C1CC1)C1CC1
43864-1	CCC[C@H]1CNCc2c1[nH]c(=O)c(C#N)c2N(C)c1cnn(C)c1
13812-1	CCC[C@H]1CNCc2c1[nH]c(=O)c(C#N)c2Nc1ccnn1C
17922-1	CCC[C@H]1CNCc2c1[nH]c(=O)c(C#N)c2N[C@@H]1CCOC[C@@H]1F
34121-1	CCC[C@H]1CNCc2c1[nH]c(=O)c(C#N)c2N(C)[C@@H]1CCCC[C@H]1CO
16635-2	CCC[C@H]1CNCc2c1[nH]c(=O)c(C#N)c2NC[C@H]1CC[C@@](C)(O)C1
21119-1	CCC[C@H]1CNCc2c1[nH]c(=O)c(C#N)c2N(C)CCCF
2485-1	CCC[C@H]1CNCc2c1[nH]c(=O)c(C#N)c2[C@H](C)NCC(F)(F)F
28183-1	CCC[C@H]1CNCc2c1[nH]c(=O)c(C#N)c2N1CCN(c2ncns2)CC1
31720-1	CCC[C@H]1CNCc2c1[nH]c(=O)c(C#N)c2N1CCC(c2cnco2)CC1
29834-4	CCC[C@H]1CNCc2c1[nH]c(=O)c(C#N)c2N[C@H]1CCOC[C@@H]1C(F)(F)F
4657-1	CCC[C@H]1CNCc2c1[nH]c(=O)c(C#N)c2CCCCCCCO
24938-1	CCC[C@H]1CNCc2c1[nH]c(=O)c(C#N)c2NC[C@H]1CC[C@H](O)CC1
2485-2	CCC[C@H]1CNCc2c1[nH]c(=O)c(C#N)c2[C@@H](C)NCC(F)(F)F
32442-1	CCC[C@H]1CNCc2c1[nH]c(=O)c(C#N)c2N1CCn2c(nnc2C2CC2)C1
30892-1	CCC[C@H]1CNCc2c1[nH]c(=O)c(C#N)c2CN1C[C@H]2CC[C@@H](C1)O2
8401-1	CCCCNC(=O)N1CCN(c2c3c([nH]c(=O)c2C#N)[C@@H](CCC)CNC3)CC1
20709-2	CCC[C@H]1CNCc2c1[nH]c(=O)c(C#N)c2N1C[C@H](C)OC[C@H]1C
17928-1	CCC[C@H]1CNCc2c1[nH]c(=O)c(C#N)c2N[C@H](CO)[C@H](C)CC
10504-1	CCC[C@H]1CNCc2c1[nH]c(=O)c(C#N)c2[C@H](C)NC(=O)[C@@H]1C[C@H]1C
24546-1	CCC[C@H]1CNCc2c1[nH]c(=O)c(C#N)c2NC[C@H](O)C(C)(C)C
40229-1	CCC[C@H]1CNCc2c1[nH]c(=O)c(C#N)c2N(C)CCF
26778-1	CCC[C@H]1CNCc2c1[nH]c(=O)c(C#N)c2N[C@@H]1CC=CCC1
19279-1	CCC[C@H]1CNCc2c1[nH]c(=O)c(C#N)c2N1CCN(CC(F)F)CC1
42850-1	CCC[C@H]1CNCc2c1[nH]c(=O)c(C#N)c2N1CCC(COCCOC)CC1
34121-2	CCC[C@H]1CNCc2c1[nH]c(=O)c(C#N)c2N(C)[C@H]1CCCC[C@H]1CO
2560-1	CCC[C@H]1CNCc2c1[nH]c(=O)c(C#N)c2CCN1CC(F)(F)C1
20760-2	CCC[C@H]1CNCc2c1[nH]c(=O)c(C#N)c2N1CCOC[C@@H]1c1ccccn1
3569-1	CCC[C@H]1CNCc2c1[nH]c(=O)c(C#N)c2N(C)C(C)(C)COC
10684-1	CCC[C@H]1CNCc2c1[nH]c(=O)c(C#N)c2N1CCC(c2ncccn2)CC1
3502-1	CCC[C@H]1CNCc2c1[nH]c(=O)c(C#N)c2N(C)CC1CC1
10913-2	CCC[C@H]1CNCc2c1[nH]c(=O)c(C#N)c2CC[C@@H](C)OC
17928-4	CCC[C@H]1CNCc2c1[nH]c(=O)c(C#N)c2N[C@@H](CO)[C@@H](C)CC
34551-1	CCC[C@H]1CNCc2c1[nH]c(=O)c(C#N)c2CC[C@H](C)CC(=O)N(C)C
40812-1	CCC[C@H]1CNCc2c1[nH]c(=O)c(C#N)c2NC(F)(F)F
31388-1	CCC[C@H]1CNCc2c1[nH]c(=O)c(C#N)c2C[C@@](C)(O)C(F)(F)F
20747-2	CCC[C@H]1CNCc2c1[nH]c(=O)c(C#N)c2N1CCO[C@H](C)[C@H]1CC
1364-1	CCC[C@H]1CNCc2c1[nH]c(=O)c(C#N)c2N(C)CC
41644-2	CCC[C@H]1CNCc2c1[nH]c(=O)c(C#N)c2N(C)[C@@H](C)c1nccs1
29641-1	CCC[C@H]1CNCc2c1[nH]c(=O)c(C#N)c2N(CC)CC1CC1
29872-1	CCC[C@H]1CNCc2c1[nH]c(=O)c(C#N)c2NC[C@@H](F)c1ccccc1
5035-1	CCC[C@H]1CNCc2c1[nH]c(=O)c(C#N)c2CCCOCC
43062-1	CCC[C@H]1CNCc2c1[nH]c(=O)c(C#N)c2NCc1cccc(OC(F)F)c1
17266-1	CCC[C@H]1CNCc2c1[nH]c(=O)c(C#N)c2N1CCC(C(=O)N2CCCC2)CC1
42068-1	CCC[C@H]1CNCc2c1[nH]c(=O)c(C#N)c2N(C)CC(C)(C)C
44391-1	CCC[C@H]1CNCc2c1[nH]c(=O)c(C#N)c2CC[C@H](OC)c1ccc(O)cc1
21300-1	CCC[C@H]1CNCc2c1[nH]c(=O)c(C#N)c2NCc1cc(C)nn1C
1610-1	CCC[C@H]1CNCc2c1[nH]c(=O)c(C#N)c2Nc1cc(O)cc(OC)c1
10715-2	CCC[C@H]1CNCc2c1[nH]c(=O)c(C#N)c2C[C@@H](C)CF
43645-1	CCC[C@H]1CNCc2c1[nH]c(=O)c(C#N)c2C[C@H]1CC[C@H](C(N)=O)CC1
30810-2	CCC[C@H]1CNCc2c1[nH]c(=O)c(C#N)c2N1CCC[C@H](CS(=O)(=O)N(C)C)C1
42433-2	CCC[C@H]1CNCc2c1[nH]c(=O)c(C#N)c2N(C)[C@@H](C)CCO
42158-1	CCC[C@H]1CNCc2c1[nH]c(=O)c(C#N)c2N(C)CCC(C)(C)O
26586-1	CCC[C@H]1CNCc2c1[nH]c(=O)c(C#N)c2N(C)C[C@H](C)OC
36078-2	CCC[C@H]1CNCc2c1[nH]c(=O)c(C#N)c2NC(=O)N1C[C@@H]2[C@H](CO)[C@@H]2C1
2739-1	CCC[C@H]1CNCc2c1[nH]c(=O)c(C#N)c2N1CCC(C[C@H](C)O)CC1
10758-1	CCC[C@H]1CNCc2c1[nH]c(=O)c(C#N)c2CCC(C)(C)C#N
6709-1	CCC[C@H]1CNCc2c1[nH]c(=O)c(C#N)c2CCCCF
3790-1	CCC[C@H]1CNCc2c1[nH]c(=O)c(C#N)c2NCCOCCOC
8423-1	CCC[C@H]1CNCc2c1[nH]c(=O)c(C#N)c2N1CCC(O)(C2CC2)CC1
24604-1	CCC[C@H]1CNCc2c1[nH]c(=O)c(C#N)c2NCc1cc(O)cc(OC)c1
18806-2	CCC[C@H](CC)Nc1c2c([nH]c(=O)c1C#N)[C@@H](CCC)CNC2
10715-1	CCC[C@H]1CNCc2c1[nH]c(=O)c(C#N)c2C[C@H](C)CF
40424-1	CCC[C@H]1CNCc2c1[nH]c(=O)c(C#N)c2C[C@H](C)CCF
18145-2	CCC[C@H]1CNCc2c1[nH]c(=O)c(C#N)c2CC[C@@H](O)C(C)C
26725-1	CCC[C@H]1CNCc2c1[nH]c(=O)c(C#N)c2NCCS(=O)(=O)c1ccccc1
5036-1	CCC[C@H]1CNCc2c1[nH]c(=O)c(C#N)c2CCCOC(C)C
11368-2	CCC[C@H]1CNCc2c1[nH]c(=O)c(C#N)c2N1CCN(c2ncccn2)C[C@@H]1C
41138-4	CCC[C@H]1CNCc2c1[nH]c(=O)c(C#N)c2C[C@H]1CCCC[C@@H]1O
5700-1	CCC[C@H]1CNCc2c1[nH]c(=O)c(C#N)c2NC(=O)C(C)(C)F
2739-2	CCC[C@H]1CNCc2c1[nH]c(=O)c(C#N)c2N1CCC(C[C@@H](C)O)CC1
21286-2	CCC[C@H]1CNCc2c1[nH]c(=O)c(C#N)c2N[C@@H](CC)[C@H](C)O
37443-2	CCC[C@H]1CNCc2c1[nH]c(=O)c(C#N)c2NCc1nc2ccccc2n1C
3326-1	CCC[C@H]1CNCc2c1[nH]c(=O)c(C#N)c2N(C)CCOC
34827-2	CCC[C@H]1CNCc2c1[nH]c(=O)c(C#N)c2N1CCC[C@H](C(=O)N2CCCC2)C1
3564-1	CCC[C@H]1CNCc2c1[nH]c(=O)c(C#N)c2N(C)CC1(C)COC1
15551-1	CCC[C@H]1CNCc2c1[nH]c(=O)c(C#N)c2N1CCC(COC)CC1
21317-1	CCC[C@H]1CNCc2c1[nH]c(=O)c(C#N)c2NCc1cnn(CC)c1
38256-1	CCC[C@H]1CNCc2c1[nH]c(=O)c(C#N)c2N[C@@H]1CCCC[C@]1(C)O
11440-1	CCC[C@H]1CNCc2c1[nH]c(=O)c(C#N)c2N(C)CCOCc1ccccc1
26803-1	CCC[C@H]1CNCc2c1[nH]c(=O)c(C#N)c2NC1(C)CCCC1
41299-1	CCC[C@H]1CNCc2c1[nH]c(=O)c(C#N)c2N(CCO)CC(C)C
38254-1	CCC[C@H]1CNCc2c1[nH]c(=O)c(C#N)c2N[C@@H]1CCC[C@]1(C)O
14528-2	CCC[C@H]1CNCc2c1[nH]c(=O)c(C#N)c2NC[C@H]1CCOC1
33849-1	CCC[C@H]1CNCc2c1[nH]c(=O)c(C#N)c2N(C)CCc1ccncc1
44610-1	CCC[C@H]1CNCc2c1[nH]c(=O)c(C#N)c2NC(=O)[C@H](C)OCC(F)(F)F
20730-2	CCC[C@H]1CNCc2c1[nH]c(=O)c(C#N)c2N1CCCOC[C@@H]1C
44666-2	CCC[C@H]1CNCc2c1[nH]c(=O)c(C#N)c2N[C@H]1CCCC[C@H]1F
15806-1	CCC[C@H]1CNCc2c1[nH]c(=O)c(C#N)c2NCC(C)(C)CO
44391-2	CCC[C@H]1CNCc2c1[nH]c(=O)c(C#N)c2CC[C@@H](OC)c1ccc(O)cc1
24935-1	CCC[C@H]1CNCc2c1[nH]c(=O)c(C#N)c2NC[C@@H]1CCCN(C(C)=O)C1
35996-1	CCC[C@H]1CNCc2c1[nH]c(=O)c(C#N)c2NCc1oc(C)nc1C
10315-2	CCC[C@H]1CNCc2c1[nH]c(=O)c(C#N)c2[C@@H](O)C(C)(C)CC
3534-2	CCC[C@H]1CNCc2c1[nH]c(=O)c(C#N)c2N(C)[C@@H](C)COC
34976-1	CCC[C@H]1CNCc2c1[nH]c(=O)c(C#N)c2[C@H](C)NC(=O)CC(C)C
39331-2	CCC[C@H]1CNCc2c1[nH]c(=O)c(C#N)c2C[C@H](F)COC
20726-1	CCC[C@H]1CNCc2c1[nH]c(=O)c(C#N)c2N1CC[C@@H](OC)C[C@H]1C
23802-1	CCC[C@H]1CNCc2c1[nH]c(=O)c(C#N)c2N1CCO[C@@H](c2ccno2)C1
3534-1	CCC[C@H]1CNCc2c1[nH]c(=O)c(C#N)c2N(C)[C@H](C)COC
17908-1	CCC[C@H]1CNCc2c1[nH]c(=O)c(C#N)c2N[C@H](CO)C(C)(C)C
9757-1	CCC[C@H]1CNCc2c1[nH]c(=O)c(C#N)c2N1CCC(n2cccc2)CC1
10504-6	CCC[C@H]1CNCc2c1[nH]c(=O)c(C#N)c2[C@@H](C)NC(=O)[C@@H]1C[C@@H]1C
21341-1	CCC[C@H]1CNCc2c1[nH]c(=O)c(C#N)c2NCc1cn(CC)nc1C
36090-1	CCC[C@H]1CNCc2c1[nH]c(=O)c(C#N)c2NCc1cccc(N(C)C)c1
33228-1	CCC[C@H]1CNCc2c1[nH]c(=O)c(C#N)c2NCC(=O)N(C)C1CCCC1
20702-6	CCC[C@H]1CNCc2c1[nH]c(=O)c(C#N)c2N1[C@H](C)CO[C@H]2CCC[C@H]21
29596-3	CCC[C@H]1CNCc2c1[nH]c(=O)c(C#N)c2N(C[C@H]1CCCO1)C[C@H]1CCCO1
5605-1	CCC[C@H]1CNCc2c1[nH]c(=O)c(C#N)c2NCCCCCCO
28182-1	CCC[C@H]1CNCc2c1[nH]c(=O)c(C#N)c2N1CCN(c2noc(C)n2)CC1
44002-4	CCC[C@H]1CNCc2c1[nH]c(=O)c(C#N)c2N(C)[C@@H](C)[C@@H](O)c1ccccc1
34827-1	CCC[C@H]1CNCc2c1[nH]c(=O)c(C#N)c2N1CCC[C@@H](C(=O)N2CCCC2)C1
40959-1	CCC[C@H]1CNCc2c1[nH]c(=O)c(C#N)c2NCCC(C)(C)O
18165-1	CCC[C@H]1CNCc2c1[nH]c(=O)c(C#N)c2CC[C@H](O)C(C)(C)C
43393-1	CCC[C@H]1CNCc2c1[nH]c(=O)c(C#N)c2CCCCC(=O)N(C)C
14593-2	CCC[C@H]1CNCc2c1[nH]c(=O)c(C#N)c2NCCN(C)Cc1cc(C)on1
20745-1	CCC[C@H]1CNCc2c1[nH]c(=O)c(C#N)c2N1CCN(C(=O)C2(F)CC2)C[C@H]1C
22035-1	CCC[C@H]1CNCc2c1[nH]c(=O)c(C#N)c2N1CCc2cnn(CC)c2C1
29834-3	CCC[C@H]1CNCc2c1[nH]c(=O)c(C#N)c2N[C@@H]1CCOC[C@@H]1C(F)(F)F
38555-1	CCC[C@H]1CNCc2c1[nH]c(=O)c(C#N)c2N1CC(Oc2cc(O)ccc2F)C1
127-1	CCC[C@H]1CNCc2c1[nH]c(=O)c(C#N)c2CC(C)C
42980-2	CCC[C@H]1CNCc2c1[nH]c(=O)c(C#N)c2N[C@@H](C)C(C)(C)C
5426-1	CCC[C@H]1CNCc2c1[nH]c(=O)c(C#N)c2CCC[C@@H](C)F
3037-1	CCC[C@H]1CNCc2c1[nH]c(=O)c(C#N)c2CCCCCC#N
29850-1	CCC[C@H]1CNCc2c1[nH]c(=O)c(C#N)c2N[C@@H]1CCOC[C@H]1CCC
22017-1	CCC[C@H]1CNCc2c1[nH]c(=O)c(C#N)c2N1CCc2nc(C)ncc2C1
35647-1	CCC[C@H]1CNCc2c1[nH]c(=O)c(C#N)c2N1CC(Oc2ccc(C)nc2)C1
41059-2	CCC[C@H]1CNCc2c1[nH]c(=O)c(C#N)c2N1CCN(C(C)=O)C[C@@H]1C(F)(F)F
27608-1	CCC[C@H]1CNCc2c1[nH]c(=O)c(C#N)c2N[C@H](CO)c1cccc(F)c1
38256-2	CCC[C@H]1CNCc2c1[nH]c(=O)c(C#N)c2N[C@H]1CCCC[C@]1(C)O
20771-1	CCC[C@H]1CNCc2c1[nH]c(=O)c(C#N)c2N1[C@H](C)CN(C(=O)CC)C[C@@H]1C
7264-1	CCC[C@H]1CNCc2c1[nH]c(=O)c(C#N)c2Nc1ccn(C)n1
15474-1	CCC[C@H]1CNCc2c1[nH]c(=O)c(C#N)c2N(C)Cc1cnn(C)c1
3687-1	CCC[C@H]1CNCc2c1[nH]c(=O)c(C#N)c2NCCN(C)C(=O)NC(C)C
29260-1	CCC[C@H]1CNCc2c1[nH]c(=O)c(C#N)c2N1CCN(Cc2ncco2)CC1
4659-1	CCC[C@H]1CNCc2c1[nH]c(=O)c(C#N)c2CCCCOC
1685-1	CCC[C@H]1CNCc2c1[nH]c(=O)c(C#N)c2NC1CCCCC1
15148-1	CCC[C@H]1CNCc2c1[nH]c(=O)c(C#N)c2N[C@@H]1CCCOCC1
26586-2	CCC[C@H]1CNCc2c1[nH]c(=O)c(C#N)c2N(C)C[C@@H](C)OC
20774-6	CCC[C@H]1CNCc2c1[nH]c(=O)c(C#N)c2N1C[C@H](C)O[C@H]2CCCC[C@H]21
29828-1	CCC[C@H]1CNCc2c1[nH]c(=O)c(C#N)c2N(CC)C1CCCC1
4558-2	CCC[C@H]1CNCc2c1[nH]c(=O)c(C#N)c2NC[C@H](C)F
10254-1	CCC[C@H]1CNCc2c1[nH]c(=O)c(C#N)c2CN(C)C(=O)C1CCCCC1
3118-1	CCC[C@H]1CNCc2c1[nH]c(=O)c(C#N)c2NCCC(C)C
26584-1	CCC[C@H]1CNCc2c1[nH]c(=O)c(C#N)c2N(C)CC1(C)CC1
17791-2	CCC[C@H]1CNCc2c1[nH]c(=O)c(C#N)c2N[C@@H](C)C(=O)Nc1nccs1
17901-2	CCC[C@H]1CNCc2c1[nH]c(=O)c(C#N)c2NC[C@](C)(CC)CO
29670-1	CCC[C@H]1CNCc2c1[nH]c(=O)c(C#N)c2N1CCN(C(=O)C2CCCC2)CC1
22-1	CCCc1c2c([nH]c(=O)c1C#N)[C@@H](CCC)CNC2
25912-1	CCC[C@H]1CNCc2c1[nH]c(=O)c(C#N)c2N1CCC(OCC)CC1
8152-1	CCC[C@H]1CNCc2c1[nH]c(=O)c(C#N)c2N(C)Cc1cccc(OC)c1
21981-1	CCC[C@H]1CNCc2c1[nH]c(=O)c(C#N)c2CCCC(=O)N(CC)CC
10187-1	CCC[C@H]1CNCc2c1[nH]c(=O)c(C#N)c2CCCOCCCOCCF
8991-1	CCC[C@H]1CNCc2c1[nH]c(=O)c(C#N)c2N(C)CC1(CO)CC1
10913-1	CCC[C@H]1CNCc2c1[nH]c(=O)c(C#N)c2CC[C@H](C)OC
3563-1	CCC[C@H]1CNCc2c1[nH]c(=O)c(C#N)c2N(C)C1(C)COC1
10757-1	CCC[C@H]1CNCc2c1[nH]c(=O)c(C#N)c2CC(C)(C)C#N
6805-1	CCC[C@H]1CNCc2c1[nH]c(=O)c(C#N)c2N[C@H](C)CC
37891-1	CCC[C@H]1CNCc2c1[nH]c(=O)c(C#N)c2CC[C@@H]1CC[C@@H](C)O1
29643-1	CCC[C@H]1CNCc2c1[nH]c(=O)c(C#N)c2N(CCC)Cc1ccccn1
9040-1	CCC[C@H]1CNCc2c1[nH]c(=O)c(C#N)c2N(C)CCCC#N
11786-1	CCC[C@H]1CNCc2c1[nH]c(=O)c(C#N)c2N[C@H](CO)C(C)C
4814-2	CCC[C@H]1CNCc2c1[nH]c(=O)c(C#N)c2CCC[C@@H](C)O
28735-1	CCC[C@H]1CNCc2c1[nH]c(=O)c(C#N)c2NCCC(=O)NC(C)(C)C
26746-1	CCC[C@H]1CNCc2c1[nH]c(=O)c(C#N)c2N[C@@H]1CCN(C(CF)CF)C1
41930-1	CCC[C@H]1CNCc2c1[nH]c(=O)c(C#N)c2N1CCN(C(=O)C2(C)CC2)CC1
12277-1	CCC[C@H]1CNCc2c1[nH]c(=O)c(C#N)c2NCc1nnc(-c2ccncc2)o1
38150-1	CCC[C@H]1CNCc2c1[nH]c(=O)c(C#N)c2N1Cc2[nH]ncc2[C@H]1C
42433-1	CCC[C@H]1CNCc2c1[nH]c(=O)c(C#N)c2N(C)[C@H](C)CCO
3553-1	CCC[C@H]1CNCc2c1[nH]c(=O)c(C#N)c2N(C)CC(F)F
20456-1	CCC[C@H]1CNCc2c1[nH]c(=O)c(C#N)c2N(CC(F)(F)F)C(C)(C)CO
33376-2	CCC[C@H]1CNCc2c1[nH]c(=O)c(C#N)c2CC[C@@H](O)c1ccc(OC)cc1
43630-1	CCC[C@H]1CNCc2c1[nH]c(=O)c(C#N)c2N(C)CCn1ccnc1
4148-1	CCC[C@H]1CNCc2c1[nH]c(=O)c(C#N)c2N(CCC)CCC
13537-1	CCC[C@H]1CNCc2c1[nH]c(=O)c(C#N)c2N[C@H]1CC[C@H](O)CC1
29198-2	CCC[C@H]1CNCc2c1[nH]c(=O)c(C#N)c2CC[C@@H](O)C(F)(F)F
27253-1	CCC[C@H]1CNCc2c1[nH]c(=O)c(C#N)c2N(CC(F)F)CC(F)F
2171-1	CCCc1[nH]cnc1CNc1c2c([nH]c(=O)c1C#N)[C@@H](CCC)CNC2
11298-1	CCC[C@H]1CNCc2c1[nH]c(=O)c(C#N)c2N1CCN(c2ncccn2)CC1
9998-1	CCC[C@H]1CNCc2c1[nH]c(=O)c(C#N)c2NCCCF
16315-1	CCC[C@H]1CNCc2c1[nH]c(=O)c(C#N)c2N(CC)CCC
8215-1	CCC[C@H]1CNCc2c1[nH]c(=O)c(C#N)c2NCCNc1ccc(OC)cc1
20699-1	CCC[C@H]1CNCc2c1[nH]c(=O)c(C#N)c2N(C)CC(C)(C)OC
23349-1	CCCCN(Cc1c2c([nH]c(=O)c1C#N)[C@@H](CCC)CNC2)C(C)=O
27566-1	CCC[C@H]1CNCc2c1[nH]c(=O)c(C#N)c2N1CCO[C@@H](C)[C@H]1C
24186-1	CCC[C@H]1CNCc2c1[nH]c(=O)c(C#N)c2N[C@@H]1CC[C@@H](C)C1
39859-1	CCC[C@H]1CNCc2c1[nH]c(=O)c(C#N)c2N(C)C(F)(F)F
44002-3	CCC[C@H]1CNCc2c1[nH]c(=O)c(C#N)c2N(C)[C@H](C)[C@@H](O)c1ccccc1
21308-1	CCC[C@H]1CNCc2c1[nH]c(=O)c(C#N)c2N1CCC(C2CCOCC2)CC1
30805-1	CCC[C@H]1CNCc2c1[nH]c(=O)c(C#N)c2N1CCC([C@H](O)CC)CC1
27657-1	CCC[C@H]1CNCc2c1[nH]c(=O)c(C#N)c2N(CC)Cc1ccco1
8858-2	CCC[C@H]1CNCc2c1[nH]c(=O)c(C#N)c2[C@@H](O)C(C)(C)C
2136-1	CCC[C@H]1CNCc2c1[nH]c(=O)c(C#N)c2NCc1cccc(N)c1
2141-1	CCC[C@H]1CNCc2c1[nH]c(=O)c(C#N)c2NCc1nc(CC)[nH]c1C
182-1	CCC[C@H]1CNCc2c1[nH]c(=O)c(C#N)c2N(C)C
20774-1	CCC[C@H]1CNCc2c1[nH]c(=O)c(C#N)c2N1C[C@@H](C)O[C@H]2CCCC[C@@H]21
10839-2	CCC[C@H]1CNCc2c1[nH]c(=O)c(C#N)c2C[C@H]1CCO1
10935-1	CCC[C@H]1CNCc2c1[nH]c(=O)c(C#N)c2NCc1cccnc1OC
3846-1	CCC[C@H]1CNCc2c1[nH]c(=O)c(C#N)c2N[C@H](CO)c1ccccc1
3439-1	CCC[C@H]1CNCc2c1[nH]c(=O)c(C#N)c2NCCc1ccc(OC)cc1OC
22034-1	CCC[C@H]1CNCc2c1[nH]c(=O)c(C#N)c2N1CCc2cc(OC)ncc2C1
44523-2	CCC[C@H]1CNCc2c1[nH]c(=O)c(C#N)c2N1CCC[C@H](c2ncccn2)C1
15335-1	CCC[C@H]1CNCc2c1[nH]c(=O)c(C#N)c2N(C)Cc1nccs1
9412-1	CCC[C@H]1CNCc2c1[nH]c(=O)c(C#N)c2N(CCC)CCO
18158-1	CCC[C@H]1CNCc2c1[nH]c(=O)c(C#N)c2CC[C@H](OC)C(C)C
20797-4	CCC[C@H]1CNCc2c1[nH]c(=O)c(C#N)c2N1CCN(C(C)=O)[C@@H]2CCC[C@H]21
35181-3	CCC[C@H]1CNCc2c1[nH]c(=O)c(C#N)c2N[C@@H]1[C@H]2CC[C@H](C2)[C@H]1CO
16629-4	CCC[C@H]1CNCc2c1[nH]c(=O)c(C#N)c2NC[C@H]1CC[C@H](O)C1
21314-1	CCC[C@H]1CNCc2c1[nH]c(=O)c(C#N)c2NCc1nc(C)cs1
44693-2	CCC[C@H]1CNCc2c1[nH]c(=O)c(C#N)c2[C@@H](C)NC(=O)C[C@H](C)CC
16395-1	CCC[C@H]1CNCc2c1[nH]c(=O)c(C#N)c2OC1(C)CCC1
17039-1	CCC[C@H]1CNCc2c1[nH]c(=O)c(C#N)c2NCc1ccc2c(c1)OCCO2
39865-1	CCC[C@H]1CNCc2c1[nH]c(=O)c(C#N)c2NCc1ccno1
27607-2	CCC[C@H]1CNCc2c1[nH]c(=O)c(C#N)c2N[C@@H](CO)c1ccc(F)cc1
13537-2	CCC[C@H]1CNCc2c1[nH]c(=O)c(C#N)c2N[C@H]1CC[C@@H](O)CC1
15650-1	CCC[C@H]1CNCc2c1[nH]c(=O)c(C#N)c2NCc1cc(C)on1
19019-1	CCC[C@H]1CNCc2c1[nH]c(=O)c(C#N)c2NC1CCN(C2COC2)CC1
17313-1	CCC[C@H]1CNCc2c1[nH]c(=O)c(C#N)c2N[C@H](C)C(C)C
35181-6	CCC[C@H]1CNCc2c1[nH]c(=O)c(C#N)c2N[C@H]1[C@@H]2CC[C@@H](C2)[C@@H]1CO
14828-1	CCC[C@H]1CNCc2c1[nH]c(=O)c(C#N)c2N(C)CC(C)(C)O
3685-1	CCC[C@H]1CNCc2c1[nH]c(=O)c(C#N)c2NCCCNC(=O)NC(C)C
42020-1	CCC[C@H]1CNCc2c1[nH]c(=O)c(C#N)c2N1CCN(c2ccccc2)C(=O)C1
25915-1	CCC[C@H]1CNCc2c1[nH]c(=O)c(C#N)c2N1CCN(c2cccnc2)CC1
1917-1	CCC[C@H]1CNCc2c1[nH]c(=O)c(C#N)c2C[C@@H](C)F
27689-1	CCC[C@H]1CNCc2c1[nH]c(=O)c(C#N)c2N(C)CCCNC(=O)N(C)C
2330-2	CCC[C@H]1CNCc2c1[nH]c(=O)c(C#N)c2C[C@H]1CCCOC1
4616-1	CCC[C@H]1CNCc2c1[nH]c(=O)c(C#N)c2CCCCCCO
20312-1	CCC[C@H]1CNCc2c1[nH]c(=O)c(C#N)c2CC1(CO)CCCCC1
39208-1	CCC[C@H]1CNCc2c1[nH]c(=O)c(C#N)c2CCC1(O)CCOCC1
36278-3	CCC[C@H]1CNCc2c1[nH]c(=O)c(C#N)c2N(C)[C@@H]1CCOC[C@@H]1OC
21315-1	CCC[C@H]1CNCc2c1[nH]c(=O)c(C#N)c2N(C)Cc1cn(C)nc1C
5357-1	CCC[C@H]1CNCc2c1[nH]c(=O)c(C#N)c2NCc1ccc(OC)c(O)c1
28216-1	CCC[C@H]1CNCc2c1[nH]c(=O)c(C#N)c2N(C)CCc1cccnc1
22925-1	CCC[C@H]1CNCc2c1[nH]c(=O)c(C#N)c2CN(CCOC)[C@@H]1CCOC1
27635-1	CCC[C@H]1CNCc2c1[nH]c(=O)c(C#N)c2N1CCc2ncn(C)c2CC1
37888-1	CCC[C@H]1CNCc2c1[nH]c(=O)c(C#N)c2NCc1ncc(C)o1
38556-2	CCC[C@H]1CNCc2c1[nH]c(=O)c(C#N)c2N1CC[C@H](Oc2ccccc2O)C1
21286-4	CCC[C@H]1CNCc2c1[nH]c(=O)c(C#N)c2N[C@@H](CC)[C@@H](C)O
5675-1	CCC[C@H]1CNCc2c1[nH]c(=O)c(C#N)c2CCCC(C)(C)O
30137-2	CCC[C@H]1CNCc2c1[nH]c(=O)c(C#N)c2N(C)[C@H]1CC[C@@H](O)CC1
16400-1	CCC[C@H]1CNCc2c1[nH]c(=O)c(C#N)c2N(C)Cc1cncs1
32276-2	CCCC[C@@H](O)[C@H](C)Cc1c2c([nH]c(=O)c1C#N)[C@@H](CCC)CNC2
11372-1	CCC[C@H]1CNCc2c1[nH]c(=O)c(C#N)c2N1CCN(c2cnccn2)CC1
5803-2	CCC[C@H]1CNCc2c1[nH]c(=O)c(C#N)c2CC[C@H]1CCCO1
27611-2	CCC[C@H]1CNCc2c1[nH]c(=O)c(C#N)c2N[C@@H](CO)c1ccccc1F
30810-1	CCC[C@H]1CNCc2c1[nH]c(=O)c(C#N)c2N1CCC[C@@H](CS(=O)(=O)N(C)C)C1
5426-2	CCC[C@H]1CNCc2c1[nH]c(=O)c(C#N)c2CCC[C@H](C)F
29853-3	CCC[C@H]1CNCc2c1[nH]c(=O)c(C#N)c2N[C@@H]1CC[C@H](O)c2ccccc21
18910-1	CCC[C@H]1CNCc2c1[nH]c(=O)c(C#N)c2CCC[C@H](O)c1ccc(O)cc1
27580-1	CCC[C@H]1CNCc2c1[nH]c(=O)c(C#N)c2N(CCOC)CC(F)F
22011-1	CCC[C@H]1CNCc2c1[nH]c(=O)c(C#N)c2N1CC[C@@](C)(NC)C1
37891-2	CCC[C@H]1CNCc2c1[nH]c(=O)c(C#N)c2CC[C@H]1CC[C@@H](C)O1
1433-1	CCC[C@H]1CNCc2c1[nH]c(=O)c(C#N)c2CCCF
40493-1	CCC[C@H]1CNCc2c1[nH]c(=O)c(C#N)c2CC1CCN(C(=O)C(C)C)CC1
4433-1	CCC[C@H]1CNCc2c1[nH]c(=O)c(C#N)c2CCCc1cccnc1
29840-1	CCC[C@H]1CNCc2c1[nH]c(=O)c(C#N)c2N1CCC(c2ccnnc2)CC1
5392-1	CCC[C@H]1CNCc2c1[nH]c(=O)c(C#N)c2CCCCCCC#N
18296-4	CCC[C@H]1CNCc2c1[nH]c(=O)c(C#N)c2N(C)[C@H]1CCCC[C@@H]1O
16403-1	CCC[C@H]1CNCc2c1[nH]c(=O)c(C#N)c2N(C)Cc1cscn1
15343-1	CCC[C@H]1CNCc2c1[nH]c(=O)c(C#N)c2NCC1(F)CCOCC1
33347-1	CCC[C@H]1CNCc2c1[nH]c(=O)c(C#N)c2N(CC)Cc1ccccn1
21342-1	CCC[C@H]1CNCc2c1[nH]c(=O)c(C#N)c2N(CC)Cc1cnn(C)c1
20760-1	CCC[C@H]1CNCc2c1[nH]c(=O)c(C#N)c2N1CCOC[C@H]1c1ccccn1
3846-2	CCC[C@H]1CNCc2c1[nH]c(=O)c(C#N)c2N[C@@H](CO)c1ccccc1
27654-1	CCC[C@H]1CNCc2c1[nH]c(=O)c(C#N)c2N(CC)CCCC#N
37884-2	CCC[C@H]1CNCc2c1[nH]c(=O)c(C#N)c2NCc1ccncc1C
39667-1	CCC[C@H]1CNCc2c1[nH]c(=O)c(C#N)c2NCC(=O)Nc1ncccc1C
30432-1	CCC[C@H]1CNCc2c1[nH]c(=O)c(C#N)c2[C@@H]1CCCC[C@]1(C)O
20730-1	CCC[C@H]1CNCc2c1[nH]c(=O)c(C#N)c2N1CCCOC[C@H]1C
36278-1	CCC[C@H]1CNCc2c1[nH]c(=O)c(C#N)c2N(C)[C@@H]1CCOC[C@H]1OC
30724-1	CCC[C@H]1CNCc2c1[nH]c(=O)c(C#N)c2NCCC(=O)N(C)C(C)C
3177-1	CCC[C@H]1CNCc2c1[nH]c(=O)c(C#N)c2NC1CCC1
44904-2	CCC[C@H]1CNCc2c1[nH]c(=O)c(C#N)c2N1Cc2cn[nH]c2[C@@H]1C
7511-4	CCC[C@H]1CNCc2c1[nH]c(=O)c(C#N)c2NC(=O)[C@H]1C[C@@H]1C
33211-2	CCC[C@H]1CNCc2c1[nH]c(=O)c(C#N)c2NCC(=O)N1[C@H](C)CC[C@H]1C
19264-1	CCC[C@H]1CNCc2c1[nH]c(=O)c(C#N)c2N(CC)CCC#N
3216-1	CCC[C@H]1CNCc2c1[nH]c(=O)c(C#N)c2N1CCN(Cc2ccccn2)CC1
16833-1	CCC[C@H]1CNCc2c1[nH]c(=O)c(C#N)c2CN(CC)C(=O)C1CC1
29535-4	CCC[C@H]1CNCc2c1[nH]c(=O)c(C#N)c2CN1C[C@H](C)OC[C@@H]1C
17754-1	CCC[C@H]1CNCc2c1[nH]c(=O)c(C#N)c2NCC1CCCC1
37891-3	CCC[C@H]1CNCc2c1[nH]c(=O)c(C#N)c2CC[C@@H]1CC[C@H](C)O1
38093-1	CCC[C@H]1CNCc2c1[nH]c(=O)c(C#N)c2C[C@@]1(O)C[C@@H](C)O[C@@H](C)C1
16601-3	CCC[C@H]1CNCc2c1[nH]c(=O)c(C#N)c2N[C@@]1(C)CCC[C@@H]1CO
15297-1	CCC[C@H]1CNCc2c1[nH]c(=O)c(C#N)c2NCc1ccc(O)c(OC)c1
16598-4	CCC[C@H]1CNCc2c1[nH]c(=O)c(C#N)c2N[C@H]1CCCC[C@@H]1CO
16346-1	CCC[C@H]1CNCc2c1[nH]c(=O)c(C#N)c2NCc1cncs1
8273-1	CCC[C@H]1CNCc2c1[nH]c(=O)c(C#N)c2NC(=O)[C@@H]1CCCOC1
10499-1	CCC[C@H]1CNCc2c1[nH]c(=O)c(C#N)c2[C@H](C)NC(=O)C1(C)CC1
35651-1	CCC[C@H]1CNCc2c1[nH]c(=O)c(C#N)c2N1CCC(Oc2cccnc2)CC1
24546-2	CCC[C@H]1CNCc2c1[nH]c(=O)c(C#N)c2NC[C@@H](O)C(C)(C)C
27560-1	CCC[C@H]1CNCc2c1[nH]c(=O)c(C#N)c2N1CCO[C@@H](c2ccc(N)cc2)C1
15847-2	CCC[C@H]1CNCc2c1[nH]c(=O)c(C#N)c2N[C@@H](C)CCC
3100-1	CCC[C@H]1CNCc2c1[nH]c(=O)c(C#N)c2NCc1cccc(OC)c1
14127-2	CCC[C@H]1CNCc2c1[nH]c(=O)c(C#N)c2N[C@H]1CCC[C@@H](O)C1
16629-1	CCC[C@H]1CNCc2c1[nH]c(=O)c(C#N)c2NC[C@@H]1CC[C@@H](O)C1
3494-1	CCC[C@H]1CNCc2c1[nH]c(=O)c(C#N)c2NCC(F)(F)F
23087-1	CCC[C@H]1CNCc2c1[nH]c(=O)c(C#N)c2NCc1ccnc(OC)c1
3514-1	CCC[C@H]1CNCc2c1[nH]c(=O)c(C#N)c2N(C)C1COC1
20714-3	CCC[C@H]1CNCc2c1[nH]c(=O)c(C#N)c2N1C[C@@H](C)O[C@@H]2CCOC[C@@H]21
4558-1	CCC[C@H]1CNCc2c1[nH]c(=O)c(C#N)c2NC[C@@H](C)F
1604-1	CCC[C@H]1CNCc2c1[nH]c(=O)c(C#N)c2NCc1cccnc1
17919-1	CCC[C@H]1CNCc2c1[nH]c(=O)c(C#N)c2NC(CF)CF
19259-1	CCC[C@H]1CNCc2c1[nH]c(=O)c(C#N)c2N(C)CCCOC
24906-1	CCC[C@H]1CNCc2c1[nH]c(=O)c(C#N)c2[C@H](C)NC(=O)C(C)C
2895-1	CCC[C@H]1CNCc2c1[nH]c(=O)c(C#N)c2CCCOC
20771-2	CCC[C@H]1CNCc2c1[nH]c(=O)c(C#N)c2N1[C@H](C)CN(C(=O)CC)C[C@H]1C
15463-1	CCC[C@H]1CNCc2c1[nH]c(=O)c(C#N)c2N[C@H](C)c1ccncc1
42976-1	CCC[C@H]1CNCc2c1[nH]c(=O)c(C#N)c2N(CC)C[C@H](C)O
44693-3	CCC[C@H]1CNCc2c1[nH]c(=O)c(C#N)c2[C@H](C)NC(=O)C[C@@H](C)CC
30778-2	CCC[C@H]1CNCc2c1[nH]c(=O)c(C#N)c2N1CCC[C@H](OCCOC)C1
31151-1	CCC[C@H]1CNCc2c1[nH]c(=O)c(C#N)c2CCCOC1CCOCC1
20717-1	CCC[C@H]1CNCc2c1[nH]c(=O)c(C#N)c2N(CCC)CCOC
20798-1	CCC[C@H]1CNCc2c1[nH]c(=O)c(C#N)c2N(C)[C@@H]1COC[C@H]1OC
17434-1	CCC[C@H]1CNCc2c1[nH]c(=O)c(C#N)c2NCCCOCC
36965-1	CCC[C@H]1CNCc2c1[nH]c(=O)c(C#N)c2N1CC=C(c2ncccn2)CC1
27578-1	CCC[C@H]1CNCc2c1[nH]c(=O)c(C#N)c2N(CC)CC(F)(F)F
20693-1	CCC[C@H]1CNCc2c1[nH]c(=O)c(C#N)c2N1CCOC[C@H]1c1ccccc1
13591-2	CCC[C@H]1CNCc2c1[nH]c(=O)c(C#N)c2N[C@@H](C)C(C)(C)O
8340-1	CCC[C@H]1CNCc2c1[nH]c(=O)c(C#N)c2OCCCCn1ccc(=O)[nH]c1=O
29535-3	CCC[C@H]1CNCc2c1[nH]c(=O)c(C#N)c2CN1C[C@@H](C)OC[C@@H]1C
21301-1	CCC[C@H]1CNCc2c1[nH]c(=O)c(C#N)c2N(C)Cc1cncn1C
18158-2	CCC[C@H]1CNCc2c1[nH]c(=O)c(C#N)c2CC[C@@H](OC)C(C)C
11351-1	CCC[C@H]1CNCc2c1[nH]c(=O)c(C#N)c2N1CCN(c2nccs2)CC1
33362-2	CCC[C@H]1CNCc2c1[nH]c(=O)c(C#N)c2CC[C@@H](O)c1ccc(O)cc1
30781-1	CCC[C@H]1CNCc2c1[nH]c(=O)c(C#N)c2N1CCC(Cc2ncccn2)CC1
42976-2	CCC[C@H]1CNCc2c1[nH]c(=O)c(C#N)c2N(CC)C[C@@H](C)O
11344-2	CCC[C@H]1CNCc2c1[nH]c(=O)c(C#N)c2N(CC1CC1)C[C@H]1CCCO1
2330-1	CCC[C@H]1CNCc2c1[nH]c(=O)c(C#N)c2C[C@@H]1CCCOC1
42598-1	CCC[C@H]1CNCc2c1[nH]c(=O)c(C#N)c2N[C@H](C(N)=O)C1CCCCC1
27554-1	CCC[C@H]1CNCc2c1[nH]c(=O)c(C#N)c2N(C)Cc1nc(C)co1
17315-1	CCC[C@H]1CNCc2c1[nH]c(=O)c(C#N)c2NCCCc1ccccc1O
29657-1	CCC[C@H]1CNCc2c1[nH]c(=O)c(C#N)c2N(CC)CCC1CC1
29655-1	CCC[C@H]1CNCc2c1[nH]c(=O)c(C#N)c2N(CCC)Cc1ccco1
27507-2	CCC[C@H]1CNCc2c1[nH]c(=O)c(C#N)c2N[C@H]1CC12CCOCC2
16339-1	CCC[C@H]1CNCc2c1[nH]c(=O)c(C#N)c2NC[C@@H]1CCCOC1
30369-1	CCC[C@H]1CNCc2c1[nH]c(=O)c(C#N)c2CCC1CCN(C(=O)N(C)C)CC1
18914-1	CCC[C@H]1CNCc2c1[nH]c(=O)c(C#N)c2CCC(F)(F)C(C)(C)O
42172-1	CCCC[C@@H](c1c2c([nH]c(=O)c1C#N)[C@@H](CCC)CNC2)N1CCOCC1
21488-2	CCC[C@H]1CNCc2c1[nH]c(=O)c(C#N)c2N[C@@H](C)c1cccnc1
29099-1	CCC[C@H]1CNCc2c1[nH]c(=O)c(C#N)c2C[C@H]1CC[C@H](CO)CC1
37893-1	CCC[C@H]1CNCc2c1[nH]c(=O)c(C#N)c2CC[C@@]1(C)CCCO1
14990-1	CCC[C@H]1CNCc2c1[nH]c(=O)c(C#N)c2N(C)CC1CCN(S(C)(=O)=O)CC1
25911-1	CCC[C@H]1CNCc2c1[nH]c(=O)c(C#N)c2N1CCC2(CCN(C)C2=O)CC1
16343-1	CCC[C@H]1CNCc2c1[nH]c(=O)c(C#N)c2N[C@H](C)C(F)(F)F
27396-2	CCC[C@H]1CNCc2c1[nH]c(=O)c(C#N)c2N[C@@H](C)c1nccs1
907-2	CCC[C@H]1CNCc2c1[nH]c(=O)c(C#N)c2C[C@@H](C)[C@H](O)c1ccc(O)cc1
24454-1	CCC[C@H]1CNCc2c1[nH]c(=O)c(C#N)c2OCCc1cccc(O)c1
27644-1	CCC[C@@H]1CCN(c2c3c([nH]c(=O)c2C#N)[C@@H](CCC)CNC3)C1
17908-2	CCC[C@H]1CNCc2c1[nH]c(=O)c(C#N)c2N[C@@H](CO)C(C)(C)C
35489-2	CCC[C@H]1CNCc2c1[nH]c(=O)c(C#N)c2N[C@@H](C)c1ccnc(OC)c1
38556-1	CCC[C@H]1CNCc2c1[nH]c(=O)c(C#N)c2N1CC[C@@H](Oc2ccccc2O)C1
27610-1	CCC[C@H]1CNCc2c1[nH]c(=O)c(C#N)c2N[C@H](CO)c1ccc(F)c(F)c1
17928-2	CCC[C@H]1CNCc2c1[nH]c(=O)c(C#N)c2N[C@@H](CO)[C@H](C)CC
30362-1	CCCC(=O)N1CCC(CCc2c3c([nH]c(=O)c2C#N)[C@@H](CCC)CNC3)CC1
17926-1	CCC[C@H]1CNCc2c1[nH]c(=O)c(C#N)c2NC1(CO)CCCCC1
16598-3	CCC[C@H]1CNCc2c1[nH]c(=O)c(C#N)c2N[C@@H]1CCCC[C@@H]1CO
41747-2	CCC[C@H]1CNCc2c1[nH]c(=O)c(C#N)c2N[C@@H](C#N)CC(C)C
3845-1	CCC[C@H]1CNCc2c1[nH]c(=O)c(C#N)c2NCCc1ccccn1
5803-1	CCC[C@H]1CNCc2c1[nH]c(=O)c(C#N)c2CC[C@@H]1CCCO1
42554-2	CCCC(=O)N[C@H]1CCN(c2c3c([nH]c(=O)c2C#N)[C@@H](CCC)CNC3)C1
2329-1	CCC[C@H]1CNCc2c1[nH]c(=O)c(C#N)c2CC1(O)CCCCC1
16836-1	CCC[C@H]1CNCc2c1[nH]c(=O)c(C#N)c2CN1CCOC(C)(C)C1
17917-2	CCC[C@H]1CNCc2c1[nH]c(=O)c(C#N)c2N[C@@H](C)CCOC
23487-1	CCC[C@H]1CNCc2c1[nH]c(=O)c(C#N)c2N1CCC[C@@H](C(=O)NC)C1
35991-2	CCC[C@H]1CNCc2c1[nH]c(=O)c(C#N)c2N[C@H]1CC[C@@H](CO)CC1
38152-2	CCC[C@H]1CNCc2c1[nH]c(=O)c(C#N)c2N1Cc2cn[nH]c2[C@@H]1CC
16635-3	CCC[C@H]1CNCc2c1[nH]c(=O)c(C#N)c2NC[C@@H]1CC[C@](C)(O)C1
16318-1	CCC[C@H]1CNCc2c1[nH]c(=O)c(C#N)c2N(C)C(CC)CC
37442-1	CCC[C@H]1CNCc2c1[nH]c(=O)c(C#N)c2N1CCc2c(cnn2C(C)C)C1
19321-1	CCC[C@H]1CNCc2c1[nH]c(=O)c(C#N)c2N(C)CCC1(O)CCCC1
14127-1	CCC[C@H]1CNCc2c1[nH]c(=O)c(C#N)c2N[C@@H]1CCC[C@@H](O)C1
1524-1	CCC[C@H]1CNCc2c1[nH]c(=O)c(C#N)c2NCc1ccc[nH]1
33211-3	CCC[C@H]1CNCc2c1[nH]c(=O)c(C#N)c2NCC(=O)N1[C@@H](C)CC[C@@H]1C
3541-1	CCC[C@H]1CNCc2c1[nH]c(=O)c(C#N)c2N(C)C(C)(C)C
15816-4	CCC[C@H]1CNCc2c1[nH]c(=O)c(C#N)c2N[C@H]1CCC[C@@H]1CO
27168-4	CCC[C@H]1CNCc2c1[nH]c(=O)c(C#N)c2N1C[C@H]2[C@@H](C1=O)[C@H]1C=C[C@@H]2C1
20697-1	CCCC(=O)N1C[C@@H](C)N(c2c3c([nH]c(=O)c2C#N)[C@@H](CCC)CNC3)[C@@H](C)C1
14696-2	CCC[C@H]1CNCc2c1[nH]c(=O)c(C#N)c2N[C@@H](CC)c1nc(C)no1
10504-8	CCC[C@H]1CNCc2c1[nH]c(=O)c(C#N)c2[C@@H](C)NC(=O)[C@H]1C[C@@H]1C
27618-1	CCC[C@H]1CNCc2c1[nH]c(=O)c(C#N)c2NCC(=O)NC1CCCCC1
16270-1	CCC[C@H]1CNCc2c1[nH]c(=O)c(C#N)c2N(C)Cc1cc(OC)cc(OC)c1
27620-1	CCC[C@H]1CNCc2c1[nH]c(=O)c(C#N)c2N1CCCC12COC2
17905-1	CCC[C@H]1CNCc2c1[nH]c(=O)c(C#N)c2NC1(C)CCC1
7511-1	CCC[C@H]1CNCc2c1[nH]c(=O)c(C#N)c2NC(=O)[C@@H]1C[C@H]1C
15694-1	CCC[C@H]1CNCc2c1[nH]c(=O)c(C#N)c2NCc1cc(C)no1
41321-1	CCC[C@H]1CNCc2c1[nH]c(=O)c(C#N)c2CCCNCC(F)(F)F
19265-1	CCC[C@H]1CNCc2c1[nH]c(=O)c(C#N)c2N(C)C[C@@H]1CCCO1
38113-1	CCC[C@H]1CNCc2c1[nH]c(=O)c(C#N)c2N(C)Cc1ccnc(C)c1
17492-1	CCC[C@H]1CNCc2c1[nH]c(=O)c(C#N)c2NCc1ccnn1-c1ccccc1
27581-1	CCC[C@H]1CNCc2c1[nH]c(=O)c(C#N)c2N(C)CCOC(C)(C)C
21324-1	CCC[C@H]1CNCc2c1[nH]c(=O)c(C#N)c2N(C)Cc1ccnn1C
3570-1	CCC[C@H]1CNCc2c1[nH]c(=O)c(C#N)c2NCC1(C)COC1
18797-1	CCC[C@H]1CNCc2c1[nH]c(=O)c(C#N)c2N(CC)CCOC
10632-1	CCCCNC(=O)C1CCN(c2c3c([nH]c(=O)c2C#N)[C@@H](CCC)CNC3)CC1
14058-1	CCC[C@H]1CNCc2c1[nH]c(=O)c(C#N)c2NCc1cn[nH]c1
15847-1	CCC[C@H]1CNCc2c1[nH]c(=O)c(C#N)c2N[C@H](C)CCC
12104-1	CCC[C@H]1CNCc2c1[nH]c(=O)c(C#N)c2NC(=O)NCCOC
10001-1	CCC[C@H]1CNCc2c1[nH]c(=O)c(C#N)c2N[C@H](CO)Cc1ccc(O)cc1
44503-2	CCC[C@H]1CNCc2c1[nH]c(=O)c(C#N)c2N1CCCC[C@@H]1C(=O)N1CCCC1
26782-1	CCC[C@H]1CNCc2c1[nH]c(=O)c(C#N)c2NC[C@@H]1CC=CCC1
907-1	CCC[C@H]1CNCc2c1[nH]c(=O)c(C#N)c2C[C@H](C)[C@H](O)c1ccc(O)cc1
27579-2	CCC[C@H]1CNCc2c1[nH]c(=O)c(C#N)c2N(CCC#N)C[C@H]1CCCO1
9910-1	CCC[C@H]1CNCc2c1[nH]c(=O)c(C#N)c2N(CCC)CC1CC1
42436-1	CCC[C@H]1CNCc2c1[nH]c(=O)c(C#N)c2N(CCC)CCF
25835-1	CCC[C@H]1CNCc2c1[nH]c(=O)c(C#N)c2NCCCNC(=O)C1CCCC1
39844-1	CCC[C@H]1CNCc2c1[nH]c(=O)c(C#N)c2NCc1occc1C
29535-2	CCC[C@H]1CNCc2c1[nH]c(=O)c(C#N)c2CN1C[C@H](C)OC[C@H]1C
11210-1	CCC[C@H]1CNCc2c1[nH]c(=O)c(C#N)c2NC(=O)NC(C)C
35489-1	CCC[C@H]1CNCc2c1[nH]c(=O)c(C#N)c2N[C@H](C)c1ccnc(OC)c1
44666-3	CCC[C@H]1CNCc2c1[nH]c(=O)c(C#N)c2N[C@@H]1CCCC[C@@H]1F
18860-1	CCC[C@H]1CNCc2c1[nH]c(=O)c(C#N)c2N(C)Cc1cccn1C
14110-2	CCC[C@H]1CNCc2c1[nH]c(=O)c(C#N)c2N[C@H]1CC[C@@H](C(C)(C)O)CC1
29872-2	CCC[C@H]1CNCc2c1[nH]c(=O)c(C#N)c2NC[C@H](F)c1ccccc1
39175-1	CCC[C@H]1CNCc2c1[nH]c(=O)c(C#N)c2N1CCCC[C@H]1C#N
22011-2	CCC[C@H]1CNCc2c1[nH]c(=O)c(C#N)c2N1CC[C@](C)(NC)C1
24608-2	CCC[C@H]1CNCc2c1[nH]c(=O)c(C#N)c2NC[C@@H](O)c1ccc(F)cc1
16343-2	CCC[C@H]1CNCc2c1[nH]c(=O)c(C#N)c2N[C@@H](C)C(F)(F)F
2162-1	CCC[C@H]1CNCc2c1[nH]c(=O)c(C#N)c2NCc1ccco1
7305-1	CCC[C@H]1CNCc2c1[nH]c(=O)c(C#N)c2NC(=O)CC(C)C
3438-1	CCC[C@H]1CNCc2c1[nH]c(=O)c(C#N)c2NC1CC1
39967-2	CCC[C@H]1CNCc2c1[nH]c(=O)c(C#N)c2N[C@@H]1[C@@H]2COC[C@@H]21
2142-2	CCC[C@H]1CNCc2c1[nH]c(=O)c(C#N)c2N[C@@H](C)c1ccccn1
41538-2	CCC[C@H]1CNCc2c1[nH]c(=O)c(C#N)c2N[C@H]1CCCN(C(CF)CF)C1
15803-1	CCC[C@H]1CNCc2c1[nH]c(=O)c(C#N)c2NC1CCN(C(=O)NCC)CC1
3793-1	CCC[C@H]1CNCc2c1[nH]c(=O)c(C#N)c2N(CC)C(C)C
24938-2	CCC[C@H]1CNCc2c1[nH]c(=O)c(C#N)c2NC[C@H]1CC[C@@H](O)CC1
27644-2	CCC[C@H]1CCN(c2c3c([nH]c(=O)c2C#N)[C@@H](CCC)CNC3)C1
9007-1	CCC[C@H]1CNCc2c1[nH]c(=O)c(C#N)c2NCCCCOC
24427-1	CCC[C@H]1CNCc2c1[nH]c(=O)c(C#N)c2OCCCOc1cccc(O)c1
19260-2	CCC[C@H]1CNCc2c1[nH]c(=O)c(C#N)c2N(C)[C@H]1CCCOC1
35181-4	CCC[C@H]1CNCc2c1[nH]c(=O)c(C#N)c2N[C@H]1[C@H]2CC[C@H](C2)[C@H]1CO
3446-1	CCC[C@H]1CNCc2c1[nH]c(=O)c(C#N)c2NCc1ccoc1
35182-2	CCC[C@H]1CNCc2c1[nH]c(=O)c(C#N)c2N[C@@H](CO)C1CCCCC1
11363-1	CCC[C@H]1CNCc2c1[nH]c(=O)c(C#N)c2N1CCN(c2nccc(C)n2)CC1
43702-1	CCC[C@H]1CNCc2c1[nH]c(=O)c(C#N)c2NCCc1cn(CCF)nn1
20712-1	CCC[C@H]1CNCc2c1[nH]c(=O)c(C#N)c2N1CCN(C(=O)C2CC2)C[C@H]1C
43645-2	CCC[C@H]1CNCc2c1[nH]c(=O)c(C#N)c2C[C@H]1CC[C@@H](C(N)=O)CC1
27978-1	CCC[C@H]1CNCc2c1[nH]c(=O)c(C#N)c2Nc1ccn(CC(F)F)n1
10198-1	CCC[C@H]1CNCc2c1[nH]c(=O)c(C#N)c2CCCOCCCO
18794-1	CCC[C@H]1CNCc2c1[nH]c(=O)c(C#N)c2N[C@H](C)c1nc(C)no1
3862-1	CCC[C@H]1CNCc2c1[nH]c(=O)c(C#N)c2NCc1cccc(OC)n1
35181-8	CCC[C@H]1CNCc2c1[nH]c(=O)c(C#N)c2N[C@H]1[C@H]2CC[C@H](C2)[C@@H]1CO
14695-2	CCC[C@H]1CNCc2c1[nH]c(=O)c(C#N)c2NCc1ccnc(C)c1
18795-2	CCC[C@H]1CNCc2c1[nH]c(=O)c(C#N)c2N[C@@H](CC)c1nnc(C)o1
7130-1	CCC[C@H]1CNCc2c1[nH]c(=O)c(C#N)c2N1CCOC[C@H]1C
17957-1	CCC[C@H]1CNCc2c1[nH]c(=O)c(C#N)c2N1CCC(NCC(F)(F)F)CC1
20772-2	CCC[C@H]1CNCc2c1[nH]c(=O)c(C#N)c2N1[C@H](C)CN(C(=O)C2CC2)C[C@H]1C
19383-2	CCC[C@H]1CNCc2c1[nH]c(=O)c(C#N)c2N1CCC[C@](O)(c2ccccn2)C1
10255-1	CCC[C@H]1CNCc2c1[nH]c(=O)c(C#N)c2CN(C)C(=O)c1ccccc1
42003-1	CCC[C@H]1CNCc2c1[nH]c(=O)c(C#N)c2NCCc1ccc(O)c(F)c1
19265-2	CCC[C@H]1CNCc2c1[nH]c(=O)c(C#N)c2N(C)C[C@H]1CCCO1
26895-1	CCC[C@H]1CNCc2c1[nH]c(=O)c(C#N)c2NCc1cccc(C(N)=O)c1
21322-1	CCC[C@H]1CNCc2c1[nH]c(=O)c(C#N)c2NCc1ncc(C)s1
2733-1	CCC[C@H]1CNCc2c1[nH]c(=O)c(C#N)c2N(Cc1ccco1)C(C)C
3508-1	CCC[C@H]1CNCc2c1[nH]c(=O)c(C#N)c2NC[C@H]1C[C@H](C(C)(C)O)C1
1709-1	CCC[C@H]1CNCc2c1[nH]c(=O)c(C#N)c2NC1CCCC1
4174-1	CCC[C@H]1CNCc2c1[nH]c(=O)c(C#N)c2N(C)Cc1ccc[nH]1
18794-2	CCC[C@H]1CNCc2c1[nH]c(=O)c(C#N)c2N[C@@H](C)c1nc(C)no1
2299-1	CCC[C@H]1CNCc2c1[nH]c(=O)c(C#N)c2NCc1cccc(O)c1
15816-2	CCC[C@H]1CNCc2c1[nH]c(=O)c(C#N)c2N[C@H]1CCC[C@H]1CO
7128-1	CCC[C@H]1CNCc2c1[nH]c(=O)c(C#N)c2N1CCCC[C@H]1CO
27976-1	CCC[C@H]1CNCc2c1[nH]c(=O)c(C#N)c2NCc1ccc(F)cn1
17927-2	CCC[C@H](CO)Nc1c2c([nH]c(=O)c1C#N)[C@@H](CCC)CNC2
14122-1	CCC[C@H]1CNCc2c1[nH]c(=O)c(C#N)c2NCC1CCOCC1
22112-1	CCC[C@H]1CNCc2c1[nH]c(=O)c(C#N)c2NCc1ccc(N)cc1
21687-1	CCC[C@H]1CNCc2c1[nH]c(=O)c(C#N)c2N(C)Cc1ccccc1N
26765-1	CCC[C@H]1CNCc2c1[nH]c(=O)c(C#N)c2NC[C@H]1CC[C@H](C#N)CC1
21099-1	CCC[C@H]1CNCc2c1[nH]c(=O)c(C#N)c2NCc1ccncc1F
11308-2	CCC[C@H]1CNCc2c1[nH]c(=O)c(C#N)c2CC[C@H]1CCCCO1
44143-2	CCC[C@H]1CNCc2c1[nH]c(=O)c(C#N)c2N(Cc1ccco1)C[C@H]1CCCO1
32758-1	CCC[C@H]1CNCc2c1[nH]c(=O)c(C#N)c2NCc1ccc(OCCO)cc1
35998-1	CCC[C@H]1CNCc2c1[nH]c(=O)c(C#N)c2NCc1nnc(C)s1
9924-1	CCC[C@H]1CNCc2c1[nH]c(=O)c(C#N)c2NCc1cccc(OC)c1O
2966-1	CCC[C@H]1CNCc2c1[nH]c(=O)c(C#N)c2NCCCOC
44693-4	CCC[C@H]1CNCc2c1[nH]c(=O)c(C#N)c2[C@@H](C)NC(=O)C[C@@H](C)CC
21299-1	CCC[C@H]1CNCc2c1[nH]c(=O)c(C#N)c2N(C)Cc1cc(C)nn1C
10504-7	CCC[C@H]1CNCc2c1[nH]c(=O)c(C#N)c2[C@H](C)NC(=O)[C@H]1C[C@@H]1C
39600-1	CCC[C@H]1CNCc2c1[nH]c(=O)c(C#N)c2NCCn1ccc2ccccc21
15340-1	CCC[C@H]1CNCc2c1[nH]c(=O)c(C#N)c2N[C@H](C)C1CCOCC1
1597-1	CCC[C@H]1CNCc2c1[nH]c(=O)c(C#N)c2NCc1ccncc1
13591-1	CCC[C@H]1CNCc2c1[nH]c(=O)c(C#N)c2N[C@H](C)C(C)(C)O
22045-1	CCC[C@H]1CNCc2c1[nH]c(=O)c(C#N)c2N1CCc2nc(OC)ccc2C1
14521-1	CCC[C@H]1CNCc2c1[nH]c(=O)c(C#N)c2NC(=O)N1CCCC1
19260-1	CCC[C@H]1CNCc2c1[nH]c(=O)c(C#N)c2N(C)[C@@H]1CCCOC1
2675-1	CCC[C@H]1CNCc2c1[nH]c(=O)c(C#N)c2CC1CCN(C(C)=O)CC1
13061-1	CCC[C@H]1CNCc2c1[nH]c(=O)c(C#N)c2NC(=O)NC(C)(C)C
15318-1	CCC[C@H]1CNCc2c1[nH]c(=O)c(C#N)c2N(C)Cc1ccccn1
30778-1	CCC[C@H]1CNCc2c1[nH]c(=O)c(C#N)c2N1CCC[C@@H](OCCOC)C1
11308-1	CCC[C@H]1CNCc2c1[nH]c(=O)c(C#N)c2CC[C@@H]1CCCCO1
15511-2	CCC[C@H]1CNCc2c1[nH]c(=O)c(C#N)c2N[C@@H](C)[C@H](O)c1ccccc1
29372-1	CCC[C@H]1CNCc2c1[nH]c(=O)c(C#N)c2CCCOCCOC
10534-1	CCC[C@H]1CNCc2c1[nH]c(=O)c(C#N)c2NCc1ccc(NC(C)=O)cc1
12834-1	CCC[C@H]1CNCc2c1[nH]c(=O)c(C#N)c2N(C)Cc1ccncc1
14119-2	CCC[C@H]1CNCc2c1[nH]c(=O)c(C#N)c2N[C@H]1CC[C@@H](OC)CC1
11786-2	CCC[C@H]1CNCc2c1[nH]c(=O)c(C#N)c2N[C@@H](CO)C(C)C
14694-1	CCCCN(CC)c1c2c([nH]c(=O)c1C#N)[C@@H](CCC)CNC2
18802-1	CCC[C@H]1CNCc2c1[nH]c(=O)c(C#N)c2N(CC)Cc1nc(C)no1
19737-2	CCC[C@H]1CNCc2c1[nH]c(=O)c(C#N)c2N[C@@H](CC1CCCCC1)C(N)=O
20774-2	CCC[C@H]1CNCc2c1[nH]c(=O)c(C#N)c2N1C[C@H](C)O[C@H]2CCCC[C@@H]21
26740-2	CCC[C@H]1CNCc2c1[nH]c(=O)c(C#N)c2NCc1ccc2c(c1)ncn2C
27555-1	CCC[C@H]1CNCc2c1[nH]c(=O)c(C#N)c2N(C)Cc1nc(COC)co1
16598-2	CCC[C@H]1CNCc2c1[nH]c(=O)c(C#N)c2N[C@H]1CCCC[C@H]1CO
40085-1	CCC[C@H]1CNCc2c1[nH]c(=O)c(C#N)c2CN1CCN(C(=O)C(F)(F)F)CC1
9413-1	CCC[C@H]1CNCc2c1[nH]c(=O)c(C#N)c2N(CCC)C(C)C
29605-3	CCC[C@H]1CNCc2c1[nH]c(=O)c(C#N)c2N[C@@H]1C[C@@H]1c1cccnc1
14686-1	CCC[C@H]1CNCc2c1[nH]c(=O)c(C#N)c2NCCP(=O)(OCC)OCC
14128-2	CCC[C@H]1CNCc2c1[nH]c(=O)c(C#N)c2N[C@H]1CCCC[C@H]1O
18296-3	CCC[C@H]1CNCc2c1[nH]c(=O)c(C#N)c2N(C)[C@@H]1CCCC[C@@H]1O
42429-1	CCC[C@H]1CNCc2c1[nH]c(=O)c(C#N)c2N(C1CC1)C1COC1
16340-1	CCC[C@H]1CNCc2c1[nH]c(=O)c(C#N)c2NCC(CC)CC
26759-2	CCC[C@H]1CNCc2c1[nH]c(=O)c(C#N)c2NCC1(CN2CC(F)(F)C2)COC1
27612-4	CCC[C@H]1CNCc2c1[nH]c(=O)c(C#N)c2N[C@H]1c2ccccc2C[C@@H]1O
8858-1	CCC[C@H]1CNCc2c1[nH]c(=O)c(C#N)c2[C@H](O)C(C)(C)C
16260-1	CCC[C@H]1CNCc2c1[nH]c(=O)c(C#N)c2NCCc1ccc(OC)c(OC)c1
21837-2	CCC[C@@H](CCOC)Nc1c2c([nH]c(=O)c1C#N)[C@@H](CCC)CNC2
17916-2	CCC[C@H]1CNCc2c1[nH]c(=O)c(C#N)c2N[C@H]1CCO[C@@H](C)C1
25252-1	CCC[C@H]1CNCc2c1[nH]c(=O)c(C#N)c2NCC(=O)Nc1ccc(OC)cc1
3565-1	CCC[C@H]1CNCc2c1[nH]c(=O)c(C#N)c2NC1(C)CCOCC1
15816-1	CCC[C@H]1CNCc2c1[nH]c(=O)c(C#N)c2N[C@@H]1CCC[C@H]1CO
21572-1	CCC[C@H]1CNCc2c1[nH]c(=O)c(C#N)c2NCc1cccc(NC(=O)CC)c1
20798-3	CCC[C@H]1CNCc2c1[nH]c(=O)c(C#N)c2N(C)[C@@H]1COC[C@@H]1OC
40387-1	CCC[C@H]1CNCc2c1[nH]c(=O)c(C#N)c2NC(=O)N(C)Cc1ccccn1
21664-1	CCC[C@H]1CNCc2c1[nH]c(=O)c(C#N)c2NC[C@H](O)COc1ccccc1
35997-1	CCC[C@H]1CNCc2c1[nH]c(=O)c(C#N)c2NCc1cnc(C)s1
14713-1	CCC[C@H]1CNCc2c1[nH]c(=O)c(C#N)c2NCCNc1ccccc1
24439-1	CCC[C@H]1CNCc2c1[nH]c(=O)c(C#N)c2NCCCCOc1cccnc1
15107-2	CCC[C@H]1CNCc2c1[nH]c(=O)c(C#N)c2N(C)[C@@H](C)C#N
28181-1	CCC[C@H]1CNCc2c1[nH]c(=O)c(C#N)c2N1CCN(c2nc(C)ns2)CC1
1917-2	CCC[C@H]1CNCc2c1[nH]c(=O)c(C#N)c2C[C@H](C)F
38906-2	CCC[C@H]1CNCc2c1[nH]c(=O)c(C#N)c2NCCCc1ccccn1
27612-3	CCC[C@H]1CNCc2c1[nH]c(=O)c(C#N)c2N[C@@H]1c2ccccc2C[C@@H]1O
15539-1	CCC[C@H]1CNCc2c1[nH]c(=O)c(C#N)c2N1CCC(C(C)(C)O)CC1
2145-1	CCC[C@H]1CNCc2c1[nH]c(=O)c(C#N)c2NCc1nccs1
10499-2	CCC[C@H]1CNCc2c1[nH]c(=O)c(C#N)c2[C@@H](C)NC(=O)C1(C)CC1
41539-1	CCC[C@H]1CNCc2c1[nH]c(=O)c(C#N)c2NCCc1cccn1C
7261-1	CCC[C@H]1CNCc2c1[nH]c(=O)c(C#N)c2NCc1ccc(C)o1
3670-1	CCC[C@H]1CNCc2c1[nH]c(=O)c(C#N)c2NCCOCC
14222-1	CCC[C@H]1CNCc2c1[nH]c(=O)c(C#N)c2NCCc1ccncc1
39834-1	CCC[C@H]1CNCc2c1[nH]c(=O)c(C#N)c2NC[C@@](C)(OC)c1ccccc1
45240-1	CCC[C@H]1CNCc2c1[nH]c(=O)c(C#N)c2CCCOc1ccccn1
39594-1	CCC[C@H]1CNCc2c1[nH]c(=O)c(C#N)c2N(C)CCN(C)Cc1cc(C)on1
24950-4	CCC[C@H]1CNCc2c1[nH]c(=O)c(C#N)c2NC[C@H]1C[C@@H](C)O[C@@H](C)C1
42392-1	CCC[C@H]1CNCc2c1[nH]c(=O)c(C#N)c2N[C@H](Cn1ccnc1)C(C)C
3635-1	CCC[C@H]1CNCc2c1[nH]c(=O)c(C#N)c2NC[C@H](O)c1ccccc1
10777-1	CCC[C@H]1CNCc2c1[nH]c(=O)c(C#N)c2NC(C)(C)CC
21303-1	CCC[C@H]1CNCc2c1[nH]c(=O)c(C#N)c2NCCCCN1CCCC1=O
18872-1	CCC[C@H]1CNCc2c1[nH]c(=O)c(C#N)c2N1CCN([C@H](C#N)C(C)C)CC1
35181-5	CCC[C@H]1CNCc2c1[nH]c(=O)c(C#N)c2N[C@@H]1[C@@H]2CC[C@@H](C2)[C@@H]1CO
44002-2	CCC[C@H]1CNCc2c1[nH]c(=O)c(C#N)c2N(C)[C@@H](C)[C@H](O)c1ccccc1
24609-1	CCC[C@H]1CNCc2c1[nH]c(=O)c(C#N)c2NC[C@H](O)c1cccc(OC)c1
27105-1	CCC[C@H]1CNCc2c1[nH]c(=O)c(C#N)c2NC(=O)[C@H]1C[C@H](OC)C1
35136-1	CCC[C@H]1CNCc2c1[nH]c(=O)c(C#N)c2NCc1ncc(C)c(NC)n1
16339-2	CCC[C@H]1CNCc2c1[nH]c(=O)c(C#N)c2NC[C@H]1CCCOC1
2183-1	CCC[C@H]1CNCc2c1[nH]c(=O)c(C#N)c2NCc1cnn(C)c1
21992-1	CCC[C@H]1CNCc2c1[nH]c(=O)c(C#N)c2N(CC)Cc1ncn[nH]1
26752-1	CCC[C@H]1CNCc2c1[nH]c(=O)c(C#N)c2NC[C@H]1CC[C@H](OC)CC1
19370-1	CCC[C@H]1CNCc2c1[nH]c(=O)c(C#N)c2N1CCC=C(c2ncccn2)C1
27227-1	CCC[C@H]1CNCc2c1[nH]c(=O)c(C#N)c2CCCCN1C(=O)CCCC1=O
21319-1	CCC[C@H]1CNCc2c1[nH]c(=O)c(C#N)c2N(C)Cc1ccn(C)n1
2335-1	CCC[C@H]1CNCc2c1[nH]c(=O)c(C#N)c2N(C(C)C)C(C)C
25851-1	CCC[C@H]1CNCc2c1[nH]c(=O)c(C#N)c2N(CCCO)C(C)C
32913-1	CCC[C@H]1CNCc2c1[nH]c(=O)c(C#N)c2CCCCn1cccc1
18864-1	CCC[C@H]1CNCc2c1[nH]c(=O)c(C#N)c2N(C)Cc1ccco1
25920-1	CCC[C@H]1CNCc2c1[nH]c(=O)c(C#N)c2N1CCN(C(=O)C2CCC2)CC1
26782-2	CCC[C@H]1CNCc2c1[nH]c(=O)c(C#N)c2NC[C@H]1CC=CCC1
23048-1	CCC[C@H]1CNCc2c1[nH]c(=O)c(C#N)c2[C@H](CC(C)C)NC(C)=O
3655-1	CCC[C@H]1CNCc2c1[nH]c(=O)c(C#N)c2N(CCO)Cc1ccccc1
10683-1	CCC[C@H]1CNCc2c1[nH]c(=O)c(C#N)c2N1CCC(c2cnccn2)CC1
35486-1	CCC[C@H]1CNCc2c1[nH]c(=O)c(C#N)c2NCc1cccnc1C(F)(F)F
11769-1	CCC[C@H]1CNCc2c1[nH]c(=O)c(C#N)c2NC(CC)CC
26097-1	CCC[C@H]1CNCc2c1[nH]c(=O)c(C#N)c2CCCCCCOC(CO)CO
17927-1	CCC[C@@H](CO)Nc1c2c([nH]c(=O)c1C#N)[C@@H](CCC)CNC2
16634-1	CCC[C@H]1CNCc2c1[nH]c(=O)c(C#N)c2N1CCc2ccc(CO)cc2C1
21338-1	CCC[C@H]1CNCc2c1[nH]c(=O)c(C#N)c2NCc1cscn1
14989-1	CCC[C@H]1CNCc2c1[nH]c(=O)c(C#N)c2N(C)CC1CCN(C(C)=O)CC1
26752-2	CCC[C@H]1CNCc2c1[nH]c(=O)c(C#N)c2NC[C@H]1CC[C@@H](OC)CC1
2232-1	CCC[C@H]1CNCc2c1[nH]c(=O)c(C#N)c2N(CCOC)CCOC
155-1	CCC[C@H]1CNCc2c1[nH]c(=O)c(C#N)c2NCC
14110-1	CCC[C@H]1CNCc2c1[nH]c(=O)c(C#N)c2N[C@H]1CC[C@H](C(C)(C)O)CC1
7511-2	CCC[C@H]1CNCc2c1[nH]c(=O)c(C#N)c2NC(=O)[C@H]1C[C@H]1C
15657-1	CCC[C@H]1CNCc2c1[nH]c(=O)c(C#N)c2Nc1ccn(CC)n1
24607-1	CCC[C@H]1CNCc2c1[nH]c(=O)c(C#N)c2NCc1ccc(OC)nc1
10548-1	CCC[C@H]1CNCc2c1[nH]c(=O)c(C#N)c2N(C)C(C)C
1536-1	CCC[C@H]1CNCc2c1[nH]c(=O)c(C#N)c2NC(=O)C1CC1
42434-2	CCC[C@H]1CNCc2c1[nH]c(=O)c(C#N)c2N(C)C[C@@H](O)c1ccccc1
4633-1	CCC[C@H]1CNCc2c1[nH]c(=O)c(C#N)c2CCCCCO
39971-2	CCCC[C@H](CO)Nc1c2c([nH]c(=O)c1C#N)[C@@H](CCC)CNC2
3910-1	CCC[C@H]1CNCc2c1[nH]c(=O)c(C#N)c2NCCc1ccco1
27098-1	CCC[C@H]1CNCc2c1[nH]c(=O)c(C#N)c2NC(=O)[C@H]1C[C@@H](F)C1
23332-1	CCC[C@H]1CNCc2c1[nH]c(=O)c(C#N)c2CN(CC)C(=O)c1ccco1
29596-2	CCC[C@H]1CNCc2c1[nH]c(=O)c(C#N)c2N(C[C@H]1CCCO1)C[C@@H]1CCCO1
17693-1	CCC[C@H]1CNCc2c1[nH]c(=O)c(C#N)c2NCc1csc(C)n1
7112-2	CCC[C@H]1CNCc2c1[nH]c(=O)c(C#N)c2N1CCO[C@H](c2ccccc2)C1
4357-1	CCC[C@H]1CNCc2c1[nH]c(=O)c(C#N)c2NC(=O)C(C)C
5952-1	CCC[C@H]1CNCc2c1[nH]c(=O)c(C#N)c2N(C)CCc1ccccn1
34121-3	CCC[C@H]1CNCc2c1[nH]c(=O)c(C#N)c2N(C)[C@@H]1CCCC[C@@H]1CO
16271-1	CCC[C@H]1CNCc2c1[nH]c(=O)c(C#N)c2N(C)Cc1ccccc1OC
11189-1	CCCC(=O)N(C)Cc1c2c([nH]c(=O)c1C#N)[C@@H](CCC)CNC2
36495-1	CCC[C@H]1CNCc2c1[nH]c(=O)c(C#N)c2N1CCC2(CCCN2C(C)=O)CC1
44736-1	CCC[C@H]1CNCc2c1[nH]c(=O)c(C#N)c2N(C)Cc1ccnnc1
10315-1	CCC[C@H]1CNCc2c1[nH]c(=O)c(C#N)c2[C@H](O)C(C)(C)CC
42909-1	CCC[C@H]1CNCc2c1[nH]c(=O)c(C#N)c2N(C)Cc1ccc2c(c1)OCCO2
36660-1	CCC[C@H]1CNCc2c1[nH]c(=O)c(C#N)c2N1CCc2nn(C3CC3)cc2C1
3828-1	CCC[C@H]1CNCc2c1[nH]c(=O)c(C#N)c2NC1(CO)CCCC1
24945-2	CCC[C@H]1CNCc2c1[nH]c(=O)c(C#N)c2NCC[C@H]1CCCCO1
19746-1	CCC[C@H]1CNCc2c1[nH]c(=O)c(C#N)c2N[C@H](C(N)=O)c1ccccc1
40031-1	CCC[C@H]1CNCc2c1[nH]c(=O)c(C#N)c2NC(=O)N1CC2(COC2)C1
3373-1	CCC[C@H]1CNCc2c1[nH]c(=O)c(C#N)c2NC1(C#N)CCCCC1
16359-1	CCC[C@H]1CNCc2c1[nH]c(=O)c(C#N)c2N[C@H](C#N)c1ccccc1
27573-1	CCC[C@H]1CNCc2c1[nH]c(=O)c(C#N)c2N1CCOC[C@H]1C(C)C
8979-1	CCC[C@H]1CNCc2c1[nH]c(=O)c(C#N)c2CCCc1cncnc1
3850-1	CCC[C@H]1CNCc2c1[nH]c(=O)c(C#N)c2NCCOc1ccccc1
16598-1	CCC[C@H]1CNCc2c1[nH]c(=O)c(C#N)c2N[C@@H]1CCCC[C@H]1CO
36540-2	CCCC(=O)N[C@H](C)c1c2c([nH]c(=O)c1C#N)[C@@H](CCC)CNC2
20782-1	CCC[C@H]1CNCc2c1[nH]c(=O)c(C#N)c2N1[C@H](C)CN(C(=O)NCC)C[C@@H]1C
3102-1	CCC[C@H]1CNCc2c1[nH]c(=O)c(C#N)c2N(C)Cc1cccnc1
27396-1	CCC[C@H]1CNCc2c1[nH]c(=O)c(C#N)c2N[C@H](C)c1nccs1
44131-1	CCC[C@H]1CNCc2c1[nH]c(=O)c(C#N)c2NCCC(=O)Nc1cc(C)on1
3684-1	CCC[C@H]1CNCc2c1[nH]c(=O)c(C#N)c2NCCCNC(=O)C(F)(F)F
19169-8	CCC[C@H]1CNCc2c1[nH]c(=O)c(C#N)c2[C@H]1[C@H]2CC[C@H](C2)[C@@H]1CO
14496-1	CCC[C@H]1CNCc2c1[nH]c(=O)c(C#N)c2N(CC)Cc1ccncc1
18775-1	CCC[C@H]1CNCc2c1[nH]c(=O)c(C#N)c2N(C)CCCNC(=O)[C@@H]1CCCO1
43118-1	CCCCNC(=O)CNc1c2c([nH]c(=O)c1C#N)[C@@H](CCC)CNC2
19653-1	CCC[C@H]1CNCc2c1[nH]c(=O)c(C#N)c2Nc1cc(C)nn1CC
15511-4	CCC[C@H]1CNCc2c1[nH]c(=O)c(C#N)c2N[C@@H](C)[C@@H](O)c1ccccc1
41204-2	CCC[C@H]1CNCc2c1[nH]c(=O)c(C#N)c2OCCN1C[C@H]2C[C@@H]1CO2
44693-1	CCC[C@H]1CNCc2c1[nH]c(=O)c(C#N)c2[C@H](C)NC(=O)C[C@H](C)CC
21664-2	CCC[C@H]1CNCc2c1[nH]c(=O)c(C#N)c2NC[C@@H](O)COc1ccccc1
39834-2	CCC[C@H]1CNCc2c1[nH]c(=O)c(C#N)c2NC[C@](C)(OC)c1ccccc1
10504-4	CCC[C@H]1CNCc2c1[nH]c(=O)c(C#N)c2[C@@H](C)NC(=O)[C@H]1C[C@H]1C
21353-1	CCC[C@H]1CNCc2c1[nH]c(=O)c(C#N)c2OCc1ccc(O)cc1
13810-1	CCC[C@H]1CNCc2c1[nH]c(=O)c(C#N)c2NCCc1ccc(O)cc1
17791-1	CCC[C@H]1CNCc2c1[nH]c(=O)c(C#N)c2N[C@H](C)C(=O)Nc1nccs1
21081-1	CCC[C@H]1CNCc2c1[nH]c(=O)c(C#N)c2N(C)Cc1ccc(O)cc1
24609-2	CCC[C@H]1CNCc2c1[nH]c(=O)c(C#N)c2NC[C@@H](O)c1cccc(OC)c1
13258-1	CCC[C@H]1CNCc2c1[nH]c(=O)c(C#N)c2CN(C)C(=O)C(C)C
3987-1	CCC[C@H]1CNCc2c1[nH]c(=O)c(C#N)c2N(CC)Cc1cccnc1
16845-1	CCC[C@H]1CNCc2c1[nH]c(=O)c(C#N)c2NC[C@@H]1CCCCO1
38093-3	CCC[C@H]1CNCc2c1[nH]c(=O)c(C#N)c2CC1(O)C[C@@H](C)O[C@H](C)C1
4465-2	CCC[C@H]1CNCc2c1[nH]c(=O)c(C#N)c2CC[C@@H](O)c1ccccc1
38093-4	CCC[C@H]1CNCc2c1[nH]c(=O)c(C#N)c2C[C@]1(O)C[C@@H](C)O[C@@H](C)C1
26743-2	CCC[C@H]1CNCc2c1[nH]c(=O)c(C#N)c2NCc1ccc2ncn(C)c2c1
21098-1	CCC[C@H]1CNCc2c1[nH]c(=O)c(C#N)c2N[C@H](C)CCCC(C)(C)O
15514-2	CCC[C@H]1CNCc2c1[nH]c(=O)c(C#N)c2N[C@@H](CO)CC(C)C
29535-1	CCC[C@H]1CNCc2c1[nH]c(=O)c(C#N)c2CN1C[C@@H](C)OC[C@H]1C
40810-1	CCC[C@H]1CNCc2c1[nH]c(=O)c(C#N)c2NCCCOCC(C)C
30366-1	CCC[C@H]1CNCc2c1[nH]c(=O)c(C#N)c2CCC1CCN(C(=O)NC)CC1
3508-2	CCC[C@H]1CNCc2c1[nH]c(=O)c(C#N)c2NC[C@H]1C[C@@H](C(C)(C)O)C1
3376-1	CCC[C@H]1CNCc2c1[nH]c(=O)c(C#N)c2NC(C)(C)C
2769-1	CCCCN(C)C(=O)CNc1c2c([nH]c(=O)c1C#N)[C@@H](CCC)CNC2
19268-1	CCC[C@H]1CNCc2c1[nH]c(=O)c(C#N)c2N(C)C[C@@H]1CCOC1
29850-3	CCC[C@H]1CNCc2c1[nH]c(=O)c(C#N)c2N[C@@H]1CCOC[C@@H]1CCC
21123-1	CCC[C@H]1CNCc2c1[nH]c(=O)c(C#N)c2NC(=O)COC1CCCCC1
14057-1	CCC[C@H]1CNCc2c1[nH]c(=O)c(C#N)c2N(C)Cc1cc[nH]n1
42980-1	CCC[C@H]1CNCc2c1[nH]c(=O)c(C#N)c2N[C@H](C)C(C)(C)C
40743-2	CCC[C@H]1CNCc2c1[nH]c(=O)c(C#N)c2O[C@@H](C)CCc1ccc(O)cc1O
21945-2	CCC[C@H]1CNCc2c1[nH]c(=O)c(C#N)c2N[C@@H](C)C(=O)NCC(C)C
34121-4	CCC[C@H]1CNCc2c1[nH]c(=O)c(C#N)c2N(C)[C@H]1CCCC[C@@H]1CO
2158-1	CCC[C@H]1CNCc2c1[nH]c(=O)c(C#N)c2NCc1ccccn1
35134-1	CCC[C@H]1CNCc2c1[nH]c(=O)c(C#N)c2NCc1ncc(C(F)F)cn1
16635-4	CCC[C@H]1CNCc2c1[nH]c(=O)c(C#N)c2NC[C@H]1CC[C@](C)(O)C1
19383-1	CCC[C@H]1CNCc2c1[nH]c(=O)c(C#N)c2N1CCC[C@@](O)(c2ccccn2)C1
2716-1	CCC[C@H]1CNCc2c1[nH]c(=O)c(C#N)c2N(C)Cc1ccc(C)o1
13333-1	CCC[C@H]1CNCc2c1[nH]c(=O)c(C#N)c2CCCOCCOCC
42186-1	CCC[C@H]1CNCc2c1[nH]c(=O)c(C#N)c2N(CCC)Cc1cccnc1
4332-1	CCC[C@H]1CNCc2c1[nH]c(=O)c(C#N)c2NCc1cc(OC)cc(OC)c1
9312-1	CCCCN(C)C(=O)CCCc1c2c([nH]c(=O)c1C#N)[C@@H](CCC)CNC2
38256-4	CCC[C@H]1CNCc2c1[nH]c(=O)c(C#N)c2N[C@H]1CCCC[C@@]1(C)O
22076-1	CCC[C@H]1CNCc2c1[nH]c(=O)c(C#N)c2NCCCCCC#N
16601-1	CCC[C@H]1CNCc2c1[nH]c(=O)c(C#N)c2N[C@@]1(C)CCC[C@H]1CO
37238-1	CCC[C@H]1CNCc2c1[nH]c(=O)c(C#N)c2N1CCCCC[C@H]1CO
7224-2	CCC[C@H]1CNCc2c1[nH]c(=O)c(C#N)c2N[C@H]1CCCOC1
8144-1	CCC[C@H]1CNCc2c1[nH]c(=O)c(C#N)c2N(C)Cc1cccc(O)c1
24608-1	CCC[C@H]1CNCc2c1[nH]c(=O)c(C#N)c2NC[C@H](O)c1ccc(F)cc1
20746-4	CCC[C@H]1CNCc2c1[nH]c(=O)c(C#N)c2N1CCC[C@H]2COCC[C@@H]21
29853-1	CCC[C@H]1CNCc2c1[nH]c(=O)c(C#N)c2N[C@@H]1CC[C@@H](O)c2ccccc21
2137-2	CCC[C@H]1CNCc2c1[nH]c(=O)c(C#N)c2NC[C@H]1CCCO1
24945-1	CCC[C@H]1CNCc2c1[nH]c(=O)c(C#N)c2NCC[C@@H]1CCCCO1
3454-1	CCC[C@H]1CNCc2c1[nH]c(=O)c(C#N)c2NCc1ccc(OC)cc1OC
22036-1	CCC[C@H]1CNCc2c1[nH]c(=O)c(C#N)c2N1CCc2nc(C)n(C)c(=O)c2C1
39852-1	CCC[C@H]1CNCc2c1[nH]c(=O)c(C#N)c2NCc1cncc(F)c1
26746-2	CCC[C@H]1CNCc2c1[nH]c(=O)c(C#N)c2N[C@H]1CCN(C(CF)CF)C1
3866-1	CCC[C@H]1CNCc2c1[nH]c(=O)c(C#N)c2NCc1cccc(C#N)n1
26765-2	CCC[C@H]1CNCc2c1[nH]c(=O)c(C#N)c2NC[C@H]1CC[C@@H](C#N)CC1
16279-1	CCC[C@H]1CNCc2c1[nH]c(=O)c(C#N)c2N(C)Cc1ccc(OC)c(OC)c1
20747-1	CCC[C@H]1CNCc2c1[nH]c(=O)c(C#N)c2N1CCO[C@@H](C)[C@H]1CC
41147-1	CCC[C@H]1CNCc2c1[nH]c(=O)c(C#N)c2OCCOc1ccccc1O
14119-1	CCC[C@H]1CNCc2c1[nH]c(=O)c(C#N)c2N[C@H]1CC[C@H](OC)CC1
17312-1	CCC[C@H]1CNCc2c1[nH]c(=O)c(C#N)c2N1CCC[C@@H](CNC(C)=O)C1
41369-1	CCC[C@H]1CNCc2c1[nH]c(=O)c(C#N)c2NCCc1ccc(OC)c(O)c1
14381-1	CCC[C@H]1CNCc2c1[nH]c(=O)c(C#N)c2NCCc1cccnc1
13696-1	CCC[C@H]1CNCc2c1[nH]c(=O)c(C#N)c2-n1cnc(-c2ccncc2)c1
15647-1	CCC[C@H]1CNCc2c1[nH]c(=O)c(C#N)c2NCC1CCN(C(C)=O)CC1
27098-2	CCC[C@H]1CNCc2c1[nH]c(=O)c(C#N)c2NC(=O)[C@H]1C[C@H](F)C1
7258-1	CCC[C@H]1CNCc2c1[nH]c(=O)c(C#N)c2N[C@H](CO)Cc1ccccc1
18775-2	CCC[C@H]1CNCc2c1[nH]c(=O)c(C#N)c2N(C)CCCNC(=O)[C@H]1CCCO1
4556-1	CCC[C@H]1CNCc2c1[nH]c(=O)c(C#N)c2NC(=O)[C@H](C)CC
15511-1	CCC[C@H]1CNCc2c1[nH]c(=O)c(C#N)c2N[C@H](C)[C@H](O)c1ccccc1
27553-1	CCC[C@H]1CNCc2c1[nH]c(=O)c(C#N)c2N(C)Cc1nc(C)oc1C
37887-1	CCC[C@H]1CNCc2c1[nH]c(=O)c(C#N)c2NCc1nc(C)co1
17881-1	CCC[C@H]1CNCc2c1[nH]c(=O)c(C#N)c2NCc1ccnc(C#N)c1
27584-1	CCC[C@H]1CNCc2c1[nH]c(=O)c(C#N)c2N(CCC#N)C1CCCC1
11876-1	CCC[C@H]1CNCc2c1[nH]c(=O)c(C#N)c2N(C)c1ccc(OC)c(OC)c1
27582-1	CCC[C@H]1CNCc2c1[nH]c(=O)c(C#N)c2N(CCC)CCC#N
41742-2	CCC[C@H]1CNCc2c1[nH]c(=O)c(C#N)c2NCCc1cn(CC(F)F)cn1
29836-1	CCC[C@H]1CNCc2c1[nH]c(=O)c(C#N)c2N[C@@H]1CCOCC1(C)C
21488-1	CCC[C@H]1CNCc2c1[nH]c(=O)c(C#N)c2N[C@H](C)c1cccnc1
43600-1	CCC[C@H]1CNCc2c1[nH]c(=O)c(C#N)c2CN(C)C(=O)CC(C)(C)C
34551-2	CCC[C@H]1CNCc2c1[nH]c(=O)c(C#N)c2CC[C@@H](C)CC(=O)N(C)C
37106-1	CCC[C@H]1CNCc2c1[nH]c(=O)c(C#N)c2NCc1cnc(C)c(C#N)c1
14703-1	CCC[C@H]1CNCc2c1[nH]c(=O)c(C#N)c2NCCCn1cccn1
29605-1	CCC[C@H]1CNCc2c1[nH]c(=O)c(C#N)c2N[C@@H]1C[C@H]1c1cccnc1
20801-1	CCC[C@H]1CNCc2c1[nH]c(=O)c(C#N)c2N1CCN(C(=O)C2CC2)[C@@H](C)[C@H]1C
15485-1	CCC[C@H]1CNCc2c1[nH]c(=O)c(C#N)c2N(C)Cc1cnccn1
29646-1	CCC[C@H]1CNCc2c1[nH]c(=O)c(C#N)c2N(CCC)Cc1ccncc1
39595-2	CCC[C@H]1CNCc2c1[nH]c(=O)c(C#N)c2N[C@H]1CC[C@@H](C#N)CC1
17923-1	CCC[C@H]1CNCc2c1[nH]c(=O)c(C#N)c2Nc1cc(C)nn1C
15342-1	CCC[C@H]1CNCc2c1[nH]c(=O)c(C#N)c2N(C)CC1CCOCC1
38557-1	CCC[C@H]1CNCc2c1[nH]c(=O)c(C#N)c2N1CC(OCc2cccc(O)c2)C1
30360-1	CCC[C@H]1CNCc2c1[nH]c(=O)c(C#N)c2CCCC1CCN(C(C)=O)CC1
43351-1	CCC[C@H]1CNCc2c1[nH]c(=O)c(C#N)c2N(CCOCCO)C(C)C
21328-1	CCC[C@H]1CNCc2c1[nH]c(=O)c(C#N)c2NCc1ccnn1CC
43640-1	CCC[C@H]1CNCc2c1[nH]c(=O)c(C#N)c2N[C@H](C(=O)NC)C(C)(C)C
21330-1	CCC[C@H]1CNCc2c1[nH]c(=O)c(C#N)c2NCc1cc(C)n(C)n1
41747-1	CCC[C@H]1CNCc2c1[nH]c(=O)c(C#N)c2N[C@H](C#N)CC(C)C
15482-1	CCC[C@H]1CNCc2c1[nH]c(=O)c(C#N)c2NCCn1cccn1
30432-2	CCC[C@H]1CNCc2c1[nH]c(=O)c(C#N)c2[C@H]1CCCC[C@]1(C)O
38280-1	CCC[C@H]1CNCc2c1[nH]c(=O)c(C#N)c2N[C@@H]1CNC(=O)c2ccccc21
19733-1	CCC[C@H]1CNCc2c1[nH]c(=O)c(C#N)c2NCC(=O)NCc1ccccc1
23287-1	CCCCCN(Cc1c2c([nH]c(=O)c1C#N)[C@@H](CCC)CNC2)C(C)=O
38152-1	CCC[C@H]1CNCc2c1[nH]c(=O)c(C#N)c2N1Cc2cn[nH]c2[C@H]1CC
31237-4	CCC[C@H]1CNCc2c1[nH]c(=O)c(C#N)c2CN(C(C)=O)[C@H]1C[C@@H]2CC[C@H]1C2
22072-1	CCC[C@H]1CNCc2c1[nH]c(=O)c(C#N)c2NCCCCC#N
35181-7	CCC[C@H]1CNCc2c1[nH]c(=O)c(C#N)c2N[C@@H]1[C@H]2CC[C@H](C2)[C@@H]1CO
38256-3	CCC[C@H]1CNCc2c1[nH]c(=O)c(C#N)c2N[C@@H]1CCCC[C@@]1(C)O
2297-1	CCC[C@H]1CNCc2c1[nH]c(=O)c(C#N)c2N(C)Cc1ccccc1
35991-1	CCC[C@H]1CNCc2c1[nH]c(=O)c(C#N)c2N[C@H]1CC[C@H](CO)CC1
18796-1	CCC[C@H]1CNCc2c1[nH]c(=O)c(C#N)c2N[C@H](C)Cc1noc(C)n1
24806-1	CCC[C@H]1CNCc2c1[nH]c(=O)c(C#N)c2NC(=O)C(C)(C)CCOC
15340-2	CCC[C@H]1CNCc2c1[nH]c(=O)c(C#N)c2N[C@@H](C)C1CCOCC1
2154-1	CCC[C@H]1CNCc2c1[nH]c(=O)c(C#N)c2NCc1ccnn1C
2283-1	CCC[C@H]1CNCc2c1[nH]c(=O)c(C#N)c2NC(=O)C1CCC1
18880-1	CCC[C@H]1CNCc2c1[nH]c(=O)c(C#N)c2N(C)Cc1cccc(N)c1
1539-1	CCC[C@H]1CNCc2c1[nH]c(=O)c(C#N)c2NCc1ccc(OC)cc1
37893-2	CCC[C@H]1CNCc2c1[nH]c(=O)c(C#N)c2CC[C@]1(C)CCCO1
9022-1	CCC[C@H]1CNCc2c1[nH]c(=O)c(C#N)c2N(C)CCN1CCOCC1
24116-2	CCC[C@H]1CNCc2c1[nH]c(=O)c(C#N)c2NC(=O)N1CCCC[C@@H]1CCO
17325-1	CCC[C@H]1CNCc2c1[nH]c(=O)c(C#N)c2NCCCc1cccc(O)c1
27105-2	CCC[C@H]1CNCc2c1[nH]c(=O)c(C#N)c2NC(=O)[C@H]1C[C@@H](OC)C1
14128-3	CCC[C@H]1CNCc2c1[nH]c(=O)c(C#N)c2N[C@@H]1CCCC[C@@H]1O
2177-1	CCC[C@H]1CNCc2c1[nH]c(=O)c(C#N)c2NCc1cccc(C)n1
39497-1	CCC[C@H]1CNCc2c1[nH]c(=O)c(C#N)c2CN(C)C(=O)C1CCC1
21641-1	CCC[C@H]1CNCc2c1[nH]c(=O)c(C#N)c2NC(=O)N1CCC1
29867-1	CCC[C@H]1CNCc2c1[nH]c(=O)c(C#N)c2N[C@@H]1CC(=O)Nc2ccccc21
18795-1	CCC[C@H]1CNCc2c1[nH]c(=O)c(C#N)c2N[C@H](CC)c1nnc(C)o1
21323-1	CCC[C@H]1CNCc2c1[nH]c(=O)c(C#N)c2N(C)CCC1CCOCC1
21289-1	CCC[C@H]1CNCc2c1[nH]c(=O)c(C#N)c2NCCOc1ccccn1
19130-1	CCC[C@H]1CNCc2c1[nH]c(=O)c(C#N)c2CCC1CCN(C(C)=O)CC1
42434-1	CCC[C@H]1CNCc2c1[nH]c(=O)c(C#N)c2N(C)C[C@H](O)c1ccccc1
7258-2	CCC[C@H]1CNCc2c1[nH]c(=O)c(C#N)c2N[C@@H](CO)Cc1ccccc1
4042-1	CCC[C@H]1CNCc2c1[nH]c(=O)c(C#N)c2N(CCO)C(C)C
3822-1	CCC[C@H]1CNCc2c1[nH]c(=O)c(C#N)c2NC(=O)C(C)(C)C
17917-1	CCC[C@H]1CNCc2c1[nH]c(=O)c(C#N)c2N[C@H](C)CCOC
19721-2	CCC[C@H]1CNCc2c1[nH]c(=O)c(C#N)c2N[C@@H](CC(N)=O)Cc1ccccc1
12610-1	CCC[C@H]1CNCc2c1[nH]c(=O)c(C#N)c2N(C)CCCCCCO
16629-3	CCC[C@H]1CNCc2c1[nH]c(=O)c(C#N)c2NC[C@@H]1CC[C@H](O)C1
36093-1	CCC[C@H]1CNCc2c1[nH]c(=O)c(C#N)c2NCCCc1cncc(F)c1
40488-1	CCC[C@H]1CNCc2c1[nH]c(=O)c(C#N)c2CCCCCCC(=O)N(C)C
24446-1	CCC[C@H]1CNCc2c1[nH]c(=O)c(C#N)c2OCCCCOc1cccc(O)c1
36132-1	CCC[C@H]1CNCc2c1[nH]c(=O)c(C#N)c2[C@H](CC(C)C)N1CCOCC1
4044-1	CCC[C@H]1CNCc2c1[nH]c(=O)c(C#N)c2N(CCO)C(C)(C)C
29605-4	CCC[C@H]1CNCc2c1[nH]c(=O)c(C#N)c2N[C@H]1C[C@@H]1c1cccnc1
19001-1	CCC[C@H]1CNCc2c1[nH]c(=O)c(C#N)c2N1CC(N2CC(OC)C2)C1
15511-3	CCC[C@H]1CNCc2c1[nH]c(=O)c(C#N)c2N[C@H](C)[C@@H](O)c1ccccc1
18796-2	CCC[C@H]1CNCc2c1[nH]c(=O)c(C#N)c2N[C@@H](C)Cc1noc(C)n1
19720-2	CCC[C@H]1CNCc2c1[nH]c(=O)c(C#N)c2N[C@@H](C(N)=O)[C@H](C)c1ccccc1
18799-2	CCC[C@H]1CNCc2c1[nH]c(=O)c(C#N)c2N[C@@H](C)Cc1nnc(C)o1
2168-1	CCC[C@H]1CNCc2c1[nH]c(=O)c(C#N)c2NCc1cccc(C#N)c1
23472-3	CCC[C@H]1CNCc2c1[nH]c(=O)c(C#N)c2N[C@H](C)[C@@H](C)CC
44645-1	CCC[C@H]1CNCc2c1[nH]c(=O)c(C#N)c2CC[C@H](OC)c1cccc(O)c1
37432-1	CCC[C@H]1CNCc2c1[nH]c(=O)c(C#N)c2N1CC(N2CCOC(C)(C)C2)C1
19746-2	CCC[C@H]1CNCc2c1[nH]c(=O)c(C#N)c2N[C@@H](C(N)=O)c1ccccc1
30432-4	CCC[C@H]1CNCc2c1[nH]c(=O)c(C#N)c2[C@H]1CCCC[C@@]1(C)O
41301-1	CCC[C@H]1CNCc2c1[nH]c(=O)c(C#N)c2N(CCO)C1CCCC1
15339-1	CCC[C@H]1CNCc2c1[nH]c(=O)c(C#N)c2NCC1(C)CCOCC1
38335-1	CCC[C@H]1CNCc2c1[nH]c(=O)c(C#N)c2N[C@H](C)c1ccco1
40353-1	CCC[C@H]1CNCc2c1[nH]c(=O)c(C#N)c2NC(=O)[C@H]1CC[C@H](OC)CC1
16601-2	CCC[C@H]1CNCc2c1[nH]c(=O)c(C#N)c2N[C@]1(C)CCC[C@H]1CO
44916-2	CCC[C@H]1CNCc2c1[nH]c(=O)c(C#N)c2N1CC[C@H](Oc2cccc(O)c2)C1
36672-1	CCC[C@H]1CNCc2c1[nH]c(=O)c(C#N)c2N1CCc2nc(C)nc(OC)c2C1
17792-1	CCC[C@H]1CNCc2c1[nH]c(=O)c(C#N)c2N[C@H](C)C(=O)NCc1ccccc1
2149-1	CCC[C@H]1CNCc2c1[nH]c(=O)c(C#N)c2NCc1nc[nH]c1C(C)C
14384-1	CCC[C@H]1CNCc2c1[nH]c(=O)c(C#N)c2NCCCOC(C)C
35138-1	CCC[C@H]1CNCc2c1[nH]c(=O)c(C#N)c2NCc1ccc(C(F)F)cn1
16278-1	CCC[C@H]1CNCc2c1[nH]c(=O)c(C#N)c2N(C)Cc1ccc(OC)cc1OC
44610-2	CCC[C@H]1CNCc2c1[nH]c(=O)c(C#N)c2NC(=O)[C@@H](C)OCC(F)(F)F
23048-2	CCC[C@H]1CNCc2c1[nH]c(=O)c(C#N)c2[C@@H](CC(C)C)NC(C)=O
42598-2	CCC[C@H]1CNCc2c1[nH]c(=O)c(C#N)c2N[C@@H](C(N)=O)C1CCCCC1
41818-1	CCC[C@H]1CNCc2c1[nH]c(=O)c(C#N)c2NC(=O)[C@@H]1CC=CCC1
30363-1	CCC[C@H]1CNCc2c1[nH]c(=O)c(C#N)c2CCC1CCN(C(=O)C(C)C)CC1
27258-4	CCC[C@H]1CNCc2c1[nH]c(=O)c(C#N)c2N1[C@H](C)CC[C@@H]1[C@H](O)C(F)(F)F
35011-1	CCC[C@H]1CNCc2c1[nH]c(=O)c(C#N)c2NCc1cc(CC)no1
21121-1	CCC[C@H]1CNCc2c1[nH]c(=O)c(C#N)c2NC(=O)COC1CCCCCC1
32763-1	CCC[C@H]1CNCc2c1[nH]c(=O)c(C#N)c2NCc1ccc(CCO)cc1
16848-1	CCC[C@H]1CNCc2c1[nH]c(=O)c(C#N)c2NCCC1CCOCC1
15472-1	CCC[C@H]1CNCc2c1[nH]c(=O)c(C#N)c2NCc1nc(-c2cccnc2)no1
43640-2	CCC[C@H]1CNCc2c1[nH]c(=O)c(C#N)c2N[C@@H](C(=O)NC)C(C)(C)C
2682-1	CCC[C@H]1CNCc2c1[nH]c(=O)c(C#N)c2CC1CCN(C(=O)NC(C)C)CC1
21950-2	CCC[C@H]1CNCc2c1[nH]c(=O)c(C#N)c2N[C@@H](CC)C(=O)NCC(C)C
20217-1	CCC[C@H]1CNCc2c1[nH]c(=O)c(C#N)c2N(C)c1ccc(OC)nc1
38285-2	CCC[C@H]1CNCc2c1[nH]c(=O)c(C#N)c2N[C@@H](C)c1ccc(F)cn1
17792-2	CCC[C@H]1CNCc2c1[nH]c(=O)c(C#N)c2N[C@@H](C)C(=O)NCc1ccccc1
42913-1	CCC[C@H]1CNCc2c1[nH]c(=O)c(C#N)c2N(C)C1CCN(C(=O)CC)CC1
30152-1	CCC[C@H]1CNCc2c1[nH]c(=O)c(C#N)c2NCc1ccccc1OC(F)F
23017-1	CCC[C@H]1CNCc2c1[nH]c(=O)c(C#N)c2NC(=O)CC1CCOCC1
14881-1	CCC[C@H]1CNCc2c1[nH]c(=O)c(C#N)c2N1CC[C@@H](N2CCOCC2)C1
30361-1	CCC[C@H]1CNCc2c1[nH]c(=O)c(C#N)c2CCC1CCN(C(=O)C2CC2)CC1
35487-1	CCC[C@H]1CNCc2c1[nH]c(=O)c(C#N)c2NCc1cnccc1C(F)(F)F
15807-1	CCC[C@H]1CNCc2c1[nH]c(=O)c(C#N)c2NCc1cccc(S(C)(=O)=O)c1
21837-1	CCC[C@H](CCOC)Nc1c2c([nH]c(=O)c1C#N)[C@@H](CCC)CNC2
42023-1	CCC[C@H]1CNCc2c1[nH]c(=O)c(C#N)c2N(CC)C(C)(C)C
3635-2	CCC[C@H]1CNCc2c1[nH]c(=O)c(C#N)c2NC[C@@H](O)c1ccccc1
26776-1	CCC[C@H]1CNCc2c1[nH]c(=O)c(C#N)c2NCCCc1cccn1C
23295-1	CCC[C@H]1CNCc2c1[nH]c(=O)c(C#N)c2CN(CC1CCCCC1)C(C)=O
18799-1	CCC[C@H]1CNCc2c1[nH]c(=O)c(C#N)c2N[C@H](C)Cc1nnc(C)o1
19720-4	CCC[C@H]1CNCc2c1[nH]c(=O)c(C#N)c2N[C@@H](C(N)=O)[C@@H](C)c1ccccc1
21927-2	CCC[C@H]1CNCc2c1[nH]c(=O)c(C#N)c2NC(=O)N1CC[C@](O)(C(C)C)C1
30367-1	CCC[C@H]1CNCc2c1[nH]c(=O)c(C#N)c2CCC1CCN(C(=O)COC)CC1
5593-1	CCC[C@H]1CNCc2c1[nH]c(=O)c(C#N)c2CCCC(=O)n1ccnc1
44143-1	CCC[C@H]1CNCc2c1[nH]c(=O)c(C#N)c2N(Cc1ccco1)C[C@@H]1CCCO1
21327-1	CCC[C@H]1CNCc2c1[nH]c(=O)c(C#N)c2NCc1ccn(CCC)n1
45133-1	CCC[C@H]1CNCc2c1[nH]c(=O)c(C#N)c2N[C@H](C)c1ncc(F)cc1F
3712-1	CCC[C@H]1CNCc2c1[nH]c(=O)c(C#N)c2N[C@H](Cc1ccccc1)C(N)=O
23291-1	CCC[C@H]1CNCc2c1[nH]c(=O)c(C#N)c2CN(Cc1ccccc1)C(C)=O
4250-1	CCC[C@H]1CNCc2c1[nH]c(=O)c(C#N)c2NCc1cccc(OC)c1OC
18800-2	CCC[C@H]1CNCc2c1[nH]c(=O)c(C#N)c2N[C@@H](C)Cc1nc(C)no1
8273-2	CCC[C@H]1CNCc2c1[nH]c(=O)c(C#N)c2NC(=O)[C@H]1CCCOC1
19727-2	CCC[C@H]1CNCc2c1[nH]c(=O)c(C#N)c2N[C@@H](Cc1ccccc1)C(=O)NC
44073-1	CCC[C@H]1CNCc2c1[nH]c(=O)c(C#N)c2NCc1ncccc1C(F)(F)F
3839-1	CCC[C@H]1CNCc2c1[nH]c(=O)c(C#N)c2N[C@H](CC(C)C)C(=O)N(C)C
42554-1	CCCC(=O)N[C@@H]1CCN(c2c3c([nH]c(=O)c2C#N)[C@@H](CCC)CNC3)C1
24106-1	CCC[C@H]1CNCc2c1[nH]c(=O)c(C#N)c2NC(=O)N1CCC[C@@H](CO)C1
25922-1	CCC[C@H]1CNCc2c1[nH]c(=O)c(C#N)c2NCCOc1ccccc1OC
3867-2	CCC[C@H]1CNCc2c1[nH]c(=O)c(C#N)c2NCc1cccc(N(C)C)n1
30164-1	CCC[C@H]1CNCc2c1[nH]c(=O)c(C#N)c2N(C)Cc1cccc(OC)c1OC
19652-1	CCC[C@H]1CNCc2c1[nH]c(=O)c(C#N)c2Nc1cc(C)n(C)n1
41818-2	CCC[C@H]1CNCc2c1[nH]c(=O)c(C#N)c2NC(=O)[C@H]1CC=CCC1
3712-2	CCC[C@H]1CNCc2c1[nH]c(=O)c(C#N)c2N[C@@H](Cc1ccccc1)C(N)=O
16359-2	CCC[C@H]1CNCc2c1[nH]c(=O)c(C#N)c2N[C@@H](C#N)c1ccccc1
44002-1	CCC[C@H]1CNCc2c1[nH]c(=O)c(C#N)c2N(C)[C@H](C)[C@H](O)c1ccccc1
15707-1	CCCC(=O)N1CCC(CNc2c3c([nH]c(=O)c2C#N)[C@@H](CCC)CNC3)CC1
24106-2	CCC[C@H]1CNCc2c1[nH]c(=O)c(C#N)c2NC(=O)N1CCC[C@H](CO)C1
29605-2	CCC[C@H]1CNCc2c1[nH]c(=O)c(C#N)c2N[C@H]1C[C@H]1c1cccnc1
19285-2	CCC[C@H]1CNCc2c1[nH]c(=O)c(C#N)c2N1CCN(C[C@H]2CCCO2)CC1
19727-1	CCC[C@H]1CNCc2c1[nH]c(=O)c(C#N)c2N[C@H](Cc1ccccc1)C(=O)NC
1679-1	CCC[C@H]1CNCc2c1[nH]c(=O)c(C#N)c2NCc1ccc(OC)c(OC)c1
36078-1	CCC[C@H]1CNCc2c1[nH]c(=O)c(C#N)c2NC(=O)N1C[C@@H]2[C@@H](CO)[C@@H]2C1
40866-1	CCC[C@H]1CNCc2c1[nH]c(=O)c(C#N)c2N[C@H](C)c1ccccc1OC
4266-1	CCC[C@H]1CNCc2c1[nH]c(=O)c(C#N)c2NCc1c(OC)cccc1OC
19737-1	CCC[C@H]1CNCc2c1[nH]c(=O)c(C#N)c2N[C@H](CC1CCCCC1)C(N)=O
10504-3	CCC[C@H]1CNCc2c1[nH]c(=O)c(C#N)c2[C@H](C)NC(=O)[C@H]1C[C@H]1C
15665-1	CCC[C@H]1CNCc2c1[nH]c(=O)c(C#N)c2NCC1CCN(C(=O)CC)CC1
12276-1	CCC[C@H]1CNCc2c1[nH]c(=O)c(C#N)c2NCc1nc(-c2ccncc2)no1
40957-2	CCC[C@H]1CNCc2c1[nH]c(=O)c(C#N)c2N(C)[C@@H](Cc1ccccc1)C(N)=O
16290-1	CCC[C@H]1CNCc2c1[nH]c(=O)c(C#N)c2N(CC)C(=O)c1ccno1
17301-1	CCC[C@H]1CNCc2c1[nH]c(=O)c(C#N)c2NC(=O)N1CCC(COC)CC1
44212-1	CCC[C@H]1CNCc2c1[nH]c(=O)c(C#N)c2N(CCOC)Cc1ccccn1
29611-1	CCC[C@H]1CNCc2c1[nH]c(=O)c(C#N)c2NC(C)(C)c1nnnn1C
2142-1	CCC[C@H]1CNCc2c1[nH]c(=O)c(C#N)c2N[C@H](C)c1ccccn1
38285-1	CCC[C@H]1CNCc2c1[nH]c(=O)c(C#N)c2N[C@H](C)c1ccc(F)cn1
37985-1	CCCc1nn(C)c(C(N)=O)c1Nc1c2c([nH]c(=O)c1C#N)[C@@H](CCC)CNC2
29867-2	CCC[C@H]1CNCc2c1[nH]c(=O)c(C#N)c2N[C@H]1CC(=O)Nc2ccccc21
40353-2	CCC[C@H]1CNCc2c1[nH]c(=O)c(C#N)c2NC(=O)[C@H]1CC[C@@H](OC)CC1
27609-1	CCC[C@H]1CNCc2c1[nH]c(=O)c(C#N)c2N[C@H](C(=O)NC)c1ccccc1
35139-1	CCC[C@H]1CNCc2c1[nH]c(=O)c(C#N)c2NCc1nccc(N(C)C)n1
24950-2	CCC[C@H]1CNCc2c1[nH]c(=O)c(C#N)c2NCC1C[C@H](C)O[C@@H](C)C1
43197-1	CCC[C@H]1CNCc2c1[nH]c(=O)c(C#N)c2NCCOCc1ccccc1
19721-1	CCC[C@H]1CNCc2c1[nH]c(=O)c(C#N)c2N[C@H](CC(N)=O)Cc1ccccc1
37436-1	CCC[C@H]1CNCc2c1[nH]c(=O)c(C#N)c2N1CC(N2CCC(F)CC2)C1
13879-1	CCC[C@H]1CNCc2c1[nH]c(=O)c(C#N)c2NCc1ccc(S(C)(=O)=O)cc1
33224-1	CCC[C@H]1CNCc2c1[nH]c(=O)c(C#N)c2NCC(=O)N1[C@@H]2CCC[C@H]1CC2
40957-1	CCC[C@H]1CNCc2c1[nH]c(=O)c(C#N)c2N(C)[C@H](Cc1ccccc1)C(N)=O
37433-1	CCC[C@H]1CNCc2c1[nH]c(=O)c(C#N)c2N1CC(N2CCC(F)(F)CC2)C1
27579-1	CCC[C@H]1CNCc2c1[nH]c(=O)c(C#N)c2N(CCC#N)C[C@@H]1CCCO1
34834-1	CCC[C@H]1CNCc2c1[nH]c(=O)c(C#N)c2N1CC(N2CCCOCC2)C1
19720-1	CCC[C@H]1CNCc2c1[nH]c(=O)c(C#N)c2N[C@H](C(N)=O)[C@H](C)c1ccccc1
19720-3	CCC[C@H]1CNCc2c1[nH]c(=O)c(C#N)c2N[C@H](C(N)=O)[C@@H](C)c1ccccc1
